# Supplementary material for: Ferrous and ferric complexes with cyclometalating N-heterocyclic carbene ligands: a case of dual emission revisited
Source: Chem Sci. 2023 Aug 29;14(37):10129–39. doi: 10.1039/d3sc02806b (PMC10530338; doi:10.1039/d3sc02806b)
Supplement: SC-014-D3SC02806B-s002 [file SC-014-D3SC02806B-s002.cif]

# Electronic Supplementary Material (ESI) for Chemical Science.
# This journal is © The Royal Society of Chemistry 2023

####################################################################### 
# 
# This file contains crystal structure data downloaded from the 
# Cambridge Structural Database (CSD) hosted by the Cambridge 
# Crystallographic Data Centre (CCDC).
# 
# Full information about CCDC data access policies and citation 
# guidelines are available at http://www.ccdc.cam.ac.uk/access/V1 
# 
# Audit and citation data items may have been added by the CCDC. 
# Please retain this information to preserve the provenance of 
# this file and to allow appropriate attribution of the data. 
# 
#######################################################################

data_FeIICAB-2CM
_database_code_depnum_ccdc_archive 'CCDC 2254082'
loop_
_audit_author_name
_audit_author_address
'Arvind Kumar Gupta'
;Department of Chemistry, Lund University
Sweden
;
_audit_update_record             
;
2023-04-05 deposited with the CCDC.	2023-08-29 downloaded from the CCDC.
;
_audit_creation_date             2021-04-13
_audit_creation_method           
;
Olex2 1.3
(compiled 2020.11.12 svn.r5f609507 for OlexSys, GUI svn.r6272)
;
_shelx_SHELXL_version_number     2018/3
_chemical_name_common            ?
_chemical_name_systematic        ?
_chemical_formula_moiety         'C28 H22 Fe N8'
_chemical_formula_sum            'C28 H22 Fe N8'
_chemical_formula_weight         526.38
_chemical_absolute_configuration ?
_chemical_melting_point          ?
loop_
_atom_type_symbol
_atom_type_description
_atom_type_scat_dispersion_real
_atom_type_scat_dispersion_imag
_atom_type_scat_source
C C 0.0033 0.0016 'International Tables Vol C Tables 4.2.6.8 and 6.1.1.4'
H H 0.0000 0.0000 'International Tables Vol C Tables 4.2.6.8 and 6.1.1.4'
Fe Fe 0.3463 0.8444 'International Tables Vol C Tables 4.2.6.8 and 6.1.1.4'
N N 0.0061 0.0033 'International Tables Vol C Tables 4.2.6.8 and 6.1.1.4'

_shelx_space_group_comment       
;
The symmetry employed for this shelxl refinement is uniquely defined
by the following loop, which should always be used as a source of
symmetry information in preference to the above space-group names.
They are only intended as comments.
;
_space_group_crystal_system      tetragonal
_space_group_IT_number           82
_space_group_name_H-M_alt        'I -4'
_space_group_name_Hall           'I -4'
loop_
_space_group_symop_operation_xyz
'x, y, z'
'-x, -y, z'
'y, -x, -z'
'-y, x, -z'
'x+1/2, y+1/2, z+1/2'
'-x+1/2, -y+1/2, z+1/2'
'y+1/2, -x+1/2, -z+1/2'
'-y+1/2, x+1/2, -z+1/2'

_cell_length_a                   8.36140(10)
_cell_length_b                   8.36140(10)
_cell_length_c                   18.0048(6)
_cell_angle_alpha                90
_cell_angle_beta                 90
_cell_angle_gamma                90
_cell_volume                     1258.77(5)
_cell_formula_units_Z            2
_cell_measurement_reflns_used    3055
_cell_measurement_temperature    150
_cell_measurement_theta_max      24.7560
_cell_measurement_theta_min      4.0990
_shelx_estimated_absorpt_T_max   0.939
_shelx_estimated_absorpt_T_min   0.843
_exptl_absorpt_coefficient_mu    0.633
_exptl_absorpt_correction_T_max  1.00000
_exptl_absorpt_correction_T_min  0.93567
_exptl_absorpt_correction_type   multi-scan
_exptl_absorpt_process_details   SADABS
_exptl_absorpt_special_details   ?
_exptl_crystal_colour            'clear yellowish yellow'
_exptl_crystal_colour_lustre     clear
_exptl_crystal_colour_modifier   yellowish
_exptl_crystal_colour_primary    yellow
_exptl_crystal_density_diffrn    1.389
_exptl_crystal_density_meas      ?
_exptl_crystal_density_method    ?
_exptl_crystal_description       plate
_exptl_crystal_F_000             544
_exptl_crystal_preparation       ?
_exptl_crystal_size_max          0.28
_exptl_crystal_size_mid          0.2
_exptl_crystal_size_min          0.1
_exptl_transmission_factor_max   ?
_exptl_transmission_factor_min   ?
_diffrn_reflns_av_R_equivalents  0.0587
_diffrn_reflns_av_unetI/netI     0.0465
_diffrn_reflns_Laue_measured_fraction_full 0.997
_diffrn_reflns_Laue_measured_fraction_max 0.942
_diffrn_reflns_limit_h_max       10
_diffrn_reflns_limit_h_min       -11
_diffrn_reflns_limit_k_max       10
_diffrn_reflns_limit_k_min       -11
_diffrn_reflns_limit_l_max       24
_diffrn_reflns_limit_l_min       -24
_diffrn_reflns_number            13245
_diffrn_reflns_point_group_measured_fraction_full 0.997
_diffrn_reflns_point_group_measured_fraction_max 0.914
_diffrn_reflns_theta_full        25.242
_diffrn_reflns_theta_max         29.404
_diffrn_reflns_theta_min         3.446
_diffrn_ambient_temperature      150
_diffrn_detector_area_resol_mean ?
_diffrn_measured_fraction_theta_full 0.997
_diffrn_measured_fraction_theta_max 0.942
_diffrn_measurement_device_type  'Xcalibur, Eos'
_diffrn_measurement_method       ?
_diffrn_radiation_type           MoK\a
_diffrn_radiation_wavelength     0.71073
_diffrn_source                   ?
_diffrn_special_details          ?
_reflns_Friedel_coverage         0.871
_reflns_Friedel_fraction_full    0.998
_reflns_Friedel_fraction_max     0.884
_reflns_number_gt                1356
_reflns_number_total             1592
_reflns_special_details          
;
 Reflections were merged by SHELXL according to the crystal
 class for the calculation of statistics and refinement.
 
 Structure factors included contributions from the .fab file.
 
 _reflns_Friedel_fraction is defined as the number of unique
 Friedel pairs measured divided by the number that would be
 possible theoretically, ignoring centric projections and
 systematic absences.
;
_reflns_threshold_expression     'I > 2\s(I)'
_computing_cell_refinement       'CrysAlisPro 1.171.40.45a (Rigaku OD, 2019)'
_computing_data_collection       'CrysAlisPro 1.171.40.45a (Rigaku OD, 2019)'
_computing_data_reduction        'CrysAlisPro 1.171.40.45a (Rigaku OD, 2019)'
_computing_molecular_graphics    'Olex2 1.3 (Dolomanov et al., 2009)'
_computing_publication_material  'Olex2 1.3 (Dolomanov et al., 2009)'
_computing_structure_refinement  'SHELXL 2018/3 (Sheldrick, 2015)'
_computing_structure_solution    'SHELXS  (Sheldrick, 2008)'
_refine_diff_density_max         1.375
_refine_diff_density_min         -0.701
_refine_diff_density_rms         0.162
_refine_ls_abs_structure_details 
;
 Flack x determined using 558 quotients [(I+)-(I-)]/[(I+)+(I-)]
 (Parsons, Flack and Wagner, Acta Cryst. B69 (2013) 249-259).
;
_refine_ls_abs_structure_Flack   0.469(14)
_refine_ls_extinction_coef       .
_refine_ls_extinction_method     none
_refine_ls_goodness_of_fit_ref   1.072
_refine_ls_hydrogen_treatment    constr
_refine_ls_matrix_type           full
_refine_ls_number_parameters     86
_refine_ls_number_reflns         1592
_refine_ls_number_restraints     86
_refine_ls_R_factor_all          0.1076
_refine_ls_R_factor_gt           0.0893
_refine_ls_restrained_S_all      1.113
_refine_ls_shift/su_max          0.000
_refine_ls_shift/su_mean         0.000
_refine_ls_structure_factor_coef Fsqd
_refine_ls_weighting_details     
'w=1/[\s^2^(Fo^2^)+(0.1312P)^2^+12.0033P] where P=(Fo^2^+2Fc^2^)/3'
_refine_ls_weighting_scheme      calc
_refine_ls_wR_factor_gt          0.2242
_refine_ls_wR_factor_ref         0.2463
_refine_special_details          ?
_olex2_refinement_description    
;
1. Fixed Uiso
 At 1.2 times of:
  All C(H) groups
 At 1.5 times of:
  All C(H,H,H) groups
2. Restrained distances
 C4-N1 \\sim C4-N2
 with sigma of 0.002
 C3-N2 \\sim C2-N1
 with sigma of 0.002
3. Restrained planarity
 N2, C3, C2, N1, C4
 with sigma of 0.1
4. Uiso/Uaniso restraints and constraints
Uanis(C6) \\sim Ueq: with sigma of 0.005 and sigma for terminal atoms of 0.01
Uanis(C3) \\sim Ueq: with sigma of 0.005 and sigma for terminal atoms of 0.01
Uanis(N2) \\sim Ueq, Uanis(N1) \\sim Ueq: with sigma of 0.002 and sigma for
terminal atoms of 0.01
Uanis(C8) \\sim Ueq: with sigma of 0.005 and sigma for terminal atoms of 0.01
Uanis(C1) \\sim Ueq: with sigma of 0.005 and sigma for terminal atoms of 0.01
5. Rigid body (RIGU) restrains
 Fe1, C6, N1, N2, C5, C3, C2, C7, C8
 with sigma for 1-2 distances of 0.004 and sigma for 1-3 distances of 0.004
 C6, C5, C7, C8
 with sigma for 1-2 distances of 0.004 and sigma for 1-3 distances of 0.004
6.a Aromatic/amide H refined with riding coordinates:
 C8(H8), C2(H2), C7(H7)
6.b Idealised Me refined as rotating group:
 C1(H1A,H1B,H1C)
;
_atom_sites_solution_hydrogens   geom
_atom_sites_solution_primary     direct
_atom_sites_solution_secondary   ?
loop_
_atom_site_label
_atom_site_type_symbol
_atom_site_fract_x
_atom_site_fract_y
_atom_site_fract_z
_atom_site_U_iso_or_equiv
_atom_site_adp_type
_atom_site_occupancy
_atom_site_site_symmetry_order
_atom_site_calc_flag
_atom_site_refinement_flags_posn
_atom_site_refinement_flags_adp
_atom_site_refinement_flags_occupancy
_atom_site_disorder_assembly
_atom_site_disorder_group
Fe1 Fe 0.500000 0.500000 0.500000 0.0163(6) Uani 1 4 d S T P . .
C6 C 0.500000 0.500000 0.3923(4) 0.0147(16) Uani 1 2 d S TU P . .
N1 N 0.3484(8) 0.1587(7) 0.5043(6) 0.0316(15) Uani 1 1 d D U . . .
C3 C 0.3313(14) 0.1113(13) 0.3963(8) 0.040(3) Uani 1 1 d D U . . .
C8 C 0.500000 0.500000 0.2384(6) 0.040(3) Uani 1 2 d S TU P . .
H8 H 0.500003 0.500000 0.185683 0.048 Uiso 1 2 calc R U P . .
C5 C 0.4408(12) 0.3676(13) 0.3511(5) 0.034(2) Uani 1 1 d . . . . .
C2 C 0.2981(12) 0.0448(12) 0.4633(6) 0.037(2) Uani 1 1 d D . . . .
H2 H 0.251821 -0.055389 0.475855 0.044 Uiso 1 1 calc R U . . .
C7 C 0.4385(15) 0.3676(14) 0.2732(6) 0.044(3) Uani 1 1 d . . . . .
H7 H 0.396381 0.280101 0.245756 0.053 Uiso 1 1 calc R U . . .
N2 N 0.3880(10) 0.2520(9) 0.4036(4) 0.0296(16) Uani 1 1 d D U . . .
C4 C 0.4083(10) 0.2945(11) 0.4753(4) 0.032(2) Uani 1 1 d D . . . .
C1 C 0.3251(18) 0.128(2) 0.5950(8) 0.055(4) Uani 1 1 d . U . . .
H1A H 0.211181 0.133383 0.607516 0.083 Uiso 1 1 calc R U . . .
H1B H 0.383412 0.210189 0.622705 0.083 Uiso 1 1 calc R U . . .
H1C H 0.366925 0.022141 0.608031 0.083 Uiso 1 1 calc R U . . .

loop_
_atom_site_aniso_label
_atom_site_aniso_U_11
_atom_site_aniso_U_22
_atom_site_aniso_U_33
_atom_site_aniso_U_23
_atom_site_aniso_U_13
_atom_site_aniso_U_12
Fe1 0.0133(7) 0.0133(7) 0.0225(10) 0.000 0.000 0.000
C6 0.014(4) 0.021(4) 0.009(3) 0.000 0.000 0.005(4)
N1 0.027(2) 0.022(2) 0.046(3) 0.003(2) 0.000(2) -0.0017(18)
C3 0.029(5) 0.042(4) 0.049(5) 0.016(4) 0.011(4) 0.005(4)
C8 0.047(6) 0.053(6) 0.020(4) 0.000 0.000 0.007(6)
C5 0.031(5) 0.044(5) 0.027(4) -0.014(3) -0.005(3) 0.004(4)
C2 0.032(5) 0.031(5) 0.048(6) 0.001(4) 0.003(4) 0.004(4)
C7 0.052(7) 0.038(5) 0.041(5) -0.020(4) -0.009(5) -0.005(5)
N2 0.028(3) 0.027(2) 0.034(3) -0.005(2) -0.002(2) -0.002(2)
C4 0.014(4) 0.025(4) 0.056(5) 0.004(4) 0.005(3) 0.001(3)
C1 0.044(7) 0.080(9) 0.041(7) 0.003(6) -0.001(5) 0.031(6)

_geom_special_details            
;
 All esds (except the esd in the dihedral angle between two l.s. planes)
 are estimated using the full covariance matrix.  The cell esds are taken
 into account individually in the estimation of esds in distances, angles
 and torsion angles; correlations between esds in cell parameters are only
 used when they are defined by crystal symmetry.  An approximate (isotropic)
 treatment of cell esds is used for estimating esds involving l.s. planes.
;
loop_
_geom_bond_atom_site_label_1
_geom_bond_atom_site_label_2
_geom_bond_distance
_geom_bond_site_symmetry_2
_geom_bond_publ_flag
Fe1 C6 1.938(8) 3_566 ?
Fe1 C6 1.938(8) . ?
Fe1 C4 1.934(10) 3_566 ?
Fe1 C4 1.934(10) 4_656 ?
Fe1 C4 1.934(10) . ?
Fe1 C4 1.934(10) 2_665 ?
C6 C5 1.423(11) . ?
C6 C5 1.423(11) 2_665 ?
N1 C2 1.276(10) . ?
N1 C4 1.347(9) . ?
N1 C1 1.663(18) . ?
C3 C2 1.357(17) . ?
C3 N2 1.276(10) . ?
C8 H8 0.9500 . ?
C8 C7 1.371(13) 2_665 ?
C8 C7 1.371(13) . ?
C5 C7 1.403(15) . ?
C5 N2 1.423(13) . ?
C2 H2 0.9500 . ?
C7 H7 0.9500 . ?
N2 C4 1.349(9) . ?
C1 H1A 0.9800 . ?
C1 H1B 0.9800 . ?
C1 H1C 0.9800 . ?

loop_
_geom_angle_atom_site_label_1
_geom_angle_atom_site_label_2
_geom_angle_atom_site_label_3
_geom_angle
_geom_angle_site_symmetry_1
_geom_angle_site_symmetry_3
_geom_angle_publ_flag
C6 Fe1 C6 180.0 3_566 . ?
C4 Fe1 C6 76.7(2) 2_665 . ?
C4 Fe1 C6 103.3(2) 2_665 3_566 ?
C4 Fe1 C6 76.7(2) 4_656 3_566 ?
C4 Fe1 C6 103.3(2) 3_566 . ?
C4 Fe1 C6 76.7(2) . . ?
C4 Fe1 C6 76.7(2) 3_566 3_566 ?
C4 Fe1 C6 103.3(2) . 3_566 ?
C4 Fe1 C6 103.3(2) 4_656 . ?
C4 Fe1 C4 153.4(4) 2_665 . ?
C4 Fe1 C4 153.4(4) 4_656 3_566 ?
C4 Fe1 C4 93.04(9) 2_665 3_566 ?
C4 Fe1 C4 93.04(9) 4_656 . ?
C4 Fe1 C4 93.04(9) 3_566 . ?
C4 Fe1 C4 93.04(9) 2_665 4_656 ?
C5 C6 Fe1 121.5(5) . . ?
C5 C6 Fe1 121.5(5) 2_665 . ?
C5 C6 C5 117.0(10) 2_665 . ?
C2 N1 C4 121.8(10) . . ?
C2 N1 C1 114.4(10) . . ?
C4 N1 C1 123.7(9) . . ?
N2 C3 C2 111.2(11) . . ?
C7 C8 H8 117.1 2_665 . ?
C7 C8 H8 117.1 . . ?
C7 C8 C7 125.8(12) . 2_665 ?
C6 C5 N2 106.8(7) . . ?
C7 C5 C6 121.8(10) . . ?
C7 C5 N2 131.4(9) . . ?
N1 C2 C3 98.1(10) . . ?
N1 C2 H2 130.9 . . ?
C3 C2 H2 130.9 . . ?
C8 C7 C5 116.8(10) . . ?
C8 C7 H7 121.6 . . ?
C5 C7 H7 121.6 . . ?
C3 N2 C5 132.3(10) . . ?
C3 N2 C4 112.9(10) . . ?
C4 N2 C5 114.7(8) . . ?
N1 C4 Fe1 143.8(6) . . ?
N1 C4 N2 95.9(9) . . ?
N2 C4 Fe1 120.3(5) . . ?
N1 C1 H1A 109.5 . . ?
N1 C1 H1B 109.5 . . ?
N1 C1 H1C 109.5 . . ?
H1A C1 H1B 109.5 . . ?
H1A C1 H1C 109.5 . . ?
H1B C1 H1C 109.5 . . ?

loop_
_geom_torsion_atom_site_label_1
_geom_torsion_atom_site_label_2
_geom_torsion_atom_site_label_3
_geom_torsion_atom_site_label_4
_geom_torsion
_geom_torsion_site_symmetry_1
_geom_torsion_site_symmetry_2
_geom_torsion_site_symmetry_3
_geom_torsion_site_symmetry_4
_geom_torsion_publ_flag
Fe1 C6 C5 C7 179.2(8) . . . . ?
Fe1 C6 C5 N2 0.4(9) . . . . ?
C6 C5 C7 C8 1.6(15) . . . . ?
C6 C5 N2 C3 -176.9(10) . . . . ?
C6 C5 N2 C4 -0.7(10) . . . . ?
C3 N2 C4 Fe1 177.8(8) . . . . ?
C3 N2 C4 N1 -2.2(10) . . . . ?
C5 C6 C5 C7 -0.8(8) 2_665 . . . ?
C5 C6 C5 N2 -179.6(9) 2_665 . . . ?
C5 N2 C4 Fe1 0.8(11) . . . . ?
C5 N2 C4 N1 -179.2(8) . . . . ?
C2 N1 C4 Fe1 -179.6(9) . . . . ?
C2 N1 C4 N2 0.4(10) . . . . ?
C2 C3 N2 C5 179.6(10) . . . . ?
C2 C3 N2 C4 3.4(13) . . . . ?
C7 C8 C7 C5 -0.8(7) 2_665 . . . ?
C7 C5 N2 C3 4(2) . . . . ?
C7 C5 N2 C4 -179.3(11) . . . . ?
N2 C3 C2 N1 -2.7(12) . . . . ?
N2 C5 C7 C8 -179.9(9) . . . . ?
C4 N1 C2 C3 1.3(12) . . . . ?
C1 N1 C2 C3 178.4(7) . . . . ?
C1 N1 C4 Fe1 3.6(16) . . . . ?
C1 N1 C4 N2 -176.4(8) . . . . ?

_smtbx_masks_special_details     ?
loop_
_smtbx_masks_void_nr
_smtbx_masks_void_average_x
_smtbx_masks_void_average_y
_smtbx_masks_void_average_z
_smtbx_masks_void_volume
_smtbx_masks_void_count_electrons
_smtbx_masks_void_content
1 -0.854 -0.731 -0.084 455.5 0.0 ?
2 0.104 0.188 0.580 0.0 0.0 ?
3 0.125 0.312 0.810 0.0 0.0 ?
4 0.167 0.188 0.540 0.0 0.0 ?
5 0.188 0.625 0.690 0.0 0.0 ?
6 0.188 0.833 0.460 0.0 0.0 ?
7 0.188 0.896 0.420 0.0 0.0 ?
8 0.312 0.604 0.920 0.0 0.0 ?
9 0.312 0.667 0.960 0.0 0.0 ?
10 0.312 0.875 0.190 0.0 0.0 ?
11 0.333 0.312 0.040 0.0 0.0 ?
12 0.375 0.188 0.310 0.0 0.0 ?
13 0.396 0.312 0.080 0.0 0.0 ?
14 0.604 0.688 0.080 0.0 0.0 ?
15 0.625 0.812 0.310 0.0 0.0 ?
16 0.667 0.688 0.040 0.0 0.0 ?
17 0.688 0.125 0.190 0.0 0.0 ?
18 0.688 0.333 0.960 0.0 0.0 ?
19 0.688 0.396 0.920 0.0 0.0 ?
20 0.812 0.104 0.420 0.0 0.0 ?
21 0.812 0.167 0.460 0.0 0.0 ?
22 0.812 0.375 0.690 0.0 0.0 ?
23 0.833 0.812 0.540 0.0 0.0 ?
24 0.875 0.688 0.810 0.0 0.0 ?
25 0.896 0.812 0.580 0.0 0.0 ?

_smtbx_masks_void_probe_radius   0.0
_smtbx_masks_void_truncation_radius 1.2
_shelx_res_file                  
;
TITL AG_OM_81R3_c.res in I-4
    ag_om_81r3_c.res
    created by SHELXL-2018/3 at 14:30:25 on 13-Apr-2021
REM Old TITL AG_OM_81R3 in I4/m
REM SHELXT solution in I-4
REM R1 0.134, Rweak 0.020, Alpha 0.060, Orientation as input
REM Flack x= 0.475 ( 0.016 ) from Parsons' quotients
REM Formula found by SHELXT: C26 N14 Fe
CELL 0.71073 8.3614 8.3614 18.0048 90 90 90
ZERR 2 0.0001 0.0001 0.0006 0 0 0
LATT -2
SYMM -X,-Y,+Z
SYMM +Y,-X,-Z
SYMM -Y,+X,-Z
SFAC C H Fe N
UNIT 56 44 2 16
RIGU Fe1 C6 N1 N2 C5 C3 C2 C7 C8
RIGU C6 C5 C7 C8
ISOR 0.005 0.01 C6
ISOR 0.005 0.01 C3
ISOR 0.002 0.01 N2 N1
ISOR 0.005 0.01 C8
ISOR 0.005 0.01 C1
FLAT N2 C3 C2 N1 C4
SADI 0.002 C4 N1 C4 N2
SADI 0.002 C3 N2 C2 N1

L.S. 48
PLAN  1
SIZE 0.28 0.2 0.1
TEMP -123.15
CONF
BOND $H
MORE -1
ABIN
fmap 2
acta
REM <olex2.extras>
REM <HklSrc "%.\\AG_OM_81R3_c.hkl">
REM </olex2.extras>

WGHT    0.131200   12.003301
FVAR       0.46208
FE1   3    0.500000    0.500000    0.500000    10.25000    0.01326    0.01326 =
         0.02251    0.00000    0.00000    0.00000
C6    1    0.500000    0.500000    0.392343    10.50000    0.01386    0.02088 =
         0.00939    0.00000    0.00000    0.00535
N1    4    0.348438    0.158684    0.504332    11.00000    0.02707    0.02187 =
         0.04599    0.00349   -0.00016   -0.00173
C3    1    0.331293    0.111253    0.396318    11.00000    0.02891    0.04176 =
         0.04882    0.01615    0.01066    0.00498
C8    1    0.500000    0.500000    0.238446    10.50000    0.04672    0.05273 =
         0.01991    0.00000    0.00000    0.00677
AFIX  43
H8    2    0.500003    0.500000    0.185683    10.50000   -1.20000
AFIX   0
C5    1    0.440803    0.367568    0.351051    11.00000    0.03110    0.04372 =
         0.02689   -0.01442   -0.00470    0.00399
C2    1    0.298124    0.044804    0.463341    11.00000    0.03203    0.03098 =
         0.04782    0.00085    0.00340    0.00374
AFIX  43
H2    2    0.251821   -0.055389    0.475855    11.00000   -1.20000
AFIX   0
C7    1    0.438506    0.367592    0.273151    11.00000    0.05197    0.03847 =
         0.04103   -0.02038   -0.00872   -0.00541
AFIX  43
H7    2    0.396381    0.280101    0.245756    11.00000   -1.20000
AFIX   0
N2    4    0.388008    0.252006    0.403617    11.00000    0.02775    0.02715 =
         0.03397   -0.00496   -0.00188   -0.00192
C4    1    0.408251    0.294515    0.475253    11.00000    0.01386    0.02539 =
         0.05645    0.00403    0.00531    0.00097
C1    1    0.325092    0.127942    0.594952    11.00000    0.04448    0.07999 =
         0.04066    0.00276   -0.00083    0.03056
AFIX 137
H1A   2    0.211181    0.133383    0.607516    11.00000   -1.50000
H1B   2    0.383412    0.210189    0.622705    11.00000   -1.50000
H1C   2    0.366925    0.022141    0.608031    11.00000   -1.50000
AFIX   0
HKLF 4


REM  AG_OM_81R3_c.res in I-4
REM wR2 = 0.2463, GooF = S = 1.072, Restrained GooF = 1.113 for all data
REM R1 = 0.0893 for 1356 Fo > 4sig(Fo) and 0.1076 for all 1592 data
REM 86 parameters refined using 86 restraints

END

WGHT      0.1305     12.0258

REM Highest difference peak  1.375,  deepest hole -0.701,  1-sigma level  0.162
Q1    1   0.3514  0.1606  0.4728  11.00000  0.05    1.37
;
_shelx_res_checksum              84408
_shelx_fab_file                  
;
-11 -2 -3 -2.2179 2.3701
-11 -2 -1 -1.2241 -1.2516
-11 -1 -6 1.3684 -0.3968
-11 -1 -4 -0.7046 -0.8568
-11 -1 -2 2.1753 -1.1832
-10 -5 -1 -1.7588 -0.4141
-10 -4 -6 0.6678 -0.0630
-10 -4 -4 -0.7680 -0.9163
-10 -4 -2 1.3247 0.4785
-10 -3 -9 -0.4613 -0.1586
-10 -3 -7 -0.2158 -0.6409
-10 -3 -5 0.1818 2.2843
-10 -3 -3 0.0290 -1.2601
-10 -3 -1 -0.8766 4.3397
-10 -2 -10 -1.3093 0.7033
-10 -2 -8 1.2156 1.6436
-10 -2 -6 -0.6469 -1.6566
-10 -2 -4 0.3039 0.1304
-10 -2 -2 -0.2130 -1.0229
-10 -1 -9 -0.8199 -0.1977
-10 -1 -7 1.2097 -2.0267
-10 -1 -5 -0.9310 2.1121
-10 -1 -3 -0.2034 -2.7698
-10 -1 -1 -0.6333 2.2990
-9 -7 -4 0.3676 -1.2359
-9 -6 -3 -0.3535 2.0236
-9 -6 -1 0.0567 1.5551
-9 -5 -8 -0.5124 -0.0993
-9 -5 -6 -0.1853 -0.0445
-9 -5 -4 -0.3990 0.7894
-9 -5 -2 0.7008 0.7662
-9 -4 -11 -0.4724 0.1674
-9 -4 -9 -1.3571 0.7105
-9 -4 -7 -1.5952 0.6205
-9 -4 -5 2.2488 -3.2488
-9 -4 -3 -1.2009 1.2961
-9 -4 -1 -0.6636 -1.0090
-9 -3 -12 -0.1874 -0.7545
-9 -3 -10 0.9783 1.5247
-9 -3 -8 0.0125 -0.4003
-9 -3 -6 1.0795 -0.0483
-9 -3 -4 -0.6217 1.5236
-9 -3 -2 1.7514 -1.7784
-9 -2 -13 -0.7962 0.5911
-9 -2 -11 -0.5829 0.0103
-9 -2 -9 -0.3264 -1.7146
-9 -2 -7 -0.3496 1.8126
-9 -2 -5 -0.8322 -0.4126
-9 -2 -3 -0.3793 3.3317
-9 -2 -1 -0.7872 -4.3902
-9 -1 -14 1.4779 -0.0291
-9 -1 -12 -0.3397 -0.4948
-9 -1 -10 -0.4438 -1.0696
-9 -1 -8 0.0143 0.7112
-9 -1 -6 0.1874 -2.0489
-9 -1 -4 -0.1674 -0.1038
-9 -1 -2 0.8645 -1.6125
-8 -8 -4 -0.2475 2.0563
-8 -7 -7 0.2165 0.4617
-8 -7 -5 0.5690 -1.2243
-8 -7 -3 0.8956 -1.3464
-8 -7 -1 -1.0747 3.3712
-8 -6 -10 -0.3201 -0.3888
-8 -6 -8 -0.3914 1.8106
-8 -6 -6 -0.9248 0.7342
-8 -6 -4 0.2283 -2.4711
-8 -6 -2 0.4473 0.2268
-8 -5 -13 -1.1802 -2.5933
-8 -5 -11 0.3859 1.7998
-8 -5 -9 0.4155 0.3379
-8 -5 -7 -0.0266 -4.0451
-8 -5 -5 0.1642 2.2463
-8 -5 -3 -1.1099 -0.3034
-8 -5 -1 0.6582 0.7958
-8 -4 -14 0.1863 4.3576
-8 -4 -12 1.8602 1.7017
-8 -4 -10 0.5354 -2.2241
-8 -4 -8 -0.3413 2.2987
-8 -4 -6 -0.8911 0.9514
-8 -4 -4 -0.3794 -2.8207
-8 -4 -2 -0.9593 -3.4145
-8 -3 -15 -0.2320 -0.1078
-8 -3 -13 0.8725 -1.6948
-8 -3 -11 1.5732 0.4221
-8 -3 -9 -0.4580 -1.2348
-8 -3 -7 0.2784 -1.1855
-8 -3 -5 0.3603 1.5145
-8 -3 -3 1.6615 0.1077
-8 -3 -1 -0.9963 -0.4772
-8 -2 -16 0.8636 1.5554
-8 -2 -14 0.7783 -3.2718
-8 -2 -12 0.1631 0.8009
-8 -2 -10 0.3459 -2.4086
-8 -2 -8 0.2013 0.5799
-8 -2 -6 -1.1232 2.9032
-8 -2 -4 0.7127 -1.4750
-8 -2 -2 -0.7871 4.5284
-8 -1 -17 -1.7461 -0.8726
-8 -1 -15 -0.3661 2.0267
-8 -1 -13 1.4852 0.9324
-8 -1 -11 -1.2201 1.0710
-8 -1 -9 0.3010 2.7359
-8 -1 -7 -1.6122 -1.8807
-8 -1 -5 2.1416 -1.9496
-8 -1 -3 -1.3845 -0.6925
-8 -1 -1 0.1246 -0.3902
-7 -8 -7 -1.4491 0.0102
-7 -8 -5 -1.6712 1.7038
-7 -8 -3 1.4875 -1.0687
-7 -8 -1 -0.8189 -1.9623
-7 -7 -12 0.7153 0.7774
-7 -7 -10 0.5993 2.7367
-7 -7 -8 0.1758 -1.0884
-7 -7 -6 -0.1511 -2.7994
-7 -7 -4 -0.5480 -0.8305
-7 -7 -2 1.0478 0.6527
-7 -6 -13 0.2496 1.6492
-7 -6 -11 0.8126 -1.8700
-7 -6 -9 -0.3160 -1.3036
-7 -6 -7 0.5539 2.9280
-7 -6 -5 0.7833 -2.4324
-7 -6 -3 0.6827 -0.0088
-7 -6 -1 -1.1602 -4.5095
-7 -5 -14 -1.0371 1.5617
-7 -5 -12 1.0759 -0.7414
-7 -5 -10 -0.4358 0.7931
-7 -5 -8 0.9326 -0.2448
-7 -5 -6 -1.1223 1.4737
-7 -5 -4 -0.1686 4.7421
-7 -5 -2 0.6388 -3.0938
-7 -4 -15 1.1207 1.6215
-7 -4 -13 0.7545 -3.6742
-7 -4 -11 -2.4132 -0.8531
-7 -4 -9 -0.0806 0.5680
-7 -4 -7 1.0725 -2.5278
-7 -4 -5 -1.1799 -0.8624
-7 -4 -3 1.0355 3.6981
-7 -4 -1 -0.5306 3.4939
-7 -3 -16 -1.2993 -0.7621
-7 -3 -14 0.6922 1.8084
-7 -3 -12 0.6825 -1.5290
-7 -3 -10 0.4751 2.5603
-7 -3 -8 -1.7564 -0.6819
-7 -3 -6 0.5230 1.0735
-7 -3 -4 1.5630 -2.1734
-7 -3 -2 -0.6294 -0.6865
-7 -2 -17 -0.5465 0.5959
-7 -2 -15 -1.1575 -1.3996
-7 -2 -13 -0.4522 -0.6552
-7 -2 -11 -1.2216 1.9093
-7 -2 -9 1.6878 -0.3348
-7 -2 -7 1.7435 0.1516
-7 -2 -5 -0.2836 0.8285
-7 -2 -3 0.2220 0.0143
-7 -2 -1 -0.1121 3.4466
-7 -1 -18 -0.7590 -0.7142
-7 -1 -16 0.9663 -1.0340
-7 -1 -14 0.1367 3.7372
-7 -1 -12 -5.0144 -4.0957
-7 -1 -10 0.7168 0.4084
-7 -1 -8 -1.9010 -2.4003
-7 -1 -6 1.5439 1.2120
-7 -1 -4 -4.6957 1.4500
-7 -1 -2 1.5743 -5.0412
-6 -9 -7 0.6870 -0.2396
-6 -9 -5 -0.4149 -1.8023
-6 -9 -3 0.2004 -1.0272
-6 -9 -1 -0.9278 1.2234
-6 -8 -10 -2.9614 -0.3213
-6 -8 -8 0.1445 -1.8385
-6 -8 -6 -0.2148 0.6328
-6 -8 -4 0.3824 1.5360
-6 -8 -2 -0.0125 -1.4248
-6 -7 -13 0.1298 -1.8736
-6 -7 -11 0.0429 0.4651
-6 -7 -9 0.5386 -1.3391
-6 -7 -7 -0.3646 1.0806
-6 -7 -5 -0.3060 1.2144
-6 -7 -3 0.0661 1.8879
-6 -7 -1 -0.8170 -2.1146
-6 -6 -14 0.5723 0.1376
-6 -6 -12 -0.3057 1.9849
-6 -6 -10 -0.8960 0.5556
-6 -6 -8 0.5346 0.4740
-6 -6 -6 0.3894 -0.8309
-6 -6 -4 1.1418 -2.4200
-6 -6 -2 -0.7800 4.4582
-6 -5 -15 -0.1825 2.3486
-6 -5 -13 -2.0800 -4.1468
-6 -5 -11 0.7126 -2.4496
-6 -5 -9 0.0648 -0.8543
-6 -5 -7 -1.2028 -0.3514
-6 -5 -5 2.1730 2.3041
-6 -5 -3 -1.3551 -0.2735
-6 -5 -1 0.8240 -1.5673
-6 -4 -16 -1.7376 1.4784
-6 -4 -14 0.7181 -4.1182
-6 -4 -12 -3.3813 7.2994
-6 -4 -10 1.4927 0.0548
-6 -4 -8 -0.9875 1.3495
-6 -4 -6 1.8193 -0.7214
-6 -4 -4 -5.1596 -3.0802
-6 -4 -2 0.9253 4.4882
-6 -3 -17 0.0709 -0.4319
-6 -3 -15 -0.8139 -0.8938
-6 -3 -13 -0.3973 4.8356
-6 -3 -11 -0.9879 -4.3572
-6 -3 -9 1.2527 1.9940
-6 -3 -7 1.9415 -0.9602
-6 -3 -5 0.3751 -2.7241
-6 -3 -3 -0.7774 -1.3683
-6 -3 -1 -0.0005 -3.7795
-6 -2 -20 -1.9190 0.3670
-6 -2 -18 1.6777 0.0661
-6 -2 -16 1.0084 0.9902
-6 -2 -14 -1.5355 -3.4213
-6 -2 -12 3.2233 4.1111
-6 -2 -10 -0.8740 -5.5966
-6 -2 -8 1.0554 2.2914
-6 -2 -6 -4.4713 0.9827
-6 -2 -4 1.4725 3.1859
-6 -2 -2 -0.8076 -4.5312
-6 -1 -19 -1.7566 3.5838
-6 -1 -17 -0.1830 -1.1949
-6 -1 -15 0.0852 1.6808
-6 -1 -13 -0.8689 -1.4645
-6 -1 -11 1.0053 2.2176
-6 -1 -9 -1.8702 0.2055
-6 -1 -7 1.2137 1.2761
-6 -1 -5 1.9892 -3.0670
-6 -1 -3 0.1921 4.6890
-6 -1 -1 1.1194 -1.1291
-5 -10 -5 1.7519 0.8412
-5 -10 -3 -4.0218 0.2728
-5 -10 -1 0.1899 -1.6354
-5 -9 -10 1.7519 -0.4293
-5 -9 -8 -3.3991 0.8843
-5 -9 -6 1.4953 0.0407
-5 -9 -4 -0.5027 -0.4439
-5 -9 -2 -0.1576 -0.1309
-5 -8 -11 -2.6288 0.4544
-5 -8 -9 0.6676 -1.4947
-5 -8 -7 0.2465 2.0804
-5 -8 -5 0.2524 0.5434
-5 -8 -3 -1.4741 -0.3041
-5 -8 -1 1.0582 0.6948
-5 -7 -14 0.2046 -0.3683
-5 -7 -12 -1.0398 -1.1686
-5 -7 -10 -0.0811 -1.6704
-5 -7 -8 -0.0837 0.5083
-5 -7 -6 -0.8955 -0.0022
-5 -7 -4 0.4820 2.7513
-5 -7 -2 0.5246 0.4938
-5 -6 -17 -0.3496 0.3962
-5 -6 -15 -2.1142 -0.5666
-5 -6 -13 0.3457 -0.4726
-5 -6 -11 0.3931 -0.3279
-5 -6 -9 -0.1279 4.3491
-5 -6 -7 -0.0351 -2.5733
-5 -6 -5 -1.2907 -2.0662
-5 -6 -3 -0.9112 -2.9289
-5 -6 -1 -2.2616 6.7265
-5 -5 -18 -1.0929 -0.0763
-5 -5 -16 2.6796 -3.3320
-5 -5 -14 -1.4425 2.1893
-5 -5 -12 -0.0647 2.1389
-5 -5 -10 0.9853 1.0227
-5 -5 -8 1.1776 -1.4282
-5 -5 -6 1.9385 1.6763
-5 -5 -4 -0.1012 0.2554
-5 -5 -2 0.4841 -7.1478
-5 -4 -17 -0.5716 -1.4389
-5 -4 -15 0.3053 -0.2854
-5 -4 -13 0.0653 2.2019
-5 -4 -11 0.4701 -4.8489
-5 -4 -9 -0.9565 -1.3116
-5 -4 -7 -0.6672 2.4550
-5 -4 -5 -2.0465 4.6073
-5 -4 -3 1.1960 -3.6933
-5 -4 -1 0.9032 0.6563
-5 -3 -18 0.2937 0.9237
-5 -3 -16 0.6116 0.2888
-5 -3 -14 0.5953 -0.5191
-5 -3 -12 1.2229 -3.7254
-5 -3 -10 -3.0860 9.0472
-5 -3 -8 0.2184 -4.6986
-5 -3 -6 -1.6541 -2.5611
-5 -3 -4 1.6744 2.0235
-5 -3 -2 -1.2526 5.1271
-5 -2 -21 0.6682 0.0743
-5 -2 -19 1.2239 0.0724
-5 -2 -17 -0.3997 -2.6705
-5 -2 -15 0.5065 0.9427
-5 -2 -13 1.4567 0.0801
-5 -2 -11 4.7286 -1.1485
-5 -2 -9 -1.4490 0.5898
-5 -2 -7 0.7240 1.6165
-5 -2 -5 3.9141 -0.1294
-5 -2 -3 4.1471 -0.1970
-5 -2 -1 -2.4827 -1.1923
-5 -1 -20 -0.6553 1.1583
-5 -1 -18 0.2873 1.8480
-5 -1 -16 -0.4020 -1.1919
-5 -1 -14 -0.1390 3.0591
-5 -1 -12 0.8202 -6.4100
-5 -1 -10 -1.7590 3.5976
-5 -1 -8 -1.3946 -4.2836
-5 -1 -6 -2.8997 1.7072
-5 -1 -4 0.0421 0.4599
-5 -1 -2 -1.3256 2.7204
-4 -10 -8 1.4301 -0.1025
-4 -10 -6 -3.4186 0.8005
-4 -10 -4 0.4466 -0.1649
-4 -10 -2 1.4598 3.0166
-4 -9 -11 0.5081 -1.7452
-4 -9 -9 0.9035 1.3401
-4 -9 -7 1.3986 -1.4543
-4 -9 -5 -0.7377 0.6176
-4 -9 -3 1.9633 -1.0128
-4 -9 -1 -2.3290 -0.0075
-4 -8 -14 -0.2032 0.3346
-4 -8 -12 -0.3183 1.5513
-4 -8 -10 1.3820 -0.1870
-4 -8 -8 -0.2126 3.5943
-4 -8 -6 -1.3916 -3.0273
-4 -8 -4 0.2942 -4.0408
-4 -8 -2 1.1873 3.7489
-4 -7 -17 -2.5490 1.1595
-4 -7 -15 1.4746 -0.9513
-4 -7 -13 -1.4204 -0.3076
-4 -7 -11 0.2021 0.7189
-4 -7 -9 0.4920 -3.1704
-4 -7 -7 1.3729 -0.7644
-4 -7 -5 -0.1676 2.0035
-4 -7 -3 0.1316 0.6233
-4 -7 -1 -0.5589 -4.1009
-4 -6 -18 -0.3755 -1.1660
-4 -6 -16 -0.2711 -1.4594
-4 -6 -14 0.7795 3.9844
-4 -6 -12 0.0938 -1.1127
-4 -6 -10 0.6255 0.0016
-4 -6 -8 0.3935 -0.2907
-4 -6 -6 -0.1799 2.7200
-4 -6 -4 1.0064 -2.3314
-4 -6 -2 0.8435 1.1566
-4 -5 -19 2.2501 1.4693
-4 -5 -17 -0.4395 -0.7645
-4 -5 -15 1.9793 0.2192
-4 -5 -13 1.8425 -0.3519
-4 -5 -11 1.3422 -0.3842
-4 -5 -9 -2.0105 1.8741
-4 -5 -7 -0.9615 0.2511
-4 -5 -5 0.0996 -5.1370
-4 -5 -3 1.5778 5.9460
-4 -5 -1 -0.9654 -4.4620
-4 -4 -20 -4.6961 -0.6928
-4 -4 -18 2.7522 1.0469
-4 -4 -16 -1.6779 1.9826
-4 -4 -14 2.3301 -1.3506
-4 -4 -12 -0.4182 0.5723
-4 -4 -10 1.2428 -3.0839
-4 -4 -8 -0.4664 -1.5036
-4 -4 -6 -0.0676 0.8021
-4 -4 -4 2.6481 5.2798
-4 -4 -2 0.9589 -3.5683
-4 -3 -19 1.1493 1.3864
-4 -3 -17 -1.0003 0.8325
-4 -3 -15 -2.4882 1.7154
-4 -3 -13 1.4349 -2.6153
-4 -3 -11 -2.0054 4.9835
-4 -3 -9 0.6986 -3.3753
-4 -3 -7 -2.1958 5.2507
-4 -3 -5 3.5513 -9.8169
-4 -3 -3 -2.7085 3.8117
-4 -3 -1 -2.0617 4.3440
-4 -2 -20 -1.0413 -2.9323
-4 -2 -18 -1.2859 0.3582
-4 -2 -16 1.3380 2.1375
-4 -2 -14 -0.3013 -4.4089
-4 -2 -12 -0.9773 3.9251
-4 -2 -10 0.0656 -4.0331
-4 -2 -8 3.4291 3.4068
-4 -2 -6 -0.7964 -3.6965
-4 -2 -4 -4.2311 0.5797
-4 -2 -2 -0.7870 0.8214
-4 -1 -21 -0.4989 3.1902
-4 -1 -19 0.3277 -1.8971
-4 -1 -17 -0.2455 -0.7558
-4 -1 -15 -0.5231 2.6406
-4 -1 -13 -1.4272 3.4003
-4 -1 -11 1.8177 -3.2927
-4 -1 -9 0.9205 -3.3396
-4 -1 -7 -0.5968 1.4525
-4 -1 -5 2.3703 9.6951
-4 -1 -3 0.3744 -18.6452
-4 -1 -1 -0.5571 3.2726
-3 -10 -7 -0.2325 -0.6477
-3 -10 -5 0.5980 -0.3705
-3 -10 -3 -0.3130 -2.5481
-3 -10 -1 0.0460 2.5951
-3 -9 -12 0.5449 0.9008
-3 -9 -10 -0.2659 0.3513
-3 -9 -8 1.3751 0.5554
-3 -9 -6 0.3048 -0.5577
-3 -9 -4 -1.0390 1.3085
-3 -9 -2 0.2279 0.4164
-3 -8 -13 0.0336 0.8872
-3 -8 -11 1.2422 0.0146
-3 -8 -9 0.0030 -1.8586
-3 -8 -7 0.0171 0.0832
-3 -8 -5 2.1815 2.1637
-3 -8 -3 -2.0396 -3.8550
-3 -8 -1 -1.0732 -4.8397
-3 -7 -16 2.7064 -1.7415
-3 -7 -14 0.8937 0.3696
-3 -7 -12 -0.0996 0.9991
-3 -7 -10 -1.5837 0.5952
-3 -7 -8 0.6055 -0.0420
-3 -7 -6 0.0053 0.3723
-3 -7 -4 0.4045 1.3887
-3 -7 -2 1.0710 0.4643
-3 -6 -19 -1.2570 1.6243
-3 -6 -17 0.1522 1.0649
-3 -6 -15 -1.8053 1.9668
-3 -6 -13 0.8611 -2.9604
-3 -6 -11 0.0018 -0.3876
-3 -6 -9 -2.8901 -2.7746
-3 -6 -7 0.4006 -0.5004
-3 -6 -5 -0.9846 3.8703
-3 -6 -3 -1.0333 2.9428
-3 -6 -1 -0.2887 -1.3039
-3 -5 -20 0.7042 -0.7144
-3 -5 -18 -0.9138 -1.6436
-3 -5 -16 1.2211 3.2813
-3 -5 -14 -1.3287 -3.6523
-3 -5 -12 -0.0288 -0.1296
-3 -5 -10 0.8474 4.2467
-3 -5 -8 -1.2671 1.0658
-3 -5 -6 1.1312 -5.1596
-3 -5 -4 -0.4015 -1.6241
-3 -5 -2 -0.5623 1.4877
-3 -4 -21 0.9470 0.2383
-3 -4 -19 -0.5522 -1.6400
-3 -4 -17 1.6039 2.4868
-3 -4 -15 -1.6258 -4.5500
-3 -4 -13 1.6363 2.3065
-3 -4 -11 -1.6221 1.5697
-3 -4 -9 1.5339 0.9393
-3 -4 -7 0.2332 -1.0952
-3 -4 -5 -1.4313 5.5790
-3 -4 -3 -2.3305 -9.0147
-3 -4 -1 0.1405 2.6122
-3 -3 -20 0.9392 3.7770
-3 -3 -18 -3.2469 -5.4814
-3 -3 -16 2.1336 2.7072
-3 -3 -14 -3.8145 4.2574
-3 -3 -12 -3.2702 -6.5974
-3 -3 -10 -0.0213 -0.5769
-3 -3 -8 -0.2806 -5.9418
-3 -3 -6 0.7071 6.4409
-3 -3 -4 -4.9216 2.3203
-3 -3 -2 4.2420 -5.3586
-3 -2 -21 2.2577 -3.1608
-3 -2 -19 1.3576 1.9657
-3 -2 -17 -0.9233 -0.4796
-3 -2 -15 2.0760 -4.4289
-3 -2 -13 -1.3930 0.4827
-3 -2 -11 -0.3333 2.4415
-3 -2 -9 0.9258 8.0933
-3 -2 -7 0.8147 -2.6031
-3 -2 -5 -1.9250 -6.7346
-3 -2 -3 1.3037 10.3006
-3 -2 -1 -3.0579 -4.5632
-3 -1 -22 1.3925 -0.2263
-3 -1 -20 1.2390 0.2347
-3 -1 -18 0.5997 1.1173
-3 -1 -16 0.6078 -2.6437
-3 -1 -14 2.5333 0.0806
-3 -1 -12 -1.8587 -2.1780
-3 -1 -10 1.3402 0.9129
-3 -1 -8 -0.5169 -0.6088
-3 -1 -6 -0.7636 0.1266
-3 -1 -4 -0.6964 1.4454
-3 -1 -2 3.3982 3.9678
-2 -11 -3 1.2624 2.2762
-2 -10 -10 0.5678 -0.1442
-2 -10 -8 -2.4636 0.6934
-2 -10 -6 0.4762 2.3839
-2 -10 -4 -0.8457 2.4653
-2 -10 -2 -0.0809 -3.4492
-2 -9 -13 0.4480 -2.2907
-2 -9 -11 -1.2488 -0.7482
-2 -9 -9 0.8002 -1.8099
-2 -9 -7 0.3675 -0.0017
-2 -9 -5 0.2421 -2.2098
-2 -9 -3 -0.8967 5.0076
-2 -9 -1 1.4150 -1.5207
-2 -8 -16 -4.0201 1.6827
-2 -8 -14 1.5645 0.6813
-2 -8 -12 -2.0635 -0.5580
-2 -8 -10 -0.3476 0.6710
-2 -8 -8 -0.7828 1.6350
-2 -8 -6 -0.8399 2.2302
-2 -8 -4 -0.0038 -0.5149
-2 -8 -2 -0.6679 1.6818
-2 -7 -17 -1.9864 -0.5240
-2 -7 -15 2.0604 -1.5371
-2 -7 -13 0.0797 0.0544
-2 -7 -11 0.6726 -1.7116
-2 -7 -9 -0.3226 2.0285
-2 -7 -7 -1.2985 -2.5231
-2 -7 -5 -0.7230 -2.4459
-2 -7 -3 1.8458 0.1682
-2 -7 -1 -0.6640 1.8427
-2 -6 -18 -0.0384 1.3640
-2 -6 -16 -1.1806 -0.4448
-2 -6 -14 -1.4259 -2.3702
-2 -6 -12 -1.0299 0.5286
-2 -6 -10 0.3312 3.1693
-2 -6 -8 0.0867 -2.1777
-2 -6 -6 1.4263 0.1882
-2 -6 -4 -1.4719 -1.9491
-2 -6 -2 0.1910 3.9194
-2 -5 -21 2.1288 1.5210
-2 -5 -19 -0.7254 -1.1615
-2 -5 -17 -0.7215 -2.2585
-2 -5 -15 -1.5435 1.5632
-2 -5 -13 -1.8882 2.1920
-2 -5 -11 0.0058 -2.9278
-2 -5 -9 0.5214 -0.1729
-2 -5 -7 -0.6718 3.3076
-2 -5 -5 0.9107 1.3438
-2 -5 -3 -3.6414 -3.6868
-2 -5 -1 1.3855 1.1763
-2 -4 -22 -1.2576 -0.9949
-2 -4 -20 -0.8362 -1.9628
-2 -4 -18 1.1966 0.1276
-2 -4 -16 0.1865 -3.7055
-2 -4 -14 2.7883 1.3069
-2 -4 -12 1.2201 0.2384
-2 -4 -10 0.1846 -3.6080
-2 -4 -8 2.3359 8.5761
-2 -4 -6 -4.6091 -8.7430
-2 -4 -4 2.9362 0.4268
-2 -4 -2 3.0763 3.6804
-2 -3 -23 -1.2314 1.9852
-2 -3 -21 1.1309 0.0771
-2 -3 -19 0.6255 1.9439
-2 -3 -17 -0.5917 2.1372
-2 -3 -15 0.8027 -1.9445
-2 -3 -13 -0.9436 1.6815
-2 -3 -11 2.5117 3.4457
-2 -3 -9 -2.6641 -5.4904
-2 -3 -7 2.4381 3.1088
-2 -3 -5 0.6882 2.3753
-2 -3 -3 3.2098 0.2861
-2 -3 -1 -3.6101 -0.9927
-2 -2 -22 -0.2863 -1.3273
-2 -2 -20 -0.8418 -0.2350
-2 -2 -18 0.3462 0.5331
-2 -2 -16 -1.3036 -0.5182
-2 -2 -14 -0.0281 2.0246
-2 -2 -12 -0.1656 -0.8123
-2 -2 -10 -0.2738 -3.5045
-2 -2 -8 0.1868 0.7445
-2 -2 -6 0.6814 -0.4146
-2 -2 -4 1.0486 -4.0124
-2 -2 -2 2.0639 12.5501
-2 -1 -23 3.4127 -0.6019
-2 -1 -21 -4.2501 1.8735
-2 -1 -19 1.1564 -2.7936
-2 -1 -17 -0.1199 1.7387
-2 -1 -15 1.6958 -0.0472
-2 -1 -13 3.9725 -1.8339
-2 -1 -11 1.0622 4.1301
-2 -1 -9 1.3933 -0.8131
-2 -1 -7 -0.0938 -0.1346
-2 -1 -5 2.6928 0.8106
-2 -1 -3 -2.5982 -7.5127
-2 -1 -1 -6.5794 1.6525
-1 -11 -2 -3.0217 2.6037
-1 -10 -11 -2.2437 -0.0334
-1 -10 -9 -1.1140 -1.4481
-1 -10 -7 -0.4927 -0.3386
-1 -10 -5 0.3282 0.5646
-1 -10 -3 1.3923 -3.5051
-1 -10 -1 -0.5041 1.1842
-1 -9 -14 0.7876 0.9061
-1 -9 -12 1.1533 0.6615
-1 -9 -10 -0.4232 2.1081
-1 -9 -8 -1.0244 0.7739
-1 -9 -6 -0.8822 1.1899
-1 -9 -4 -0.0011 -0.4586
-1 -9 -2 1.3010 1.1416
-1 -8 -15 -1.8400 -3.4102
-1 -8 -13 0.3534 0.0829
-1 -8 -11 -0.5514 0.1746
-1 -8 -9 0.6454 -0.6237
-1 -8 -7 0.8321 -3.1306
-1 -8 -5 0.0891 -2.4169
-1 -8 -3 -0.4240 -1.0176
-1 -8 -1 -1.2250 6.6013
-1 -7 -18 -0.1969 -0.7712
-1 -7 -16 1.6863 -0.2497
-1 -7 -14 -3.5507 2.8531
-1 -7 -12 1.0022 2.7302
-1 -7 -10 0.5089 -0.5140
-1 -7 -8 -0.8108 2.5632
-1 -7 -6 1.0938 2.2166
-1 -7 -4 0.5263 -0.6593
-1 -7 -2 -1.0448 -9.1482
-1 -6 -19 0.2241 0.3169
-1 -6 -17 0.3800 -1.8664
-1 -6 -15 1.6115 0.6150
-1 -6 -13 1.6628 -0.2481
-1 -6 -11 2.1670 -0.1945
-1 -6 -9 0.3041 -0.1945
-1 -6 -7 0.5670 -0.8044
-1 -6 -5 0.8902 -1.3527
-1 -6 -3 1.9089 3.6646
-1 -6 -1 -1.1156 0.1620
-1 -5 -20 -1.9701 -0.4971
-1 -5 -18 2.0030 -0.2478
-1 -5 -16 -0.3956 4.0883
-1 -5 -14 -1.6341 -1.7303
-1 -5 -12 0.3530 0.8903
-1 -5 -10 -1.0829 -0.9349
-1 -5 -8 0.5498 -3.4118
-1 -5 -6 -0.2283 1.8913
-1 -5 -4 0.7027 2.5058
-1 -5 -2 -0.9730 -1.9047
-1 -4 -21 -0.1985 1.0683
-1 -4 -19 1.1842 1.0766
-1 -4 -17 -0.0809 0.2864
-1 -4 -15 1.4810 -0.9282
-1 -4 -13 1.8024 1.5851
-1 -4 -11 -0.9750 1.6705
-1 -4 -9 2.6159 0.8714
-1 -4 -7 -0.4190 3.0171
-1 -4 -5 1.2247 -2.3488
-1 -4 -3 -0.2913 0.7686
-1 -4 -1 -1.2876 -2.5574
-1 -3 -22 -0.4076 -1.6413
-1 -3 -20 -1.1246 -0.5487
-1 -3 -18 1.4318 1.6765
-1 -3 -16 -0.5296 -1.5199
-1 -3 -14 0.8379 2.8921
-1 -3 -12 2.8511 -1.9247
-1 -3 -10 -2.7604 -1.5533
-1 -3 -8 1.1241 -1.9765
-1 -3 -6 -1.8681 0.6984
-1 -3 -4 5.3743 -3.8329
-1 -3 -2 -4.2273 -0.7042
-1 -2 -23 -0.6974 1.2334
-1 -2 -21 0.8772 2.9756
-1 -2 -19 -1.0324 -0.8634
-1 -2 -17 -0.7395 -2.4956
-1 -2 -15 -1.2907 7.8989
-1 -2 -13 -3.3177 -3.7197
-1 -2 -11 -0.2078 -0.8153
-1 -2 -9 -0.3842 3.2512
-1 -2 -7 -0.1278 -11.4795
-1 -2 -5 1.9011 19.6447
-1 -2 -3 -7.1273 -5.0886
-1 -2 -1 -5.5763 -23.9872
-1 -1 -24 -0.7725 0.5591
-1 -1 -22 1.2679 -1.7392
-1 -1 -20 0.8853 -2.0619
-1 -1 -18 0.9104 2.8561
-1 -1 -16 -0.3268 -3.2166
-1 -1 -14 -2.7621 -5.5224
-1 -1 -12 0.0473 4.3457
-1 -1 -10 -1.2902 -0.5057
-1 -1 -8 -0.4078 9.1649
-1 -1 -6 -1.3686 -7.1004
-1 -1 -4 3.4406 -9.2676
-1 -1 -2 4.9518 13.8072
0 -11 -1 0.2417 0.6009
0 -10 -12 -0.9680 2.8945
0 -10 -10 0.4132 0.2634
0 -10 -8 1.1639 0.8810
0 -10 -6 -1.8571 -3.0239
0 -10 -4 0.0999 -0.6289
0 -10 -2 0.8273 1.8811
0 -9 -13 -0.7855 -0.8897
0 -9 -11 2.6381 -0.9763
0 -9 -9 -0.8479 -1.2915
0 -9 -7 -0.1101 -0.3777
0 -9 -5 0.8967 0.7916
0 -9 -3 0.8243 -2.4266
0 -9 -1 -0.7042 -5.1137
0 -8 -16 1.8103 0.9410
0 -8 -14 -1.0141 1.5767
0 -8 -12 0.9139 -1.6150
0 -8 -10 0.6414 2.4703
0 -8 -8 1.5772 1.6220
0 -8 -6 -0.6230 -0.9394
0 -8 -4 -1.0397 3.5727
0 -8 -2 -0.5747 -1.1404
0 -7 -17 -0.8631 -1.1599
0 -7 -15 0.0936 2.8116
0 -7 -13 0.3246 -2.8952
0 -7 -11 -0.0763 -2.5893
0 -7 -9 0.0364 -2.5446
0 -7 -7 1.9497 -0.1161
0 -7 -5 -0.5580 -0.4620
0 -7 -3 1.4632 3.2655
0 -7 -1 -0.6480 -0.9009
0 -6 -18 0.6405 2.2033
0 -6 -16 0.2737 -1.4805
0 -6 -14 1.9663 2.2899
0 -6 -12 -0.3340 -0.1254
0 -6 -10 -0.1324 0.9024
0 -6 -8 -0.1470 -1.0869
0 -6 -6 -3.1999 4.8021
0 -6 -4 0.4971 -2.1520
0 -6 -2 1.3184 -2.5179
0 -5 -21 -1.2041 0.1203
0 -5 -19 -0.2111 3.4901
0 -5 -17 -0.6591 -1.2103
0 -5 -15 -0.7148 -0.5008
0 -5 -13 1.2725 -2.8088
0 -5 -11 -2.9693 -0.0145
0 -5 -9 2.0659 1.8310
0 -5 -7 1.0058 -3.3021
0 -5 -5 2.5691 -1.7894
0 -5 -3 -1.4185 5.4444
0 -5 -1 -1.0088 4.3119
0 -4 -22 -0.5621 0.7574
0 -4 -20 1.2537 -0.2463
0 -4 -18 -2.1534 -4.1131
0 -4 -16 0.2837 1.9639
0 -4 -14 -0.6061 3.1615
0 -4 -12 -4.6908 -3.3699
0 -4 -10 1.2942 -1.2279
0 -4 -8 -3.2060 -2.7283
0 -4 -6 1.2271 5.1230
0 -4 -4 -9.1843 0.3274
0 -4 -2 4.0416 -10.9863
0 -3 -23 -0.5128 -0.5259
0 -3 -21 1.6363 0.4291
0 -3 -19 -1.6420 -0.7012
0 -3 -17 1.8027 1.7883
0 -3 -15 -1.2956 -4.7747
0 -3 -13 2.4091 -0.7001
0 -3 -11 1.7538 3.0322
0 -3 -9 -3.4220 1.9896
0 -3 -7 2.0038 1.9196
0 -3 -5 -2.7213 -1.3645
0 -3 -3 3.8560 -8.1822
0 -3 -1 -3.4273 18.4346
0 -2 -22 -2.9424 -2.3896
0 -2 -20 1.6917 -0.7336
0 -2 -18 -1.3380 2.7180
0 -2 -16 -0.6584 -2.6077
0 -2 -14 -2.9060 -1.4123
0 -2 -12 0.2444 -0.3237
0 -2 -10 1.3407 1.3646
0 -2 -8 -4.3225 1.1790
0 -2 -6 2.8123 -4.2954
0 -2 -4 1.3400 -1.4502
0 -2 -2 4.6036 12.6250
0 -1 -23 0.6408 0.0567
0 -1 -21 0.9742 0.9407
0 -1 -19 -1.7068 -0.7866
0 -1 -17 0.5818 0.4800
0 -1 -15 1.9861 1.2984
0 -1 -13 -0.0733 2.1791
0 -1 -11 -2.1670 -2.1387
0 -1 -9 2.3806 -6.2352
0 -1 -7 1.5720 6.8099
0 -1 -5 -4.5668 -6.1279
0 -1 -3 -6.3531 11.2116
0 0 4 8.6108 -0.3153
0 0 6 -3.4876 -0.3372
0 0 8 0.7494 -0.2981
0 0 10 0.7377 -0.2263
0 0 12 3.0018 -0.2218
0 0 14 6.0645 -0.1831
0 0 16 -2.8457 -0.1548
0 0 18 3.8913 -0.1811
0 0 20 -3.0873 -0.1591
0 0 22 -1.2261 -0.1292
0 0 24 -0.4833 -0.1690
0 1 3 -6.3531 -11.2116
0 1 5 -4.5668 6.1279
0 1 7 1.5720 -6.8099
0 1 9 2.3806 6.2352
0 1 11 -2.1670 2.1387
0 1 13 -0.0733 -2.1791
0 1 15 1.9861 -1.2984
0 1 17 0.5818 -0.4800
0 1 19 -1.7068 0.7866
0 1 21 0.9742 -0.9407
0 1 23 0.6408 -0.0567
0 2 0 4.2608 -0.3158
0 2 2 4.6036 -12.6250
0 2 4 1.3400 1.4502
0 2 6 2.8123 4.2954
0 2 8 -4.3225 -1.1790
0 2 10 1.3407 -1.3646
0 2 12 0.2444 0.3237
0 2 14 -2.9060 1.4123
0 2 16 -0.6584 2.6077
0 2 18 -1.3380 -2.7180
0 2 20 1.6917 0.7336
0 2 22 -2.9424 2.3896
0 2 24 -1.2967 -1.6158
0 3 1 -3.4273 -18.4346
0 3 3 3.8560 8.1822
0 3 5 -2.7213 1.3645
0 3 7 2.0038 -1.9196
0 3 9 -3.4220 -1.9896
0 3 11 1.7538 -3.0322
0 3 13 2.4091 0.7001
0 3 15 -1.2956 4.7747
0 3 17 1.8027 -1.7883
0 3 19 -1.6420 0.7012
0 3 21 1.6363 -0.4291
0 3 23 -0.5128 0.5259
0 4 0 1.9905 -0.4746
0 4 2 4.0416 10.9863
0 4 4 -9.1843 -0.3274
0 4 6 1.2271 -5.1230
0 4 8 -3.2060 2.7283
0 4 10 1.2942 1.2279
0 4 12 -4.6908 3.3699
0 4 14 -0.6061 -3.1615
0 4 16 0.2837 -1.9639
0 4 18 -2.1534 4.1131
0 4 20 1.2537 0.2463
0 5 1 -1.0088 -4.3119
0 5 3 -1.4185 -5.4444
0 5 5 2.5691 1.7894
0 5 7 1.0058 3.3021
0 5 9 2.0659 -1.8310
0 5 11 -2.9693 0.0145
0 5 13 1.2725 2.8088
0 5 15 -0.7148 0.5008
0 5 17 -0.6591 1.2103
0 5 19 -0.2111 -3.4901
0 5 21 -1.2041 -0.1203
0 6 0 -2.3910 -0.3645
0 6 2 1.3184 2.5179
0 6 4 0.4971 2.1520
0 6 6 -3.1999 -4.8021
0 6 8 -0.1470 1.0869
0 6 10 -0.1324 -0.9024
0 6 12 -0.3340 0.1254
0 6 14 1.9663 -2.2899
0 6 16 0.2737 1.4805
0 6 18 0.6405 -2.2033
0 6 20 -0.2452 0.5720
0 7 1 -0.6480 0.9009
0 7 3 1.4632 -3.2655
0 7 5 -0.5580 0.4620
0 7 7 1.9497 0.1161
0 7 9 0.0364 2.5446
0 7 11 -0.0763 2.5893
0 7 13 0.3246 2.8952
0 7 15 0.0936 -2.8116
0 7 17 -0.8631 1.1599
0 7 19 2.1216 -1.1866
0 8 0 1.5676 -0.3366
0 8 2 -0.5747 1.1404
0 8 4 -1.0397 -3.5727
0 8 6 -0.6230 0.9394
0 8 8 1.5772 -1.6220
0 8 10 0.6414 -2.4703
0 8 12 0.9139 1.6150
0 8 14 -1.0141 -1.5767
0 8 16 1.8103 -0.9410
0 9 1 -0.7042 5.1137
0 9 3 0.8243 2.4266
0 9 5 0.8967 -0.7916
0 9 7 -0.1101 0.3777
0 9 9 -0.8479 1.2915
0 9 11 2.6381 0.9763
0 9 13 -0.7855 0.8897
0 10 0 -0.4351 -0.2672
0 10 2 0.8273 -1.8811
0 10 4 0.0999 0.6289
0 10 6 -1.8571 3.0239
0 10 8 1.1639 -0.8810
0 10 10 0.4132 -0.2634
1 1 0 5.3085 -0.5430
1 1 2 4.9518 -13.8072
1 1 4 3.4406 9.2676
1 1 6 -1.3686 7.1004
1 1 8 -0.4078 -9.1649
1 1 10 -1.2902 0.5057
1 1 12 0.0473 -4.3457
1 1 14 -2.7621 5.5224
1 1 16 -0.3268 3.2166
1 1 18 0.9104 -2.8561
1 1 20 0.8853 2.0619
1 1 22 1.2679 1.7392
1 2 1 -5.5763 23.9872
1 2 3 -7.1273 5.0886
1 2 5 1.9011 -19.6447
1 2 7 -0.1278 11.4795
1 2 9 -0.3842 -3.2512
1 2 11 -0.2078 0.8153
1 2 13 -3.3177 3.7197
1 2 15 -1.2907 -7.8989
1 2 17 -0.7395 2.4956
1 2 19 -1.0324 0.8634
1 2 21 0.8772 -2.9756
1 2 23 -0.6974 -1.2334
1 3 0 6.2325 -0.4493
1 3 2 -4.2273 0.7042
1 3 4 5.3743 3.8329
1 3 6 -1.8681 -0.6984
1 3 8 1.1241 1.9765
1 3 10 -2.7604 1.5533
1 3 12 2.8511 1.9247
1 3 14 0.8379 -2.8921
1 3 16 -0.5296 1.5199
1 3 18 1.4318 -1.6765
1 3 20 -1.1246 0.5487
1 3 22 -0.4076 1.6413
1 4 1 -1.2876 2.5574
1 4 3 -0.2913 -0.7686
1 4 5 1.2247 2.3488
1 4 7 -0.4190 -3.0171
1 4 9 2.6159 -0.8714
1 4 11 -0.9750 -1.6705
1 4 13 1.8024 -1.5851
1 4 15 1.4810 0.9282
1 4 17 -0.0809 -0.2864
1 4 19 1.1842 -1.0766
1 4 21 -0.1985 -1.0683
1 5 0 0.2923 -0.3987
1 5 2 -0.9730 1.9047
1 5 4 0.7027 -2.5058
1 5 6 -0.2283 -1.8913
1 5 8 0.5498 3.4118
1 5 10 -1.0829 0.9349
1 5 12 0.3530 -0.8903
1 5 14 -1.6341 1.7303
1 5 16 -0.3956 -4.0883
1 5 18 2.0030 0.2478
1 5 20 -1.9701 0.4971
1 6 1 -1.1156 -0.1620
1 6 3 1.9089 -3.6646
1 6 5 0.8902 1.3527
1 6 7 0.5670 0.8044
1 6 9 0.3041 0.1945
1 6 11 2.1670 0.1945
1 6 13 1.6628 0.2481
1 6 15 1.6115 -0.6150
1 6 17 0.3800 1.8664
1 6 19 0.2241 -0.3169
1 7 0 1.0611 -0.3202
1 7 2 -1.0448 9.1482
1 7 4 0.5263 0.6593
1 7 6 1.0938 -2.2166
1 7 8 -0.8108 -2.5632
1 7 10 0.5089 0.5140
1 7 12 1.0022 -2.7302
1 7 14 -3.5507 -2.8531
1 7 16 1.6863 0.2497
1 7 18 -0.1969 0.7712
1 8 1 -1.2250 -6.6013
1 8 3 -0.4240 1.0176
1 8 5 0.0891 2.4169
1 8 7 0.8321 3.1306
1 8 9 0.6454 0.6237
1 8 11 -0.5514 -0.1746
1 8 13 0.3534 -0.0829
1 8 15 -1.8400 3.4102
1 9 0 -0.5284 -0.3485
1 9 2 1.3010 -1.1416
1 9 4 -0.0011 0.4586
1 9 6 -0.8822 -1.1899
1 9 8 -1.0244 -0.7739
1 9 10 -0.4232 -2.1081
1 9 12 1.1533 -0.6615
1 10 1 -0.5041 -1.1842
1 10 3 1.3923 3.5051
1 10 5 0.3282 -0.5646
1 10 7 -0.4927 0.3386
1 10 9 -1.1140 1.4481
2 1 1 -6.5794 -1.6525
2 1 3 -2.5982 7.5127
2 1 5 2.6928 -0.8106
2 1 7 -0.0938 0.1346
2 1 9 1.3933 0.8131
2 1 11 1.0622 -4.1301
2 1 13 3.9725 1.8339
2 1 15 1.6958 0.0472
2 1 17 -0.1199 -1.7387
2 1 19 1.1564 2.7936
2 1 21 -4.2501 -1.8735
2 1 23 3.4127 0.6019
2 2 0 1.8864 -0.2654
2 2 2 2.0639 -12.5501
2 2 4 1.0486 4.0124
2 2 6 0.6814 0.4146
2 2 8 0.1868 -0.7445
2 2 10 -0.2738 3.5045
2 2 12 -0.1656 0.8123
2 2 14 -0.0281 -2.0246
2 2 16 -1.3036 0.5182
2 2 18 0.3462 -0.5331
2 2 20 -0.8418 0.2350
2 2 22 -0.2863 1.3273
2 3 1 -3.6101 0.9927
2 3 3 3.2098 -0.2861
2 3 5 0.6882 -2.3753
2 3 7 2.4381 -3.1088
2 3 9 -2.6641 5.4904
2 3 11 2.5117 -3.4457
2 3 13 -0.9436 -1.6815
2 3 15 0.8027 1.9445
2 3 17 -0.5917 -2.1372
2 3 19 0.6255 -1.9439
2 3 21 1.1309 -0.0771
2 4 0 -0.0368 -0.4721
2 4 2 3.0763 -3.6804
2 4 4 2.9362 -0.4268
2 4 6 -4.6091 8.7430
2 4 8 2.3359 -8.5761
2 4 10 0.1846 3.6080
2 4 12 1.2201 -0.2384
2 4 14 2.7883 -1.3069
2 4 16 0.1865 3.7055
2 4 18 1.1966 -0.1276
2 4 20 -0.8362 1.9628
2 4 22 -1.2576 0.9949
2 5 1 1.3855 -1.1763
2 5 3 -3.6414 3.6868
2 5 5 0.9107 -1.3438
2 5 7 -0.6718 -3.3076
2 5 9 0.5214 0.1729
2 5 11 0.0058 2.9278
2 5 13 -1.8882 -2.1920
2 5 15 -1.5435 -1.5632
2 5 17 -0.7215 2.2585
2 5 19 -0.7254 1.1615
2 5 21 2.1288 -1.5210
2 6 0 0.1340 -0.3761
2 6 2 0.1910 -3.9194
2 6 4 -1.4719 1.9491
2 6 6 1.4263 -0.1882
2 6 8 0.0867 2.1777
2 6 10 0.3312 -3.1693
2 6 12 -1.0299 -0.5286
2 6 14 -1.4259 2.3702
2 6 16 -1.1806 0.4448
2 6 18 -0.0384 -1.3640
2 6 20 -1.4040 1.8258
2 7 1 -0.6640 -1.8427
2 7 3 1.8458 -0.1682
2 7 5 -0.7230 2.4459
2 7 7 -1.2985 2.5231
2 7 9 -0.3226 -2.0285
2 7 11 0.6726 1.7116
2 7 13 0.0797 -0.0544
2 7 15 2.0604 1.5371
2 7 17 -1.9864 0.5240
2 8 0 1.4981 -0.3525
2 8 2 -0.6679 -1.6818
2 8 4 -0.0038 0.5149
2 8 6 -0.8399 -2.2302
2 8 8 -0.7828 -1.6350
2 8 10 -0.3476 -0.6710
2 8 12 -2.0635 0.5580
2 8 14 1.5645 -0.6813
2 8 16 -4.0201 -1.6827
2 9 1 1.4150 1.5207
2 9 3 -0.8967 -5.0076
2 9 5 0.2421 2.2098
2 9 7 0.3675 0.0017
2 9 9 0.8002 1.8099
2 9 11 -1.2488 0.7482
2 9 13 0.4480 2.2907
2 10 0 -0.2768 -0.2671
2 10 2 -0.0809 3.4492
2 10 4 -0.8457 -2.4653
2 10 6 0.4762 -2.3839
2 11 1 0.2680 1.5342
3 1 0 8.6082 -0.5588
3 1 2 3.3982 -3.9678
3 1 4 -0.6964 -1.4454
3 1 6 -0.7636 -0.1266
3 1 8 -0.5169 0.6088
3 1 10 1.3402 -0.9129
3 1 12 -1.8587 2.1780
3 1 14 2.5333 -0.0806
3 1 16 0.6078 2.6437
3 1 18 0.5997 -1.1173
3 1 20 1.2390 -0.2347
3 1 22 1.3925 0.2263
3 2 1 -3.0579 4.5632
3 2 3 1.3037 -10.3006
3 2 5 -1.9250 6.7346
3 2 7 0.8147 2.6031
3 2 9 0.9258 -8.0933
3 2 11 -0.3333 -2.4415
3 2 13 -1.3930 -0.4827
3 2 15 2.0760 4.4289
3 2 17 -0.9233 0.4796
3 2 19 1.3576 -1.9657
3 2 21 2.2577 3.1608
3 3 0 1.6235 -0.4072
3 3 2 4.2420 5.3586
3 3 4 -4.9216 -2.3203
3 3 6 0.7071 -6.4409
3 3 8 -0.2806 5.9418
3 3 10 -0.0213 0.5769
3 3 12 -3.2702 6.5974
3 3 14 -3.8145 -4.2574
3 3 16 2.1336 -2.7072
3 3 18 -3.2469 5.4814
3 3 20 0.9392 -3.7770
3 3 22 1.1213 2.3826
3 4 1 0.1405 -2.6122
3 4 3 -2.3305 9.0147
3 4 5 -1.4313 -5.5790
3 4 7 0.2332 1.0952
3 4 9 1.5339 -0.9393
3 4 11 -1.6221 -1.5697
3 4 13 1.6363 -2.3065
3 4 15 -1.6258 4.5500
3 4 17 1.6039 -2.4868
3 4 19 -0.5522 1.6400
3 4 21 0.9470 -0.2383
3 5 0 0.9800 -0.4210
3 5 2 -0.5623 -1.4877
3 5 4 -0.4015 1.6241
3 5 6 1.1312 5.1596
3 5 8 -1.2671 -1.0658
3 5 10 0.8474 -4.2467
3 5 12 -0.0288 0.1296
3 5 14 -1.3287 3.6523
3 5 16 1.2211 -3.2813
3 5 18 -0.9138 1.6436
3 5 20 0.7042 0.7144
3 6 1 -0.2887 1.3039
3 6 3 -1.0333 -2.9428
3 6 5 -0.9846 -3.8703
3 6 7 0.4006 0.5004
3 6 9 -2.8901 2.7746
3 6 11 0.0018 0.3876
3 6 13 0.8611 2.9604
3 6 15 -1.8053 -1.9668
3 6 17 0.1522 -1.0649
3 7 0 3.1642 -0.3410
3 7 2 1.0710 -0.4643
3 7 4 0.4045 -1.3887
3 7 6 0.0053 -0.3723
3 7 8 0.6055 0.0420
3 7 10 -1.5837 -0.5952
3 7 12 -0.0996 -0.9991
3 7 14 0.8937 -0.3696
3 7 16 2.7064 1.7415
3 8 1 -1.0732 4.8397
3 8 3 -2.0396 3.8550
3 8 5 2.1815 -2.1637
3 8 7 0.0171 -0.0832
3 8 9 0.0030 1.8586
3 8 11 1.2422 -0.0146
3 8 13 0.0336 -0.8872
3 8 15 0.4687 -0.7756
3 9 0 -0.4420 -0.3029
3 9 2 0.2279 -0.4164
3 9 4 -1.0390 -1.3085
3 9 6 0.3048 0.5577
3 9 8 1.3751 -0.5554
3 9 10 -0.2659 -0.3513
3 9 12 0.5449 -0.9008
3 10 1 0.0460 -2.5951
3 10 3 -0.3130 2.5481
3 10 5 0.5980 0.3705
4 1 1 -0.5571 -3.2726
4 1 3 0.3744 18.6452
4 1 5 2.3703 -9.6951
4 1 7 -0.5968 -1.4525
4 1 9 0.9205 3.3396
4 1 11 1.8177 3.2927
4 1 13 -1.4272 -3.4003
4 1 15 -0.5231 -2.6406
4 1 17 -0.2455 0.7558
4 1 19 0.3277 1.8971
4 1 21 -0.4989 -3.1902
4 2 0 1.0401 -0.2713
4 2 2 -0.7870 -0.8214
4 2 4 -4.2311 -0.5797
4 2 6 -0.7964 3.6965
4 2 8 3.4291 -3.4068
4 2 10 0.0656 4.0331
4 2 12 -0.9773 -3.9251
4 2 14 -0.3013 4.4089
4 2 16 1.3380 -2.1375
4 2 18 -1.2859 -0.3582
4 2 20 -1.0413 2.9323
4 2 22 -2.6863 -1.5829
4 3 1 -2.0617 -4.3440
4 3 3 -2.7085 -3.8117
4 3 5 3.5513 9.8169
4 3 7 -2.1958 -5.2507
4 3 9 0.6986 3.3753
4 3 11 -2.0054 -4.9835
4 3 13 1.4349 2.6153
4 3 15 -2.4882 -1.7154
4 3 17 -1.0003 -0.8325
4 3 19 1.1493 -1.3864
4 3 21 -0.4004 0.3425
4 4 0 0.2096 -0.3914
4 4 2 0.9589 3.5683
4 4 4 2.6481 -5.2798
4 4 6 -0.0676 -0.8021
4 4 8 -0.4664 1.5036
4 4 10 1.2428 3.0839
4 4 12 -0.4182 -0.5723
4 4 14 2.3301 1.3506
4 4 16 -1.6779 -1.9826
4 4 18 2.7522 -1.0469
4 4 20 -4.6961 0.6928
4 5 1 -0.9654 4.4620
4 5 3 1.5778 -5.9460
4 5 5 0.0996 5.1370
4 5 7 -0.9615 -0.2511
4 5 9 -2.0105 -1.8741
4 5 11 1.3422 0.3842
4 5 13 1.8425 0.3519
4 5 15 1.9793 -0.2192
4 5 17 -0.4395 0.7645
4 5 19 2.2501 -1.4693
4 6 0 -1.5984 -0.3192
4 6 2 0.8435 -1.1566
4 6 4 1.0064 2.3314
4 6 6 -0.1799 -2.7200
4 6 8 0.3935 0.2907
4 6 10 0.6255 -0.0016
4 6 12 0.0938 1.1127
4 6 14 0.7795 -3.9844
4 6 16 -0.2711 1.4594
4 6 18 -0.3755 1.1660
4 7 1 -0.5589 4.1009
4 7 3 0.1316 -0.6233
4 7 5 -0.1676 -2.0035
4 7 7 1.3729 0.7644
4 7 9 0.4920 3.1704
4 7 11 0.2021 -0.7189
4 7 13 -1.4204 0.3076
4 8 0 -1.1318 -0.3010
4 8 2 1.1873 -3.7489
4 8 4 0.2942 4.0408
4 8 6 -1.3916 3.0273
4 8 8 -0.2126 -3.5943
4 8 10 1.3820 0.1870
4 8 12 -0.3183 -1.5513
4 8 14 -0.2032 -0.3346
4 9 1 -2.3290 0.0075
4 9 3 1.9633 1.0128
4 9 5 -0.7377 -0.6176
4 9 7 1.3986 1.4543
4 9 9 0.9035 -1.3401
4 9 11 0.5081 1.7452
4 10 0 0.7140 -0.3209
4 10 2 1.4598 -3.0166
4 10 4 0.4466 0.1649
5 1 0 2.4894 -0.5170
5 1 2 -1.3256 -2.7204
5 1 4 0.0421 -0.4599
5 1 6 -2.8997 -1.7072
5 1 8 -1.3946 4.2836
5 1 10 -1.7590 -3.5976
5 1 12 0.8202 6.4100
5 1 14 -0.1390 -3.0591
5 1 16 -0.4020 1.1919
5 1 18 0.2873 -1.8480
5 1 20 -0.6553 -1.1583
5 2 1 -2.4827 1.1923
5 2 3 4.1471 0.1970
5 2 5 3.9141 0.1294
5 2 7 0.7240 -1.6165
5 2 9 -1.4490 -0.5898
5 2 11 4.7286 1.1485
5 2 13 1.4567 -0.0801
5 2 15 0.5065 -0.9427
5 2 17 -0.3997 2.6705
5 2 19 1.2239 -0.0724
5 2 21 0.6682 -0.0743
5 3 0 1.7543 -0.3997
5 3 2 -1.2526 -5.1271
5 3 4 1.6744 -2.0235
5 3 6 -1.6541 2.5611
5 3 8 0.2184 4.6986
5 3 10 -3.0860 -9.0472
5 3 12 1.2229 3.7254
5 3 14 0.5953 0.5191
5 3 16 0.6116 -0.2888
5 3 18 0.2937 -0.9237
5 3 20 0.4011 -0.6224
5 4 1 0.9032 -0.6563
5 4 3 1.1960 3.6933
5 4 5 -2.0465 -4.6073
5 4 7 -0.6672 -2.4550
5 4 9 -0.9565 1.3116
5 4 11 0.4701 4.8489
5 4 13 0.0653 -2.2019
5 4 15 0.3053 0.2854
5 4 17 -0.5716 1.4389
5 4 19 0.0514 0.4752
5 5 0 1.6232 -0.4186
5 5 2 0.4841 7.1478
5 5 4 -0.1012 -0.2554
5 5 6 1.9385 -1.6763
5 5 8 1.1776 1.4282
5 5 10 0.9853 -1.0227
5 5 12 -0.0647 -2.1389
5 5 14 -1.4425 -2.1893
5 5 16 2.6796 3.3320
5 5 18 -1.0929 0.0763
5 6 1 -2.2616 -6.7265
5 6 3 -0.9112 2.9289
5 6 5 -1.2907 2.0662
5 6 7 -0.0351 2.5733
5 6 9 -0.1279 -4.3491
5 6 11 0.3931 0.3279
5 6 13 0.3457 0.4726
5 6 15 -2.1142 0.5666
5 7 0 1.7596 -0.3419
5 7 2 0.5246 -0.4938
5 7 4 0.4820 -2.7513
5 7 6 -0.8955 0.0022
5 7 8 -0.0837 -0.5083
5 7 10 -0.0811 1.6704
5 7 12 -1.0398 1.1686
5 7 14 0.2046 0.3683
5 8 1 1.0582 -0.6948
5 8 3 -1.4741 0.3041
5 8 5 0.2524 -0.5434
5 8 7 0.2465 -2.0804
5 8 9 0.6676 1.4947
5 8 11 -2.6288 -0.4544
5 8 13 0.9667 -0.4571
5 9 0 1.8174 -0.3606
5 9 2 -0.1576 0.1309
5 9 4 -0.5027 0.4439
5 9 6 1.4953 -0.0407
5 9 8 -3.3991 -0.8843
6 1 1 1.1194 1.1291
6 1 3 0.1921 -4.6890
6 1 5 1.9892 3.0670
6 1 7 1.2137 -1.2761
6 1 9 -1.8702 -0.2055
6 1 11 1.0053 -2.2176
6 1 13 -0.8689 1.4645
6 1 15 0.0852 -1.6808
6 1 17 -0.1830 1.1949
6 1 19 -1.7566 -3.5838
6 2 0 0.6786 -0.2859
6 2 2 -0.8076 4.5312
6 2 4 1.4725 -3.1859
6 2 6 -4.4713 -0.9827
6 2 8 1.0554 -2.2914
6 2 10 -0.8740 5.5966
6 2 12 3.2233 -4.1111
6 2 14 -1.5355 3.4213
6 2 16 1.0084 -0.9902
6 2 18 1.6777 -0.0661
6 2 20 -1.9190 -0.3670
6 3 1 -0.0005 3.7795
6 3 3 -0.7774 1.3683
6 3 5 0.3751 2.7241
6 3 7 1.9415 0.9602
6 3 9 1.2527 -1.9940
6 3 11 -0.9879 4.3572
6 3 13 -0.3973 -4.8356
6 3 15 -0.8139 0.8938
6 3 17 0.0709 0.4319
6 3 19 -1.3186 2.0023
6 4 0 -0.6675 -0.3845
6 4 2 0.9253 -4.4882
6 4 4 -5.1596 3.0802
6 4 6 1.8193 0.7214
6 4 8 -0.9875 -1.3495
6 4 10 1.4927 -0.0548
6 4 12 -3.3813 -7.2994
6 4 14 0.7181 4.1182
6 4 16 -1.7376 -1.4784
6 5 1 0.8240 1.5673
6 5 3 -1.3551 0.2735
6 5 5 2.1730 -2.3041
6 5 7 -1.2028 0.3514
6 5 9 0.0648 0.8543
6 5 11 0.7126 2.4496
6 5 13 -2.0800 4.1468
6 5 15 -0.1825 -2.3486
6 5 17 0.7202 0.3946
6 6 0 0.0924 -0.3851
6 6 2 -0.7800 -4.4582
6 6 4 1.1418 2.4200
6 6 6 0.3894 0.8309
6 6 8 0.5346 -0.4740
6 6 10 -0.8960 -0.5556
6 6 12 -0.3057 -1.9849
6 6 14 0.5723 -0.1376
6 7 1 -0.8170 2.1146
6 7 3 0.0661 -1.8879
6 7 5 -0.3060 -1.2144
6 7 7 -0.3646 -1.0806
6 7 9 0.5386 1.3391
6 7 11 0.0429 -0.4651
6 7 13 0.1298 1.8736
6 8 0 2.3215 -0.2199
6 8 2 -0.0125 1.4248
6 8 4 0.3824 -1.5360
6 8 6 -0.2148 -0.6328
6 8 8 0.1445 1.8385
6 8 10 -2.9614 0.3213
6 9 1 -0.9278 -1.2234
6 9 3 0.2004 1.0272
6 9 5 -0.4149 1.8023
7 1 0 -0.0744 -0.4756
7 1 2 1.5743 5.0412
7 1 4 -4.6957 -1.4500
7 1 6 1.5439 -1.2120
7 1 8 -1.9010 2.4003
7 1 10 0.7168 -0.4084
7 1 12 -5.0144 4.0957
7 1 14 0.1367 -3.7372
7 1 16 0.9663 1.0340
7 1 18 -0.7590 0.7142
7 2 1 -0.1121 -3.4466
7 2 3 0.2220 -0.0143
7 2 5 -0.2836 -0.8285
7 2 7 1.7435 -0.1516
7 2 9 1.6878 0.3348
7 2 11 -1.2216 -1.9093
7 2 13 -0.4522 0.6552
7 2 15 -1.1575 1.3996
7 2 17 -0.5465 -0.5959
7 2 19 -0.8817 -0.1179
7 3 0 -1.3102 -0.4161
7 3 2 -0.6294 0.6865
7 3 4 1.5630 2.1734
7 3 6 0.5230 -1.0735
7 3 8 -1.7564 0.6819
7 3 10 0.4751 -2.5603
7 3 12 0.6825 1.5290
7 3 14 0.6922 -1.8084
7 3 16 -1.2993 0.7621
7 4 1 -0.5306 -3.4939
7 4 3 1.0355 -3.6981
7 4 5 -1.1799 0.8624
7 4 7 1.0725 2.5278
7 4 9 -0.0806 -0.5680
7 4 11 -2.4132 0.8531
7 4 13 0.7545 3.6742
7 4 15 1.1207 -1.6215
7 5 0 2.0575 -0.3971
7 5 2 0.6388 3.0938
7 5 4 -0.1686 -4.7421
7 5 6 -1.1223 -1.4737
7 5 8 0.9326 0.2448
7 5 10 -0.4358 -0.7931
7 5 12 1.0759 0.7414
7 5 14 -1.0371 -1.5617
7 6 1 -1.1602 4.5095
7 6 3 0.6827 0.0088
7 6 5 0.7833 2.4324
7 6 7 0.5539 -2.9280
7 6 9 -0.3160 1.3036
7 6 11 0.8126 1.8700
7 6 13 0.2496 -1.6492
7 7 0 -1.7287 -0.2537
7 7 2 1.0478 -0.6527
7 7 4 -0.5480 0.8305
7 7 6 -0.1511 2.7994
7 7 8 0.1758 1.0884
7 7 10 0.5993 -2.7367
7 7 12 0.7153 -0.7774
7 8 1 -0.8189 1.9623
7 8 3 1.4875 1.0687
7 8 5 -1.6712 -1.7038
7 8 7 -1.4491 -0.0102
7 9 2 2.7247 -0.7081
8 1 1 0.1246 0.3902
8 1 3 -1.3845 0.6925
8 1 5 2.1416 1.9496
8 1 7 -1.6122 1.8807
8 1 9 0.3010 -2.7359
8 1 11 -1.2201 -1.0710
8 1 13 1.4852 -0.9324
8 1 15 -0.3661 -2.0267
8 1 17 -1.7461 0.8726
8 2 0 1.2134 -0.3106
8 2 2 -0.7871 -4.5284
8 2 4 0.7127 1.4750
8 2 6 -1.1232 -2.9032
8 2 8 0.2013 -0.5799
8 2 10 0.3459 2.4086
8 2 12 0.1631 -0.8009
8 2 14 0.7783 3.2718
8 3 1 -0.9963 0.4772
8 3 3 1.6615 -0.1077
8 3 5 0.3603 -1.5145
8 3 7 0.2784 1.1855
8 3 9 -0.4580 1.2348
8 3 11 1.5732 -0.4221
8 3 13 0.8725 1.6948
8 4 0 0.8897 -0.2967
8 4 2 -0.9593 3.4145
8 4 4 -0.3794 2.8207
8 4 6 -0.8911 -0.9514
8 4 8 -0.3413 -2.2987
8 4 10 0.5354 2.2241
8 4 12 1.8602 -1.7017
8 4 14 0.1863 -4.3576
8 5 1 0.6582 -0.7958
8 5 3 -1.1099 0.3034
8 5 5 0.1642 -2.2463
8 5 7 -0.0266 4.0451
8 5 9 0.4155 -0.3379
8 5 11 0.3859 -1.7998
8 5 13 -1.1802 2.5933
8 6 0 0.0599 -0.2679
8 6 2 0.4473 -0.2268
8 6 4 0.2283 2.4711
8 6 6 -0.9248 -0.7342
8 6 8 -0.3914 -1.8106
8 6 10 -0.3201 0.3888
8 6 12 0.1074 -0.9837
8 7 1 -1.0747 -3.3712
8 7 3 0.8956 1.3464
8 7 5 0.5690 1.2243
8 7 7 0.2165 -0.4617
8 7 9 -0.3028 0.9379
9 1 0 1.0511 -0.4593
9 1 2 0.8645 1.6125
9 1 4 -0.1674 0.1038
9 1 6 0.1874 2.0489
9 1 8 0.0143 -0.7112
9 1 10 -0.4438 1.0696
9 1 12 -0.3397 0.4948
9 2 1 -0.7872 4.3902
9 2 3 -0.3793 -3.3317
9 2 5 -0.8322 0.4126
9 2 7 -0.3496 -1.8126
9 2 9 -0.3264 1.7146
9 2 11 -0.5829 -0.0103
9 2 13 -0.7962 -0.5911
9 3 0 0.9518 -0.2494
9 3 2 1.7514 1.7784
9 3 4 -0.6217 -1.5236
9 3 6 1.0795 0.0483
9 3 8 0.0125 0.4003
9 3 10 0.9783 -1.5247
9 3 12 -0.1874 0.7545
9 4 1 -0.6636 1.0090
9 4 3 -1.2009 -1.2961
9 4 5 2.2488 3.2488
9 4 7 -1.5952 -0.6205
9 4 9 -1.3571 -0.7105
9 4 11 -0.4724 -0.1674
9 5 0 1.3498 -0.3531
9 5 2 0.7008 -0.7662
9 5 4 -0.3990 -0.7894
9 5 6 -0.1853 0.0445
9 5 8 -0.5124 0.0993
9 6 1 0.0567 -1.5551
9 6 3 -0.3535 -2.0236
9 6 7 0.2923 0.1025
10 1 1 -0.6333 -2.2990
10 1 3 -0.2034 2.7698
10 1 5 -0.9310 -2.1121
10 1 7 1.2097 2.0267
10 1 9 -0.8199 0.1977
10 1 11 0.9264 -0.6956
10 2 0 1.6722 -0.2387
10 2 2 -0.2130 1.0229
10 2 4 0.3039 -0.1304
10 2 6 -0.6469 1.6566
10 2 8 1.2156 -1.6436
10 2 10 -1.3093 -0.7033
10 3 1 -0.8766 -4.3397
10 3 3 0.0290 1.2601
10 3 5 0.1818 -2.2843
10 3 7 -0.2158 0.6409
10 3 9 -0.4613 0.1586
10 4 0 0.4606 -0.2907
10 4 2 1.3247 -0.4785
10 4 4 -0.7680 0.9163
10 4 6 0.6678 0.0630
10 5 1 -1.7588 0.4141
11 1 0 -0.5633 -0.3720
11 2 1 -1.2241 1.2516
0 0 0 0.0 0.0
;
_shelx_fab_checksum              61006
_olex2_submission_special_instructions 'No special instructions were received'
####################################################################### 
# 
# This file contains crystal structure data downloaded from the 
# Cambridge Structural Database (CSD) hosted by the Cambridge 
# Crystallographic Data Centre (CCDC).
# 
# Full information about CCDC data access policies and citation 
# guidelines are available at http://www.ccdc.cam.ac.uk/access/V1 
# 
# Audit and citation data items may have been added by the CCDC. 
# Please retain this information to preserve the provenance of 
# this file and to allow appropriate attribution of the data. 
# 
#######################################################################

data_FeIIICAB-2CM_150
_database_code_depnum_ccdc_archive 'CCDC 2254083'
loop_
_audit_author_name
_audit_author_address
'Arvind Kumar Gupta'
;Department of Chemistry, Lund University
Sweden
;
_audit_update_record             
;
2023-04-27 deposited with the CCDC.	2023-08-29 downloaded from the CCDC.
;
_audit_creation_date             2023-04-27
_audit_creation_method           
;
Olex2 1.5
(compiled 2023.03.06 svn.rbb2c1857 for OlexSys, GUI svn.r6748)
;
_shelx_SHELXL_version_number     2018/3
_chemical_name_common            ?
_chemical_name_systematic        FeIIICAB-2CM-150K
_chemical_formula_moiety         'C28 H26 Fe N8, F6 P'
_chemical_formula_sum            'C28 H26 F6 Fe N8 P'
_chemical_formula_weight         675.39
_chemical_melting_point          ?
loop_
_atom_type_symbol
_atom_type_description
_atom_type_scat_dispersion_real
_atom_type_scat_dispersion_imag
_atom_type_scat_source
C C 0.0033 0.0016 'International Tables Vol C Tables 4.2.6.8 and 6.1.1.4'
H H 0.0000 0.0000 'International Tables Vol C Tables 4.2.6.8 and 6.1.1.4'
F F 0.0171 0.0103 'International Tables Vol C Tables 4.2.6.8 and 6.1.1.4'
Fe Fe 0.3463 0.8444 'International Tables Vol C Tables 4.2.6.8 and 6.1.1.4'
N N 0.0061 0.0033 'International Tables Vol C Tables 4.2.6.8 and 6.1.1.4'
P P 0.1023 0.0942 'International Tables Vol C Tables 4.2.6.8 and 6.1.1.4'

_shelx_space_group_comment       
;
The symmetry employed for this shelxl refinement is uniquely defined
by the following loop, which should always be used as a source of
symmetry information in preference to the above space-group names.
They are only intended as comments.
;
_space_group_crystal_system      monoclinic
_space_group_IT_number           14
_space_group_name_H-M_alt        'P 1 21/c 1'
_space_group_name_Hall           '-P 2ybc'
loop_
_space_group_symop_operation_xyz
'x, y, z'
'-x, y+1/2, -z+1/2'
'-x, -y, -z'
'x, -y-1/2, z-1/2'

_cell_length_a                   23.1820(6)
_cell_length_b                   19.7134(3)
_cell_length_c                   20.7973(4)
_cell_angle_alpha                90
_cell_angle_beta                 102.186(2)
_cell_angle_gamma                90
_cell_volume                     9290.1(3)
_cell_formula_units_Z            12
_cell_measurement_reflns_used    16790
_cell_measurement_temperature    150
_cell_measurement_theta_max      23.5330
_cell_measurement_theta_min      3.5640
_shelx_estimated_absorpt_T_max   ?
_shelx_estimated_absorpt_T_min   ?
_exptl_absorpt_coefficient_mu    0.608
_exptl_absorpt_correction_T_max  1.00000
_exptl_absorpt_correction_T_min  0.90245
_exptl_absorpt_correction_type   multi-scan
_exptl_absorpt_process_details   SADABS
_exptl_absorpt_special_details   ?
_exptl_crystal_colour            'metallic bluish violet'
_exptl_crystal_colour_lustre     metallic
_exptl_crystal_colour_modifier   bluish
_exptl_crystal_colour_primary    violet
_exptl_crystal_density_diffrn    1.449
_exptl_crystal_density_meas      ?
_exptl_crystal_density_method    ?
_exptl_crystal_description       block
_exptl_crystal_F_000             4140
_exptl_crystal_size_max          0.3
_exptl_crystal_size_mid          0.2
_exptl_crystal_size_min          0.18
_exptl_transmission_factor_max   ?
_exptl_transmission_factor_min   ?
_diffrn_reflns_av_R_equivalents  0.1003
_diffrn_reflns_av_unetI/netI     0.1082
_diffrn_reflns_Laue_measured_fraction_full 0.997
_diffrn_reflns_Laue_measured_fraction_max 0.874
_diffrn_reflns_limit_h_max       30
_diffrn_reflns_limit_h_min       -29
_diffrn_reflns_limit_k_max       26
_diffrn_reflns_limit_k_min       -26
_diffrn_reflns_limit_l_max       27
_diffrn_reflns_limit_l_min       -28
_diffrn_reflns_number            148479
_diffrn_reflns_point_group_measured_fraction_full 0.997
_diffrn_reflns_point_group_measured_fraction_max 0.874
_diffrn_reflns_theta_full        25.242
_diffrn_reflns_theta_max         29.562
_diffrn_reflns_theta_min         3.325
_diffrn_ambient_temperature      150
_diffrn_detector_area_resol_mean ?
_diffrn_measured_fraction_theta_full 0.997
_diffrn_measured_fraction_theta_max 0.874
_diffrn_measurement_device_type  'Agilent Enhance'
_diffrn_measurement_method       ?
_diffrn_radiation_type           MoK\a
_diffrn_radiation_wavelength     0.71073
_diffrn_source                   ?
_reflns_Friedel_coverage         0.000
_reflns_Friedel_fraction_full    .
_reflns_Friedel_fraction_max     .
_reflns_number_gt                11895
_reflns_number_total             22767
_reflns_special_details          
;
 Reflections were merged by SHELXL according to the crystal
 class for the calculation of statistics and refinement.
 
 Structure factors included contributions from the .fab file.
 
 _reflns_Friedel_fraction is defined as the number of unique
 Friedel pairs measured divided by the number that would be
 possible theoretically, ignoring centric projections and
 systematic absences.
;
_reflns_threshold_expression     'I > 2\s(I)'
_computing_cell_refinement       'CrysAlisPro 1.171.40.45a (Rigaku OD, 2019)'
_computing_data_collection       'CrysAlisPro 1.171.40.45a (Rigaku OD, 2019)'
_computing_data_reduction        'CrysAlisPro 1.171.40.45a (Rigaku OD, 2019)'
_computing_molecular_graphics    'Olex2 1.5 (Dolomanov et al., 2009)'
_computing_publication_material  'Olex2 1.5 (Dolomanov et al., 2009)'
_computing_structure_refinement  'SHELXL 2018/3 (Sheldrick, 2015)'
_computing_structure_solution    'SHELXT 2014/4 (Sheldrick, 2014)'
_refine_diff_density_max         1.010
_refine_diff_density_min         -0.551
_refine_diff_density_rms         0.073
_refine_ls_extinction_coef       .
_refine_ls_extinction_method     none
_refine_ls_goodness_of_fit_ref   0.992
_refine_ls_hydrogen_treatment    constr
_refine_ls_matrix_type           full
_refine_ls_number_parameters     1201
_refine_ls_number_reflns         22767
_refine_ls_number_restraints     0
_refine_ls_R_factor_all          0.1172
_refine_ls_R_factor_gt           0.0590
_refine_ls_restrained_S_all      0.992
_refine_ls_shift/su_max          0.001
_refine_ls_shift/su_mean         0.000
_refine_ls_structure_factor_coef Fsqd
_refine_ls_weighting_details     
'w=1/[\s^2^(Fo^2^)+(0.0706P)^2^] where P=(Fo^2^+2Fc^2^)/3'
_refine_ls_weighting_scheme      calc
_refine_ls_wR_factor_gt          0.1392
_refine_ls_wR_factor_ref         0.1645
_refine_special_details          ?
_olex2_refinement_description    
;
1. Fixed Uiso
 At 1.2 times of:
  All C(H) groups
 At 1.5 times of:
  All C(H,H,H) groups
2.a Aromatic/amide H refined with riding coordinates:
 C3(H3), C03G(H03G), C4(H4), C5(H5), C8(H8), C9(H9), C12(H12), C13(H13),
 C17(H17), C18(H18), C21(H21), C22(H22), C23(H23), C26(H26), C27(H27), C31(H31),
  C32(H32), C33(H33), C35(H35), C36(H36), C39(H39), C40(H40), C45(H45),
 C46(H46), C47(H47), C50(H50), C51(H51), C55(H55), C56(H56), C59(H59), C60(H60),
  C61(H61), C63(H63), C64(H64), C67(H67), C68(H68), C73(H73), C75(H75),
 C76(H76), C77(H77), C81(H81), C82(H82)
2.b Idealised Me refined as rotating group:
 C10(H10A,H10B,H10C), C14(H14A,H14B,H14C), C16(H16A,H16B,H16C), C28(H28A,H28B,
 H28C), C38(H38A,H38B,H38C), C42(H42A,H42B,H42C), C52(H52A,H52B,H52C), C54(H54A,
 H54B,H54C), C65(H65A,H65B,H65C), C70(H70A,H70B,H70C), C72(H72A,H72B,H72C),
 C80(H80A,H80B,H80C)
;
_atom_sites_solution_hydrogens   geom
_atom_sites_solution_primary     dual
_atom_sites_solution_secondary   ?
loop_
_atom_site_label
_atom_site_type_symbol
_atom_site_fract_x
_atom_site_fract_y
_atom_site_fract_z
_atom_site_U_iso_or_equiv
_atom_site_adp_type
_atom_site_occupancy
_atom_site_site_symmetry_order
_atom_site_calc_flag
_atom_site_refinement_flags_posn
_atom_site_refinement_flags_adp
_atom_site_refinement_flags_occupancy
_atom_site_disorder_assembly
_atom_site_disorder_group
Fe1 Fe 0.56011(2) 0.52413(2) 0.19841(2) 0.02754(12) Uani 1 1 d . . . . .
Fe2 Fe 0.78147(2) 0.61446(2) 0.58252(2) 0.03073(13) Uani 1 1 d . . . . .
Fe3 Fe 0.91129(2) 0.19967(2) 0.46716(2) 0.03226(13) Uani 1 1 d . . . . .
P1 P 0.90583(5) 0.51880(4) 0.28082(5) 0.0418(3) Uani 1 1 d . . . . .
P2 P 0.27223(5) 0.36407(5) 0.05339(5) 0.0433(3) Uani 1 1 d . . . . .
P3 P 0.59739(5) 0.32157(4) 0.52713(4) 0.0416(3) Uani 1 1 d . . . . .
F1 F 0.86028(14) 0.46082(15) 0.28039(16) 0.1192(13) Uani 1 1 d . . . . .
F2 F 0.87212(15) 0.56945(17) 0.31618(12) 0.1157(13) Uani 1 1 d . . . . .
F3 F 0.86932(10) 0.54484(11) 0.21189(10) 0.0591(6) Uani 1 1 d . . . . .
F4 F 0.95406(12) 0.57540(12) 0.27893(14) 0.0908(10) Uani 1 1 d . . . . .
F5 F 0.94252(13) 0.47007(13) 0.24422(14) 0.0969(10) Uani 1 1 d . . . . .
F6 F 0.94351(11) 0.49280(11) 0.34959(11) 0.0698(7) Uani 1 1 d . . . . .
F7 F 0.33598(10) 0.35749(10) 0.03556(11) 0.0539(6) Uani 1 1 d . . . . .
F8 F 0.24330(12) 0.38396(12) -0.02044(11) 0.0751(8) Uani 1 1 d . . . . .
F9 F 0.25953(10) 0.28651(10) 0.03692(12) 0.0625(7) Uani 1 1 d . . . . .
F10 F 0.20931(10) 0.37201(12) 0.07323(12) 0.0690(7) Uani 1 1 d . . . . .
F11 F 0.30148(11) 0.34490(11) 0.12820(10) 0.0600(6) Uani 1 1 d . . . . .
F12 F 0.28510(11) 0.44268(10) 0.07081(12) 0.0659(7) Uani 1 1 d . . . . .
F13 F 0.61630(15) 0.24730(11) 0.51438(15) 0.1057(11) Uani 1 1 d . . . . .
F14 F 0.64952(11) 0.35455(13) 0.49963(11) 0.0719(7) Uani 1 1 d . . . . .
F15 F 0.63722(14) 0.32014(12) 0.59780(11) 0.0951(11) Uani 1 1 d . . . . .
F16 F 0.57559(13) 0.39584(11) 0.53804(14) 0.0847(9) Uani 1 1 d . . . . .
F17 F 0.54506(15) 0.29028(15) 0.55523(12) 0.1034(11) Uani 1 1 d . . . . .
F18 F 0.55620(12) 0.32171(12) 0.45588(11) 0.0745(8) Uani 1 1 d . . . . .
N1 N 0.68532(13) 0.54706(14) 0.21683(14) 0.0402(7) Uani 1 1 d . . . . .
N2 N 0.65260(15) 0.64381(13) 0.23949(15) 0.0448(8) Uani 1 1 d . . . . .
N3 N 0.54413(14) 0.38325(12) 0.16314(12) 0.0325(7) Uani 1 1 d . . . . .
N4 N 0.45845(13) 0.41905(13) 0.17116(13) 0.0348(7) Uani 1 1 d . . . . .
N5 N 0.56024(13) 0.56012(13) 0.05036(12) 0.0343(7) Uani 1 1 d . . . . .
N6 N 0.50614(14) 0.62018(13) 0.09977(13) 0.0370(7) Uani 1 1 d . . . . .
N7 N 0.51534(13) 0.55735(13) 0.31308(13) 0.0370(7) Uani 1 1 d . . . . .
N8 N 0.56545(14) 0.46632(13) 0.33927(13) 0.0381(7) Uani 1 1 d . . . . .
N9 N 0.76095(14) 0.60038(13) 0.71387(13) 0.0377(7) Uani 1 1 d . . . . .
N10 N 0.72617(18) 0.51013(16) 0.66474(16) 0.0675(11) Uani 1 1 d . . . . .
N11 N 0.85553(12) 0.73297(13) 0.58869(14) 0.0352(7) Uani 1 1 d . . . . .
N12 N 0.84563(13) 0.69900(14) 0.48921(14) 0.0397(7) Uani 1 1 d . . . . .
N13 N 0.67927(14) 0.62943(14) 0.47677(14) 0.0427(8) Uani 1 1 d . . . . .
N14 N 0.66909(14) 0.70830(13) 0.54446(14) 0.0417(7) Uani 1 1 d . . . . .
N15 N 0.84573(13) 0.50267(13) 0.54342(13) 0.0377(7) Uani 1 1 d . . . . .
N16 N 0.89387(13) 0.52727(13) 0.64057(13) 0.0348(7) Uani 1 1 d . . . . .
N17 N 0.98204(13) 0.30883(12) 0.53513(13) 0.0343(7) Uani 1 1 d . . . . .
N18 N 0.98086(13) 0.32886(12) 0.43415(13) 0.0363(7) Uani 1 1 d . . . . .
N19 N 0.87554(14) 0.12190(13) 0.56884(14) 0.0398(7) Uani 1 1 d . . . . .
N20 N 0.83801(14) 0.06923(14) 0.47996(15) 0.0452(8) Uani 1 1 d . . . . .
N21 N 0.81216(15) 0.24496(15) 0.36886(15) 0.0473(8) Uani 1 1 d . . . . .
N22 N 0.79522(15) 0.28471(15) 0.45943(17) 0.0524(9) Uani 1 1 d . . . . .
N23 N 0.97805(15) 0.11451(13) 0.39678(17) 0.0464(8) Uani 1 1 d . . . . .
N24 N 1.02278(15) 0.10417(14) 0.49781(17) 0.0476(8) Uani 1 1 d . . . . .
C1 C 0.62061(15) 0.45866(15) 0.18918(15) 0.0301(8) Uani 1 1 d . . . . .
C2 C 0.67913(16) 0.47718(17) 0.19920(16) 0.0372(8) Uani 1 1 d . . . . .
C3 C 0.72323(18) 0.4321(2) 0.19130(19) 0.0536(11) Uani 1 1 d . . . . .
H3 H 0.763342 0.445791 0.197868 0.064 Uiso 1 1 calc R U . . .
C03G C 0.7478(2) 0.3036(2) 0.4102(3) 0.0702(14) Uani 1 1 d . . . . .
H03G H 0.714342 0.329014 0.415433 0.084 Uiso 1 1 calc R U . . .
C4 C 0.7058(2) 0.3658(2) 0.1733(2) 0.0615(12) Uani 1 1 d . . . . .
H4 H 0.735211 0.333625 0.168712 0.074 Uiso 1 1 calc R U . . .
C5 C 0.6473(2) 0.34480(19) 0.16173(18) 0.0490(10) Uani 1 1 d . . . . .
H5 H 0.636399 0.299689 0.148369 0.059 Uiso 1 1 calc R U . . .
C6 C 0.60576(17) 0.39212(16) 0.17045(15) 0.0346(8) Uani 1 1 d . . . . .
C7 C 0.51340(15) 0.44052(15) 0.17507(14) 0.0286(7) Uani 1 1 d . . . . .
C8 C 0.50672(19) 0.32726(16) 0.15333(16) 0.0424(10) Uani 1 1 d . . . . .
H8 H 0.517065 0.282095 0.144519 0.051 Uiso 1 1 calc R U . . .
C9 C 0.45338(19) 0.34934(17) 0.15870(17) 0.0448(10) Uani 1 1 d . . . . .
H9 H 0.418646 0.322730 0.154790 0.054 Uiso 1 1 calc R U . . .
C10 C 0.40949(17) 0.46092(18) 0.1822(2) 0.0527(10) Uani 1 1 d . . . . .
H10A H 0.407875 0.459480 0.228917 0.079 Uiso 1 1 calc R U . . .
H10B H 0.372376 0.443535 0.155782 0.079 Uiso 1 1 calc R U . . .
H10C H 0.415367 0.507835 0.169413 0.079 Uiso 1 1 calc R U . . .
C11 C 0.63401(16) 0.57992(16) 0.22216(16) 0.0359(8) Uani 1 1 d . . . . .
C12 C 0.73281(19) 0.5903(2) 0.2306(2) 0.0571(11) Uani 1 1 d . . . . .
H12 H 0.772691 0.579341 0.230456 0.069 Uiso 1 1 calc R U . . .
C13 C 0.7125(2) 0.6499(2) 0.2440(2) 0.0598(12) Uani 1 1 d . . . . .
H13 H 0.735124 0.690003 0.254960 0.072 Uiso 1 1 calc R U . . .
C14 C 0.61503(19) 0.69979(17) 0.2531(2) 0.0556(11) Uani 1 1 d . . . . .
H14A H 0.589603 0.715060 0.211861 0.083 Uiso 1 1 calc R U . . .
H14B H 0.639915 0.737520 0.273327 0.083 Uiso 1 1 calc R U . . .
H14C H 0.590520 0.684117 0.283210 0.083 Uiso 1 1 calc R U . . .
C15 C 0.54372(15) 0.56531(15) 0.10897(15) 0.0310(8) Uani 1 1 d . . . . .
C16 C 0.60068(19) 0.50960(18) 0.03338(18) 0.0496(10) Uani 1 1 d . . . . .
H16A H 0.640538 0.528750 0.040522 0.074 Uiso 1 1 calc R U . . .
H16B H 0.587658 0.496769 -0.012942 0.074 Uiso 1 1 calc R U . . .
H16C H 0.600960 0.469407 0.061169 0.074 Uiso 1 1 calc R U . . .
C17 C 0.53444(18) 0.61038(17) 0.00702(17) 0.0445(10) Uani 1 1 d . . . . .
H17 H 0.539967 0.616879 -0.036543 0.053 Uiso 1 1 calc R U . . .
C18 C 0.50058(18) 0.64783(18) 0.03737(17) 0.0464(10) Uani 1 1 d . . . . .
H18 H 0.477288 0.685842 0.019877 0.056 Uiso 1 1 calc R U . . .
C19 C 0.50444(16) 0.59553(15) 0.20710(16) 0.0327(8) Uani 1 1 d . . . . .
C20 C 0.48312(16) 0.63901(16) 0.15555(16) 0.0368(8) Uani 1 1 d . . . . .
C21 C 0.44585(19) 0.69242(17) 0.16148(19) 0.0531(11) Uani 1 1 d . . . . .
H21 H 0.431614 0.722068 0.125630 0.064 Uiso 1 1 calc R U . . .
C22 C 0.4300(2) 0.70108(19) 0.2217(2) 0.0601(12) Uani 1 1 d . . . . .
H22 H 0.404316 0.737397 0.226466 0.072 Uiso 1 1 calc R U . . .
C23 C 0.45009(19) 0.65904(18) 0.27515(18) 0.0518(11) Uani 1 1 d . . . . .
H23 H 0.438604 0.665728 0.315916 0.062 Uiso 1 1 calc R U . . .
C24 C 0.48788(17) 0.60654(15) 0.26633(16) 0.0368(9) Uani 1 1 d . . . . .
C25 C 0.54963(15) 0.51107(15) 0.28935(15) 0.0316(8) Uani 1 1 d . . . . .
C26 C 0.5428(2) 0.48590(19) 0.39263(17) 0.0547(12) Uani 1 1 d . . . . .
H26 H 0.548596 0.463032 0.433702 0.066 Uiso 1 1 calc R U . . .
C27 C 0.5110(2) 0.54289(19) 0.37664(17) 0.0526(11) Uani 1 1 d . . . . .
H27 H 0.490002 0.567779 0.403462 0.063 Uiso 1 1 calc R U . . .
C28 C 0.59828(18) 0.40432(17) 0.33679(17) 0.0453(10) Uani 1 1 d . . . . .
H28A H 0.570768 0.367004 0.321919 0.068 Uiso 1 1 calc R U . . .
H28B H 0.621637 0.394018 0.380725 0.068 Uiso 1 1 calc R U . . .
H28C H 0.624676 0.409944 0.306059 0.068 Uiso 1 1 calc R U . . .
C29 C 0.75923(16) 0.55894(16) 0.50338(16) 0.0354(8) Uani 1 1 d . . . . .
C30 C 0.79678(17) 0.50938(17) 0.48957(16) 0.0394(9) Uani 1 1 d . . . . .
C31 C 0.7873(2) 0.47562(18) 0.42971(18) 0.0508(11) Uani 1 1 d . . . . .
H31 H 0.813901 0.442016 0.420751 0.061 Uiso 1 1 calc R U . . .
C32 C 0.7371(2) 0.4933(2) 0.38352(19) 0.0569(12) Uani 1 1 d . . . . .
H32 H 0.729180 0.470230 0.342483 0.068 Uiso 1 1 calc R U . . .
C33 C 0.6978(2) 0.54295(18) 0.39436(18) 0.0538(11) Uani 1 1 d . . . . .
H33 H 0.664076 0.554868 0.361762 0.065 Uiso 1 1 calc R U . . .
C34 C 0.71054(17) 0.57421(17) 0.45543(17) 0.0390(9) Uani 1 1 d . . . . .
C35 C 0.6277(2) 0.6638(2) 0.4486(2) 0.0586(12) Uani 1 1 d . . . . .
H35 H 0.601813 0.654333 0.407707 0.070 Uiso 1 1 calc R U . . .
C36 C 0.62226(19) 0.71267(19) 0.4912(2) 0.0572(12) Uani 1 1 d . . . . .
H36 H 0.591317 0.745122 0.485793 0.069 Uiso 1 1 calc R U . . .
C37 C 0.70552(16) 0.65739(15) 0.53694(16) 0.0361(8) Uani 1 1 d . . . . .
C38 C 0.67961(19) 0.75615(17) 0.59952(18) 0.0498(10) Uani 1 1 d . . . . .
H38A H 0.643962 0.783200 0.598507 0.075 Uiso 1 1 calc R U . . .
H38B H 0.712407 0.786254 0.595862 0.075 Uiso 1 1 calc R U . . .
H38C H 0.689507 0.731033 0.641060 0.075 Uiso 1 1 calc R U . . .
C39 C 0.89163(18) 0.45760(18) 0.55727(19) 0.0463(10) Uani 1 1 d . . . . .
H39 H 0.900456 0.422590 0.529465 0.056 Uiso 1 1 calc R U . . .
C40 C 0.92147(18) 0.47277(18) 0.6177(2) 0.0475(10) Uani 1 1 d . . . . .
H40 H 0.955716 0.450103 0.640997 0.057 Uiso 1 1 calc R U . . .
C41 C 0.84573(16) 0.54703(15) 0.59434(16) 0.0333(8) Uani 1 1 d . . . . .
C42 C 0.91173(17) 0.55728(18) 0.70582(17) 0.0449(9) Uani 1 1 d . . . . .
H42A H 0.953406 0.547100 0.723694 0.067 Uiso 1 1 calc R U . . .
H42B H 0.887604 0.538381 0.734909 0.067 Uiso 1 1 calc R U . . .
H42C H 0.906172 0.606549 0.702716 0.067 Uiso 1 1 calc R U . . .
C43 C 0.80830(15) 0.67416(14) 0.65756(15) 0.0286(7) Uani 1 1 d . . . . .
C44 C 0.84479(15) 0.72891(15) 0.65369(16) 0.0335(8) Uani 1 1 d . . . . .
C45 C 0.86675(16) 0.77017(17) 0.70678(19) 0.0440(9) Uani 1 1 d . . . . .
H45 H 0.891123 0.807994 0.702738 0.053 Uiso 1 1 calc R U . . .
C46 C 0.85201(18) 0.75449(18) 0.76603(19) 0.0511(10) Uani 1 1 d . . . . .
H46 H 0.867088 0.782156 0.803184 0.061 Uiso 1 1 calc R U . . .
C47 C 0.81604(17) 0.69990(17) 0.77355(17) 0.0429(9) Uani 1 1 d . . . . .
H47 H 0.806719 0.689904 0.814871 0.052 Uiso 1 1 calc R U . . .
C48 C 0.79420(16) 0.66049(15) 0.71833(15) 0.0334(8) Uani 1 1 d . . . . .
C49 C 0.75131(17) 0.56953(16) 0.65291(17) 0.0408(9) Uani 1 1 d . . . . .
C50 C 0.7423(2) 0.56139(19) 0.76039(19) 0.0602(12) Uani 1 1 d . . . . .
H50 H 0.743884 0.572716 0.805133 0.072 Uiso 1 1 calc R U . . .
C51 C 0.7214(3) 0.5042(2) 0.7295(2) 0.0847(18) Uani 1 1 d . . . . .
H51 H 0.706020 0.466362 0.748624 0.102 Uiso 1 1 calc R U . . .
C52 C 0.7110(3) 0.4561(2) 0.6146(2) 0.117(3) Uani 1 1 d . . . . .
H52A H 0.738703 0.457479 0.584976 0.176 Uiso 1 1 calc R U . . .
H52B H 0.670753 0.463316 0.589219 0.176 Uiso 1 1 calc R U . . .
H52C H 0.713418 0.411828 0.636383 0.176 Uiso 1 1 calc R U . . .
C53 C 0.82889(15) 0.68336(15) 0.54600(16) 0.0329(8) Uani 1 1 d . . . . .
C54 C 0.82592(19) 0.66560(19) 0.42561(18) 0.0542(11) Uani 1 1 d . . . . .
H54A H 0.784952 0.678401 0.406983 0.081 Uiso 1 1 calc R U . . .
H54B H 0.828493 0.616297 0.431557 0.081 Uiso 1 1 calc R U . . .
H54C H 0.851107 0.679713 0.395638 0.081 Uiso 1 1 calc R U . . .
C55 C 0.88131(17) 0.75554(17) 0.4976(2) 0.0480(10) Uani 1 1 d . . . . .
H55 H 0.898408 0.776040 0.464689 0.058 Uiso 1 1 calc R U . . .
C56 C 0.88779(17) 0.77655(18) 0.5592(2) 0.0471(10) Uani 1 1 d . . . . .
H56 H 0.910297 0.814260 0.578960 0.056 Uiso 1 1 calc R U . . .
C57 C 0.92973(16) 0.21770(16) 0.56138(16) 0.0362(8) Uani 1 1 d . . . . .
C58 C 0.91084(18) 0.17451(16) 0.60517(17) 0.0410(9) Uani 1 1 d . . . . .
C59 C 0.9264(2) 0.18315(18) 0.67265(18) 0.0590(12) Uani 1 1 d . . . . .
H59 H 0.912668 0.153388 0.702046 0.071 Uiso 1 1 calc R U . . .
C60 C 0.9634(2) 0.23775(19) 0.69531(18) 0.0670(14) Uani 1 1 d . . . . .
H60 H 0.975128 0.244514 0.741452 0.080 Uiso 1 1 calc R U . . .
C61 C 0.9838(2) 0.28254(18) 0.65409(17) 0.0533(11) Uani 1 1 d . . . . .
H61 H 1.008751 0.319457 0.671046 0.064 Uiso 1 1 calc R U . . .
C62 C 0.96652(17) 0.27145(15) 0.58746(16) 0.0357(8) Uani 1 1 d . . . . .
C63 C 1.01503(16) 0.36699(15) 0.53375(18) 0.0391(9) Uani 1 1 d . . . . .
H63 H 1.034300 0.392859 0.570605 0.047 Uiso 1 1 calc R U . . .
C64 C 1.01458(16) 0.37977(15) 0.47070(18) 0.0403(9) Uani 1 1 d . . . . .
H64 H 1.033544 0.416438 0.453927 0.048 Uiso 1 1 calc R U . . .
C65 C 0.9716(2) 0.32411(18) 0.36262(17) 0.0551(12) Uani 1 1 d . . . . .
H65A H 1.008566 0.310805 0.350370 0.083 Uiso 1 1 calc R U . . .
H65B H 0.958838 0.368267 0.343020 0.083 Uiso 1 1 calc R U . . .
H65C H 0.941170 0.290079 0.346476 0.083 Uiso 1 1 calc R U . . .
C66 C 0.96007(16) 0.28407(15) 0.47264(16) 0.0328(8) Uani 1 1 d . . . . .
C67 C 0.84610(17) 0.06695(17) 0.5876(2) 0.0469(10) Uani 1 1 d . . . . .
H67 H 0.843272 0.055008 0.631058 0.056 Uiso 1 1 calc R U . . .
C68 C 0.82259(19) 0.03424(19) 0.5327(2) 0.0536(11) Uani 1 1 d . . . . .
H68 H 0.799394 -0.005826 0.529546 0.064 Uiso 1 1 calc R U . . .
C69 C 0.87095(16) 0.12419(16) 0.50195(17) 0.0360(8) Uani 1 1 d . . . . .
C70 C 0.8233(2) 0.0458(2) 0.4124(2) 0.0708(14) Uani 1 1 d . . . . .
H70A H 0.796037 0.077980 0.385776 0.106 Uiso 1 1 calc R U . . .
H70B H 0.804626 0.001100 0.410667 0.106 Uiso 1 1 calc R U . . .
H70C H 0.859395 0.042610 0.395056 0.106 Uiso 1 1 calc R U . . .
C71 C 0.83516(17) 0.24821(16) 0.43501(17) 0.0386(9) Uani 1 1 d . . . . .
C72 C 0.7983(2) 0.3007(2) 0.5283(2) 0.0614(12) Uani 1 1 d . . . . .
H72A H 0.770393 0.272165 0.545404 0.092 Uiso 1 1 calc R U . . .
H72B H 0.788291 0.348591 0.532499 0.092 Uiso 1 1 calc R U . . .
H72C H 0.838433 0.292248 0.553473 0.092 Uiso 1 1 calc R U . . .
C73 C 0.7584(2) 0.2787(2) 0.3531(3) 0.0668(13) Uani 1 1 d . . . . .
H73 H 0.733908 0.283446 0.310509 0.080 Uiso 1 1 calc R U . . .
C74 C 0.8449(2) 0.20518(19) 0.33213(19) 0.0505(10) Uani 1 1 d . . . . .
C75 C 0.8277(3) 0.1881(2) 0.2644(2) 0.0788(16) Uani 1 1 d . . . . .
H75 H 0.792020 0.203810 0.237125 0.095 Uiso 1 1 calc R U . . .
C76 C 0.8677(3) 0.1462(3) 0.2411(2) 0.0866(18) Uani 1 1 d . . . . .
H76 H 0.859322 0.134543 0.195793 0.104 Uiso 1 1 calc R U . . .
C77 C 0.9185(3) 0.1210(2) 0.2805(2) 0.0714(15) Uani 1 1 d . . . . .
H77 H 0.944425 0.092738 0.262701 0.086 Uiso 1 1 calc R U . . .
C78 C 0.93104(19) 0.13780(18) 0.34684(19) 0.0460(10) Uani 1 1 d . . . . .
C79 C 0.89475(18) 0.18065(16) 0.37319(17) 0.0413(9) Uani 1 1 d . . . . .
C80 C 1.0407(2) 0.10816(19) 0.5688(2) 0.0589(12) Uani 1 1 d . . . . .
H80A H 1.083855 0.105976 0.581737 0.088 Uiso 1 1 calc R U . . .
H80B H 1.023528 0.070153 0.588704 0.088 Uiso 1 1 calc R U . . .
H80C H 1.026914 0.151038 0.584080 0.088 Uiso 1 1 calc R U . . .
C81 C 1.0510(2) 0.06210(19) 0.4598(3) 0.0665(14) Uani 1 1 d . . . . .
H81 H 1.084118 0.033852 0.475694 0.080 Uiso 1 1 calc R U . . .
C82 C 1.0228(2) 0.06888(19) 0.3970(3) 0.0649(13) Uani 1 1 d . . . . .
H82 H 1.031991 0.046563 0.359889 0.078 Uiso 1 1 calc R U . . .
C83 C 0.97673(16) 0.13696(15) 0.45888(18) 0.0370(9) Uani 1 1 d . . . . .

loop_
_atom_site_aniso_label
_atom_site_aniso_U_11
_atom_site_aniso_U_22
_atom_site_aniso_U_33
_atom_site_aniso_U_23
_atom_site_aniso_U_13
_atom_site_aniso_U_12
Fe1 0.0289(3) 0.0263(2) 0.0271(2) 0.00066(18) 0.0054(2) 0.0010(2)
Fe2 0.0348(3) 0.0277(2) 0.0287(3) -0.00099(19) 0.0043(2) -0.0054(2)
Fe3 0.0384(3) 0.0279(2) 0.0333(3) -0.00242(19) 0.0139(2) -0.0014(2)
P1 0.0366(6) 0.0357(5) 0.0481(6) -0.0081(4) -0.0021(5) 0.0025(4)
P2 0.0394(7) 0.0418(5) 0.0487(6) -0.0113(4) 0.0090(5) -0.0018(5)
P3 0.0639(8) 0.0312(5) 0.0319(5) -0.0004(4) 0.0151(5) -0.0084(5)
F1 0.078(2) 0.117(2) 0.141(3) 0.046(2) -0.028(2) -0.0595(19)
F2 0.126(3) 0.160(3) 0.0543(16) -0.0294(17) 0.0022(17) 0.090(2)
F3 0.0592(17) 0.0671(14) 0.0442(13) -0.0076(10) -0.0046(12) 0.0156(12)
F4 0.075(2) 0.0659(16) 0.111(2) 0.0276(15) -0.0265(17) -0.0287(14)
F5 0.089(2) 0.096(2) 0.100(2) -0.0260(16) 0.0068(18) 0.0524(17)
F6 0.0690(19) 0.0645(14) 0.0621(15) 0.0156(12) -0.0174(13) -0.0046(13)
F7 0.0497(15) 0.0479(12) 0.0693(15) -0.0041(11) 0.0240(12) -0.0016(11)
F8 0.081(2) 0.0848(17) 0.0533(15) -0.0026(12) -0.0001(14) 0.0190(15)
F9 0.0591(17) 0.0419(12) 0.0890(18) -0.0216(11) 0.0215(14) -0.0135(11)
F10 0.0427(16) 0.0815(16) 0.0863(18) -0.0357(13) 0.0218(13) -0.0042(12)
F11 0.0647(18) 0.0651(14) 0.0497(14) -0.0028(11) 0.0109(12) -0.0005(12)
F12 0.0607(17) 0.0418(12) 0.0903(18) -0.0133(12) 0.0051(14) 0.0021(11)
F13 0.142(3) 0.0454(15) 0.109(2) -0.0291(14) -0.019(2) 0.0178(16)
F14 0.0601(18) 0.1051(19) 0.0563(15) 0.0032(13) 0.0252(13) -0.0150(15)
F15 0.151(3) 0.0685(16) 0.0461(14) 0.0149(12) -0.0252(16) -0.0554(17)
F16 0.104(2) 0.0536(15) 0.108(2) -0.0103(14) 0.0485(18) 0.0070(14)
F17 0.137(3) 0.124(2) 0.0606(16) -0.0140(15) 0.0471(18) -0.091(2)
F18 0.083(2) 0.0920(18) 0.0429(14) 0.0068(12) 0.0011(13) -0.0163(15)
N1 0.0284(19) 0.0439(17) 0.0475(18) 0.0069(14) 0.0059(15) -0.0036(14)
N2 0.043(2) 0.0319(16) 0.056(2) 0.0050(14) 0.0021(17) -0.0099(14)
N3 0.046(2) 0.0245(14) 0.0250(14) -0.0005(11) 0.0022(13) 0.0017(13)
N4 0.0368(19) 0.0324(15) 0.0341(16) 0.0022(12) 0.0052(14) -0.0050(13)
N5 0.043(2) 0.0349(15) 0.0275(15) 0.0024(12) 0.0121(14) -0.0003(13)
N6 0.048(2) 0.0314(15) 0.0307(16) 0.0055(12) 0.0068(14) 0.0057(13)
N7 0.048(2) 0.0344(15) 0.0298(15) -0.0023(12) 0.0104(14) 0.0065(14)
N8 0.050(2) 0.0378(16) 0.0261(15) 0.0057(12) 0.0076(14) 0.0091(14)
N9 0.049(2) 0.0347(15) 0.0319(16) -0.0015(12) 0.0152(14) -0.0076(14)
N10 0.109(3) 0.051(2) 0.047(2) -0.0103(16) 0.027(2) -0.042(2)
N11 0.0294(18) 0.0301(14) 0.0450(17) 0.0041(12) 0.0058(14) -0.0055(12)
N12 0.0358(19) 0.0397(16) 0.0451(18) 0.0100(13) 0.0115(15) 0.0015(14)
N13 0.043(2) 0.0402(16) 0.0392(17) 0.0012(13) -0.0041(15) -0.0034(15)
N14 0.042(2) 0.0339(16) 0.0479(19) 0.0006(13) 0.0078(16) 0.0027(14)
N15 0.042(2) 0.0344(15) 0.0364(16) -0.0022(13) 0.0065(15) 0.0000(14)
N16 0.0327(18) 0.0368(15) 0.0331(16) 0.0051(12) 0.0032(14) 0.0000(13)
N17 0.0405(19) 0.0305(14) 0.0338(16) -0.0016(12) 0.0127(14) 0.0029(13)
N18 0.048(2) 0.0276(14) 0.0369(16) -0.0051(12) 0.0169(15) -0.0080(13)
N19 0.051(2) 0.0285(15) 0.0452(18) 0.0091(13) 0.0218(16) 0.0073(14)
N20 0.050(2) 0.0364(16) 0.0503(19) 0.0056(14) 0.0134(16) -0.0068(15)
N21 0.045(2) 0.0479(18) 0.046(2) 0.0062(15) 0.0017(17) -0.0038(16)
N22 0.049(2) 0.0381(17) 0.070(2) -0.0026(16) 0.0132(19) 0.0090(16)
N23 0.053(2) 0.0282(15) 0.068(2) -0.0154(15) 0.0357(19) -0.0063(15)
N24 0.045(2) 0.0317(16) 0.070(2) 0.0064(15) 0.0228(19) 0.0016(14)
C1 0.035(2) 0.0317(17) 0.0235(16) 0.0051(13) 0.0052(15) 0.0038(15)
C2 0.033(2) 0.044(2) 0.036(2) 0.0047(15) 0.0109(17) 0.0049(17)
C3 0.032(2) 0.074(3) 0.057(3) 0.003(2) 0.016(2) 0.014(2)
C03G 0.053(3) 0.060(3) 0.092(4) 0.002(3) 0.004(3) 0.021(2)
C4 0.057(3) 0.061(3) 0.069(3) -0.008(2) 0.021(2) 0.034(2)
C5 0.060(3) 0.045(2) 0.043(2) -0.0011(17) 0.013(2) 0.013(2)
C6 0.041(2) 0.0341(18) 0.0283(18) 0.0034(14) 0.0070(17) 0.0095(16)
C7 0.032(2) 0.0319(17) 0.0201(16) 0.0044(13) 0.0005(15) -0.0017(15)
C8 0.069(3) 0.0215(17) 0.0307(19) 0.0014(14) -0.0041(19) -0.0030(18)
C9 0.053(3) 0.034(2) 0.043(2) 0.0055(16) 0.000(2) -0.0137(18)
C10 0.041(3) 0.054(2) 0.065(3) -0.008(2) 0.013(2) -0.009(2)
C11 0.039(2) 0.0323(18) 0.0350(19) 0.0024(14) 0.0043(17) -0.0057(16)
C12 0.030(3) 0.066(3) 0.072(3) 0.012(2) 0.001(2) -0.009(2)
C13 0.046(3) 0.048(2) 0.077(3) 0.012(2) -0.007(2) -0.017(2)
C14 0.056(3) 0.037(2) 0.070(3) -0.0042(19) 0.005(2) -0.0060(19)
C15 0.029(2) 0.0316(17) 0.0303(18) 0.0007(14) 0.0018(15) -0.0028(15)
C16 0.061(3) 0.049(2) 0.045(2) 0.0068(17) 0.026(2) 0.003(2)
C17 0.058(3) 0.046(2) 0.0296(19) 0.0097(16) 0.0090(19) 0.0020(19)
C18 0.059(3) 0.045(2) 0.033(2) 0.0113(16) 0.0049(19) 0.0001(19)
C19 0.036(2) 0.0280(16) 0.0339(18) -0.0044(14) 0.0066(16) 0.0011(15)
C20 0.042(2) 0.0306(17) 0.037(2) 0.0017(15) 0.0069(17) 0.0061(16)
C21 0.074(3) 0.038(2) 0.047(2) 0.0096(17) 0.015(2) 0.025(2)
C22 0.076(3) 0.045(2) 0.059(3) 0.003(2) 0.015(2) 0.030(2)
C23 0.075(3) 0.043(2) 0.043(2) -0.0034(17) 0.026(2) 0.017(2)
C24 0.047(3) 0.0289(17) 0.0345(19) -0.0017(14) 0.0094(17) 0.0028(16)
C25 0.030(2) 0.0315(17) 0.0301(18) -0.0039(14) -0.0006(15) -0.0031(14)
C26 0.085(4) 0.055(2) 0.028(2) 0.0111(17) 0.021(2) 0.020(2)
C27 0.075(3) 0.059(2) 0.028(2) 0.0001(17) 0.019(2) 0.011(2)
C28 0.051(3) 0.046(2) 0.040(2) 0.0134(16) 0.0106(19) 0.0159(18)
C29 0.037(2) 0.0368(18) 0.0322(19) -0.0006(15) 0.0061(17) -0.0043(16)
C30 0.045(3) 0.040(2) 0.0319(19) -0.0034(15) 0.0048(18) -0.0042(17)
C31 0.068(3) 0.043(2) 0.042(2) -0.0121(17) 0.014(2) 0.002(2)
C32 0.070(3) 0.057(2) 0.038(2) -0.0159(19) -0.002(2) -0.010(2)
C33 0.067(3) 0.050(2) 0.035(2) -0.0045(17) -0.010(2) -0.004(2)
C34 0.038(2) 0.0388(19) 0.038(2) -0.0027(16) 0.0040(18) -0.0030(17)
C35 0.052(3) 0.059(3) 0.055(3) 0.007(2) -0.013(2) 0.003(2)
C36 0.048(3) 0.047(2) 0.069(3) 0.004(2) -0.007(2) 0.008(2)
C37 0.041(2) 0.0263(17) 0.040(2) 0.0011(14) 0.0064(18) -0.0054(15)
C38 0.062(3) 0.035(2) 0.054(2) -0.0068(17) 0.017(2) 0.0044(19)
C39 0.051(3) 0.043(2) 0.047(2) -0.0004(17) 0.015(2) 0.0098(19)
C40 0.036(2) 0.050(2) 0.059(3) 0.0102(19) 0.016(2) 0.0128(18)
C41 0.037(2) 0.0311(17) 0.0335(19) 0.0007(14) 0.0107(17) -0.0092(15)
C42 0.035(2) 0.056(2) 0.040(2) 0.0044(17) 0.0005(18) 0.0020(18)
C43 0.027(2) 0.0254(16) 0.0323(18) 0.0005(13) 0.0035(15) 0.0018(14)
C44 0.030(2) 0.0283(17) 0.039(2) -0.0022(14) 0.0004(16) -0.0001(14)
C45 0.033(2) 0.0339(19) 0.064(3) -0.0136(18) 0.008(2) -0.0063(16)
C46 0.048(3) 0.050(2) 0.051(3) -0.0229(19) 0.003(2) -0.003(2)
C47 0.045(3) 0.047(2) 0.036(2) -0.0094(16) 0.0082(18) 0.0080(18)
C48 0.040(2) 0.0312(17) 0.0272(18) -0.0050(13) 0.0037(16) -0.0015(15)
C49 0.050(3) 0.0330(18) 0.040(2) -0.0054(15) 0.0123(18) -0.0130(17)
C50 0.092(4) 0.054(2) 0.044(2) 0.0002(19) 0.033(2) -0.018(2)
C51 0.143(5) 0.063(3) 0.061(3) -0.003(2) 0.050(3) -0.045(3)
C52 0.204(7) 0.079(3) 0.081(4) -0.038(3) 0.058(4) -0.090(4)
C53 0.028(2) 0.0311(17) 0.039(2) 0.0034(14) 0.0034(16) 0.0031(14)
C54 0.062(3) 0.063(2) 0.041(2) 0.0097(19) 0.018(2) 0.002(2)
C55 0.049(3) 0.040(2) 0.061(3) 0.0168(18) 0.024(2) -0.0038(18)
C56 0.039(3) 0.037(2) 0.067(3) 0.0110(19) 0.015(2) -0.0092(17)
C57 0.040(2) 0.0347(18) 0.037(2) 0.0043(15) 0.0137(17) 0.0060(16)
C58 0.054(3) 0.0340(18) 0.038(2) 0.0012(15) 0.0176(19) 0.0032(17)
C59 0.102(4) 0.040(2) 0.040(2) 0.0056(17) 0.028(2) 0.004(2)
C60 0.121(5) 0.049(2) 0.026(2) -0.0025(18) 0.005(2) 0.004(3)
C61 0.085(4) 0.038(2) 0.035(2) -0.0009(16) 0.006(2) -0.005(2)
C62 0.048(2) 0.0272(17) 0.0318(19) -0.0013(14) 0.0083(17) 0.0040(16)
C63 0.040(2) 0.0288(17) 0.049(2) -0.0112(15) 0.0104(18) -0.0045(16)
C64 0.043(2) 0.0250(17) 0.055(2) -0.0048(16) 0.0147(19) -0.0046(16)
C65 0.090(4) 0.042(2) 0.039(2) -0.0023(17) 0.026(2) -0.010(2)
C66 0.038(2) 0.0314(17) 0.0308(18) -0.0016(14) 0.0107(16) 0.0039(15)
C67 0.050(3) 0.038(2) 0.061(3) 0.0149(19) 0.029(2) 0.0039(18)
C68 0.055(3) 0.044(2) 0.068(3) 0.010(2) 0.025(2) -0.010(2)
C69 0.037(2) 0.0314(18) 0.043(2) 0.0027(15) 0.0156(17) 0.0066(15)
C70 0.086(4) 0.064(3) 0.059(3) -0.001(2) 0.008(3) -0.034(3)
C71 0.046(3) 0.0288(17) 0.043(2) -0.0008(15) 0.0139(19) -0.0030(16)
C72 0.055(3) 0.064(3) 0.071(3) -0.016(2) 0.027(2) 0.011(2)
C73 0.052(3) 0.058(3) 0.080(3) 0.017(2) -0.009(3) 0.001(2)
C74 0.052(3) 0.056(2) 0.044(2) -0.0025(19) 0.010(2) -0.012(2)
C75 0.108(5) 0.080(3) 0.056(3) -0.012(2) 0.034(3) -0.030(3)
C76 0.106(5) 0.115(4) 0.040(3) -0.023(3) 0.018(3) -0.040(4)
C77 0.101(4) 0.067(3) 0.061(3) -0.034(2) 0.051(3) -0.034(3)
C78 0.056(3) 0.041(2) 0.049(2) -0.0142(18) 0.029(2) -0.0203(19)
C79 0.052(3) 0.0355(19) 0.039(2) -0.0077(16) 0.015(2) -0.0099(18)
C80 0.055(3) 0.044(2) 0.077(3) 0.015(2) 0.013(2) 0.003(2)
C81 0.061(3) 0.030(2) 0.120(4) 0.001(2) 0.046(3) 0.004(2)
C82 0.073(4) 0.033(2) 0.104(4) -0.021(2) 0.055(3) -0.009(2)
C83 0.040(2) 0.0218(16) 0.052(2) -0.0036(15) 0.0156(19) -0.0096(15)

_geom_special_details            
;
 All esds (except the esd in the dihedral angle between two l.s. planes)
 are estimated using the full covariance matrix.  The cell esds are taken
 into account individually in the estimation of esds in distances, angles
 and torsion angles; correlations between esds in cell parameters are only
 used when they are defined by crystal symmetry.  An approximate (isotropic)
 treatment of cell esds is used for estimating esds involving l.s. planes.
;
loop_
_geom_bond_atom_site_label_1
_geom_bond_atom_site_label_2
_geom_bond_distance
_geom_bond_site_symmetry_2
_geom_bond_publ_flag
Fe1 C1 1.945(3) . ?
Fe1 C7 1.976(3) . ?
Fe1 C11 2.008(3) . ?
Fe1 C15 1.991(3) . ?
Fe1 C19 1.944(3) . ?
Fe1 C25 1.974(3) . ?
Fe2 C29 1.953(3) . ?
Fe2 C37 2.003(4) . ?
Fe2 C41 1.973(3) . ?
Fe2 C43 1.949(3) . ?
Fe2 C49 1.962(3) . ?
Fe2 C53 1.996(3) . ?
Fe3 C57 1.948(3) . ?
Fe3 C66 2.001(3) . ?
Fe3 C69 1.974(3) . ?
Fe3 C71 1.995(4) . ?
Fe3 C79 1.947(3) . ?
Fe3 C83 1.992(4) . ?
P1 F1 1.555(3) . ?
P1 F2 1.546(3) . ?
P1 F3 1.588(2) . ?
P1 F4 1.586(3) . ?
P1 F5 1.581(3) . ?
P1 F6 1.595(2) . ?
P2 F7 1.603(2) . ?
P2 F8 1.590(2) . ?
P2 F9 1.581(2) . ?
P2 F10 1.605(2) . ?
P2 F11 1.605(2) . ?
P2 F12 1.605(2) . ?
P3 F13 1.567(2) . ?
P3 F14 1.582(2) . ?
P3 F15 1.562(2) . ?
P3 F16 1.581(2) . ?
P3 F17 1.579(3) . ?
P3 F18 1.584(2) . ?
N1 C2 1.425(4) . ?
N1 C11 1.379(4) . ?
N1 C12 1.374(5) . ?
N2 C11 1.355(4) . ?
N2 C13 1.376(5) . ?
N2 C14 1.470(5) . ?
N3 C6 1.415(4) . ?
N3 C7 1.385(4) . ?
N3 C8 1.392(4) . ?
N4 C7 1.329(4) . ?
N4 C9 1.399(4) . ?
N4 C10 1.460(4) . ?
N5 C15 1.357(4) . ?
N5 C16 1.461(4) . ?
N5 C17 1.387(4) . ?
N6 C15 1.377(4) . ?
N6 C18 1.388(4) . ?
N6 C20 1.425(4) . ?
N7 C24 1.425(4) . ?
N7 C25 1.369(4) . ?
N7 C27 1.377(4) . ?
N8 C25 1.353(4) . ?
N8 C26 1.380(4) . ?
N8 C28 1.446(4) . ?
N9 C48 1.406(4) . ?
N9 C49 1.381(4) . ?
N9 C50 1.375(4) . ?
N10 C49 1.353(4) . ?
N10 C51 1.379(5) . ?
N10 C52 1.480(5) . ?
N11 C44 1.428(4) . ?
N11 C53 1.376(4) . ?
N11 C56 1.366(4) . ?
N12 C53 1.354(4) . ?
N12 C54 1.462(4) . ?
N12 C55 1.377(4) . ?
N13 C34 1.429(4) . ?
N13 C35 1.391(5) . ?
N13 C37 1.385(4) . ?
N14 C36 1.380(5) . ?
N14 C37 1.342(4) . ?
N14 C38 1.464(4) . ?
N15 C30 1.422(4) . ?
N15 C39 1.369(4) . ?
N15 C41 1.373(4) . ?
N16 C40 1.385(4) . ?
N16 C41 1.367(4) . ?
N16 C42 1.458(4) . ?
N17 C62 1.422(4) . ?
N17 C63 1.382(4) . ?
N17 C66 1.381(4) . ?
N18 C64 1.395(4) . ?
N18 C65 1.460(4) . ?
N18 C66 1.348(4) . ?
N19 C58 1.434(4) . ?
N19 C67 1.380(4) . ?
N19 C69 1.373(4) . ?
N20 C68 1.404(4) . ?
N20 C69 1.349(4) . ?
N20 C70 1.450(5) . ?
N21 C71 1.368(4) . ?
N21 C73 1.389(5) . ?
N21 C74 1.420(5) . ?
N22 C03G 1.385(5) . ?
N22 C71 1.354(4) . ?
N22 C72 1.454(5) . ?
N23 C78 1.414(5) . ?
N23 C82 1.373(5) . ?
N23 C83 1.372(4) . ?
N24 C80 1.450(5) . ?
N24 C81 1.400(5) . ?
N24 C83 1.359(5) . ?
C1 C2 1.378(5) . ?
C1 C6 1.391(4) . ?
C2 C3 1.390(5) . ?
C3 H3 0.9500 . ?
C3 C4 1.396(6) . ?
C03G H03G 0.9500 . ?
C03G C73 1.354(6) . ?
C4 H4 0.9500 . ?
C4 C5 1.389(6) . ?
C5 H5 0.9500 . ?
C5 C6 1.381(5) . ?
C8 H8 0.9500 . ?
C8 C9 1.338(5) . ?
C9 H9 0.9500 . ?
C10 H10A 0.9800 . ?
C10 H10B 0.9800 . ?
C10 H10C 0.9800 . ?
C12 H12 0.9500 . ?
C12 C13 1.318(6) . ?
C13 H13 0.9500 . ?
C14 H14A 0.9800 . ?
C14 H14B 0.9800 . ?
C14 H14C 0.9800 . ?
C16 H16A 0.9800 . ?
C16 H16B 0.9800 . ?
C16 H16C 0.9800 . ?
C17 H17 0.9500 . ?
C17 C18 1.330(5) . ?
C18 H18 0.9500 . ?
C19 C20 1.380(4) . ?
C19 C24 1.383(4) . ?
C20 C21 1.384(5) . ?
C21 H21 0.9500 . ?
C21 C22 1.388(5) . ?
C22 H22 0.9500 . ?
C22 C23 1.386(5) . ?
C23 H23 0.9500 . ?
C23 C24 1.393(5) . ?
C26 H26 0.9500 . ?
C26 C27 1.346(5) . ?
C27 H27 0.9500 . ?
C28 H28A 0.9800 . ?
C28 H28B 0.9800 . ?
C28 H28C 0.9800 . ?
C29 C30 1.378(5) . ?
C29 C34 1.373(5) . ?
C30 C31 1.388(5) . ?
C31 H31 0.9500 . ?
C31 C32 1.389(5) . ?
C32 H32 0.9500 . ?
C32 C33 1.387(5) . ?
C33 H33 0.9500 . ?
C33 C34 1.386(5) . ?
C35 H35 0.9500 . ?
C35 C36 1.333(5) . ?
C36 H36 0.9500 . ?
C38 H38A 0.9800 . ?
C38 H38B 0.9800 . ?
C38 H38C 0.9800 . ?
C39 H39 0.9500 . ?
C39 C40 1.334(5) . ?
C40 H40 0.9500 . ?
C42 H42A 0.9800 . ?
C42 H42B 0.9800 . ?
C42 H42C 0.9800 . ?
C43 C44 1.384(4) . ?
C43 C48 1.397(4) . ?
C44 C45 1.379(4) . ?
C45 H45 0.9500 . ?
C45 C46 1.382(5) . ?
C46 H46 0.9500 . ?
C46 C47 1.390(5) . ?
C47 H47 0.9500 . ?
C47 C48 1.390(4) . ?
C50 H50 0.9500 . ?
C50 C51 1.337(5) . ?
C51 H51 0.9500 . ?
C52 H52A 0.9800 . ?
C52 H52B 0.9800 . ?
C52 H52C 0.9800 . ?
C54 H54A 0.9800 . ?
C54 H54B 0.9800 . ?
C54 H54C 0.9800 . ?
C55 H55 0.9500 . ?
C55 C56 1.326(5) . ?
C56 H56 0.9500 . ?
C57 C58 1.383(4) . ?
C57 C62 1.396(5) . ?
C58 C59 1.384(5) . ?
C59 H59 0.9500 . ?
C59 C60 1.394(6) . ?
C60 H60 0.9500 . ?
C60 C61 1.382(5) . ?
C61 H61 0.9500 . ?
C61 C62 1.376(5) . ?
C63 H63 0.9500 . ?
C63 C64 1.333(5) . ?
C64 H64 0.9500 . ?
C65 H65A 0.9800 . ?
C65 H65B 0.9800 . ?
C65 H65C 0.9800 . ?
C67 H67 0.9500 . ?
C67 C68 1.324(5) . ?
C68 H68 0.9500 . ?
C70 H70A 0.9800 . ?
C70 H70B 0.9800 . ?
C70 H70C 0.9800 . ?
C72 H72A 0.9800 . ?
C72 H72B 0.9800 . ?
C72 H72C 0.9800 . ?
C73 H73 0.9500 . ?
C74 C75 1.421(6) . ?
C74 C79 1.373(5) . ?
C75 H75 0.9500 . ?
C75 C76 1.403(7) . ?
C76 H76 0.9500 . ?
C76 C77 1.378(7) . ?
C77 H77 0.9500 . ?
C77 C78 1.388(5) . ?
C78 C79 1.384(5) . ?
C80 H80A 0.9800 . ?
C80 H80B 0.9800 . ?
C80 H80C 0.9800 . ?
C81 H81 0.9500 . ?
C81 C82 1.338(6) . ?
C82 H82 0.9500 . ?

loop_
_geom_angle_atom_site_label_1
_geom_angle_atom_site_label_2
_geom_angle_atom_site_label_3
_geom_angle
_geom_angle_site_symmetry_1
_geom_angle_site_symmetry_3
_geom_angle_publ_flag
C1 Fe1 C7 77.96(14) . . ?
C1 Fe1 C11 78.01(14) . . ?
C1 Fe1 C15 100.24(13) . . ?
C1 Fe1 C25 104.19(13) . . ?
C7 Fe1 C11 155.84(14) . . ?
C7 Fe1 C15 97.12(12) . . ?
C15 Fe1 C11 89.49(13) . . ?
C19 Fe1 C1 175.17(14) . . ?
C19 Fe1 C7 106.66(14) . . ?
C19 Fe1 C11 97.43(14) . . ?
C19 Fe1 C15 78.00(13) . . ?
C19 Fe1 C25 77.70(13) . . ?
C25 Fe1 C7 87.40(12) . . ?
C25 Fe1 C11 96.14(13) . . ?
C25 Fe1 C15 155.56(14) . . ?
C29 Fe2 C37 77.80(14) . . ?
C29 Fe2 C41 77.61(14) . . ?
C29 Fe2 C49 107.68(14) . . ?
C29 Fe2 C53 97.43(14) . . ?
C41 Fe2 C37 155.38(13) . . ?
C41 Fe2 C53 92.52(13) . . ?
C43 Fe2 C29 174.97(14) . . ?
C43 Fe2 C37 102.94(13) . . ?
C43 Fe2 C41 101.66(13) . . ?
C43 Fe2 C49 77.22(13) . . ?
C43 Fe2 C53 77.61(13) . . ?
C49 Fe2 C37 97.34(15) . . ?
C49 Fe2 C41 88.94(14) . . ?
C49 Fe2 C53 154.56(14) . . ?
C53 Fe2 C37 91.84(13) . . ?
C57 Fe3 C66 77.86(14) . . ?
C57 Fe3 C69 77.83(14) . . ?
C57 Fe3 C71 103.91(14) . . ?
C57 Fe3 C83 101.00(15) . . ?
C69 Fe3 C66 155.69(14) . . ?
C69 Fe3 C71 91.74(14) . . ?
C69 Fe3 C83 89.56(13) . . ?
C71 Fe3 C66 93.99(14) . . ?
C79 Fe3 C57 178.61(16) . . ?
C79 Fe3 C66 101.92(14) . . ?
C79 Fe3 C69 102.39(14) . . ?
C79 Fe3 C71 77.47(16) . . ?
C79 Fe3 C83 77.64(16) . . ?
C83 Fe3 C66 95.13(13) . . ?
C83 Fe3 C71 154.77(15) . . ?
F1 P1 F3 90.03(14) . . ?
F1 P1 F4 176.9(2) . . ?
F1 P1 F5 89.11(19) . . ?
F1 P1 F6 90.67(14) . . ?
F2 P1 F1 93.8(2) . . ?
F2 P1 F3 89.66(13) . . ?
F2 P1 F4 89.27(19) . . ?
F2 P1 F5 177.1(2) . . ?
F2 P1 F6 90.98(15) . . ?
F3 P1 F6 179.02(15) . . ?
F4 P1 F3 89.68(13) . . ?
F4 P1 F6 89.58(13) . . ?
F5 P1 F3 90.01(14) . . ?
F5 P1 F4 87.81(18) . . ?
F5 P1 F6 89.31(15) . . ?
F7 P2 F10 178.23(13) . . ?
F7 P2 F11 89.08(13) . . ?
F7 P2 F12 89.65(13) . . ?
F8 P2 F7 91.03(14) . . ?
F8 P2 F10 90.19(15) . . ?
F8 P2 F11 179.34(13) . . ?
F8 P2 F12 90.02(13) . . ?
F9 P2 F7 90.59(12) . . ?
F9 P2 F8 90.45(13) . . ?
F9 P2 F10 90.69(13) . . ?
F9 P2 F11 90.20(13) . . ?
F9 P2 F12 179.47(15) . . ?
F10 P2 F11 89.69(14) . . ?
F12 P2 F10 89.06(13) . . ?
F12 P2 F11 89.33(12) . . ?
F13 P3 F14 93.47(18) . . ?
F13 P3 F16 177.51(18) . . ?
F13 P3 F17 87.82(19) . . ?
F13 P3 F18 88.76(14) . . ?
F14 P3 F18 90.95(13) . . ?
F15 P3 F13 90.65(15) . . ?
F15 P3 F14 90.15(15) . . ?
F15 P3 F16 91.44(15) . . ?
F15 P3 F17 89.57(16) . . ?
F15 P3 F18 178.78(15) . . ?
F16 P3 F14 87.88(15) . . ?
F16 P3 F18 89.13(15) . . ?
F17 P3 F14 178.69(16) . . ?
F17 P3 F16 90.85(17) . . ?
F17 P3 F18 89.33(15) . . ?
C11 N1 C2 115.7(3) . . ?
C12 N1 C2 133.3(3) . . ?
C12 N1 C11 111.0(3) . . ?
C11 N2 C13 111.0(3) . . ?
C11 N2 C14 125.5(3) . . ?
C13 N2 C14 123.5(3) . . ?
C7 N3 C6 115.2(3) . . ?
C7 N3 C8 110.2(3) . . ?
C8 N3 C6 134.2(3) . . ?
C7 N4 C9 111.5(3) . . ?
C7 N4 C10 125.3(3) . . ?
C9 N4 C10 123.2(3) . . ?
C15 N5 C16 125.9(3) . . ?
C15 N5 C17 111.4(3) . . ?
C17 N5 C16 122.7(3) . . ?
C15 N6 C18 111.7(3) . . ?
C15 N6 C20 115.2(3) . . ?
C18 N6 C20 133.0(3) . . ?
C25 N7 C24 114.7(3) . . ?
C25 N7 C27 112.0(3) . . ?
C27 N7 C24 133.1(3) . . ?
C25 N8 C26 110.3(3) . . ?
C25 N8 C28 125.7(3) . . ?
C26 N8 C28 123.9(3) . . ?
C49 N9 C48 114.3(3) . . ?
C50 N9 C48 132.4(3) . . ?
C50 N9 C49 112.7(3) . . ?
C49 N10 C51 112.2(3) . . ?
C49 N10 C52 122.8(3) . . ?
C51 N10 C52 124.8(3) . . ?
C53 N11 C44 115.3(3) . . ?
C56 N11 C44 132.9(3) . . ?
C56 N11 C53 111.8(3) . . ?
C53 N12 C54 126.5(3) . . ?
C53 N12 C55 110.4(3) . . ?
C55 N12 C54 122.9(3) . . ?
C35 N13 C34 133.4(3) . . ?
C37 N13 C34 115.4(3) . . ?
C37 N13 C35 111.2(3) . . ?
C36 N14 C38 124.1(3) . . ?
C37 N14 C36 111.1(3) . . ?
C37 N14 C38 124.6(3) . . ?
C39 N15 C30 133.0(3) . . ?
C39 N15 C41 112.2(3) . . ?
C41 N15 C30 114.7(3) . . ?
C40 N16 C42 125.0(3) . . ?
C41 N16 C40 110.3(3) . . ?
C41 N16 C42 124.6(3) . . ?
C63 N17 C62 132.6(3) . . ?
C66 N17 C62 115.7(3) . . ?
C66 N17 C63 111.7(3) . . ?
C64 N18 C65 123.1(3) . . ?
C66 N18 C64 112.2(3) . . ?
C66 N18 C65 124.7(3) . . ?
C67 N19 C58 132.9(3) . . ?
C69 N19 C58 115.1(3) . . ?
C69 N19 C67 112.0(3) . . ?
C68 N20 C70 123.7(3) . . ?
C69 N20 C68 110.4(3) . . ?
C69 N20 C70 125.8(3) . . ?
C71 N21 C73 110.8(4) . . ?
C71 N21 C74 115.3(3) . . ?
C73 N21 C74 133.7(4) . . ?
C03G N22 C72 122.5(4) . . ?
C71 N22 C03G 111.3(4) . . ?
C71 N22 C72 126.1(3) . . ?
C82 N23 C78 132.8(4) . . ?
C83 N23 C78 114.8(3) . . ?
C83 N23 C82 112.1(4) . . ?
C81 N24 C80 122.7(4) . . ?
C83 N24 C80 127.0(3) . . ?
C83 N24 C81 110.3(4) . . ?
C2 C1 Fe1 121.1(2) . . ?
C2 C1 C6 118.0(3) . . ?
C6 C1 Fe1 120.8(3) . . ?
C1 C2 N1 109.7(3) . . ?
C1 C2 C3 122.6(3) . . ?
C3 C2 N1 127.7(4) . . ?
C2 C3 H3 121.6 . . ?
C2 C3 C4 116.9(4) . . ?
C4 C3 H3 121.6 . . ?
N22 C03G H03G 126.6 . . ?
C73 C03G N22 106.8(4) . . ?
C73 C03G H03G 126.6 . . ?
C3 C4 H4 118.6 . . ?
C5 C4 C3 122.8(4) . . ?
C5 C4 H4 118.6 . . ?
C4 C5 H5 121.3 . . ?
C6 C5 C4 117.3(4) . . ?
C6 C5 H5 121.3 . . ?
C1 C6 N3 109.3(3) . . ?
C5 C6 N3 128.3(3) . . ?
C5 C6 C1 122.4(4) . . ?
N3 C7 Fe1 116.6(2) . . ?
N4 C7 Fe1 138.6(2) . . ?
N4 C7 N3 104.6(3) . . ?
N3 C8 H8 126.6 . . ?
C9 C8 N3 106.7(3) . . ?
C9 C8 H8 126.6 . . ?
N4 C9 H9 126.5 . . ?
C8 C9 N4 107.0(3) . . ?
C8 C9 H9 126.5 . . ?
N4 C10 H10A 109.5 . . ?
N4 C10 H10B 109.5 . . ?
N4 C10 H10C 109.5 . . ?
H10A C10 H10B 109.5 . . ?
H10A C10 H10C 109.5 . . ?
H10B C10 H10C 109.5 . . ?
N1 C11 Fe1 115.4(2) . . ?
N2 C11 Fe1 141.4(3) . . ?
N2 C11 N1 103.1(3) . . ?
N1 C12 H12 126.6 . . ?
C13 C12 N1 106.9(4) . . ?
C13 C12 H12 126.6 . . ?
N2 C13 H13 126.0 . . ?
C12 C13 N2 108.0(3) . . ?
C12 C13 H13 126.0 . . ?
N2 C14 H14A 109.5 . . ?
N2 C14 H14B 109.5 . . ?
N2 C14 H14C 109.5 . . ?
H14A C14 H14B 109.5 . . ?
H14A C14 H14C 109.5 . . ?
H14B C14 H14C 109.5 . . ?
N5 C15 Fe1 140.7(2) . . ?
N5 C15 N6 103.0(3) . . ?
N6 C15 Fe1 116.1(2) . . ?
N5 C16 H16A 109.5 . . ?
N5 C16 H16B 109.5 . . ?
N5 C16 H16C 109.5 . . ?
H16A C16 H16B 109.5 . . ?
H16A C16 H16C 109.5 . . ?
H16B C16 H16C 109.5 . . ?
N5 C17 H17 126.1 . . ?
C18 C17 N5 107.7(3) . . ?
C18 C17 H17 126.1 . . ?
N6 C18 H18 126.9 . . ?
C17 C18 N6 106.1(3) . . ?
C17 C18 H18 126.9 . . ?
C20 C19 Fe1 120.9(3) . . ?
C20 C19 C24 118.2(3) . . ?
C24 C19 Fe1 120.7(2) . . ?
C19 C20 N6 109.7(3) . . ?
C19 C20 C21 122.1(3) . . ?
C21 C20 N6 128.2(3) . . ?
C20 C21 H21 121.2 . . ?
C20 C21 C22 117.6(3) . . ?
C22 C21 H21 121.2 . . ?
C21 C22 H22 118.6 . . ?
C23 C22 C21 122.8(4) . . ?
C23 C22 H22 118.6 . . ?
C22 C23 H23 121.5 . . ?
C22 C23 C24 116.9(3) . . ?
C24 C23 H23 121.5 . . ?
C19 C24 N7 109.5(3) . . ?
C19 C24 C23 122.3(3) . . ?
C23 C24 N7 128.2(3) . . ?
N7 C25 Fe1 117.2(2) . . ?
N8 C25 Fe1 138.8(2) . . ?
N8 C25 N7 104.0(3) . . ?
N8 C26 H26 125.8 . . ?
C27 C26 N8 108.5(3) . . ?
C27 C26 H26 125.8 . . ?
N7 C27 H27 127.4 . . ?
C26 C27 N7 105.2(3) . . ?
C26 C27 H27 127.4 . . ?
N8 C28 H28A 109.5 . . ?
N8 C28 H28B 109.5 . . ?
N8 C28 H28C 109.5 . . ?
H28A C28 H28B 109.5 . . ?
H28A C28 H28C 109.5 . . ?
H28B C28 H28C 109.5 . . ?
C30 C29 Fe2 120.5(3) . . ?
C34 C29 Fe2 121.3(3) . . ?
C34 C29 C30 117.6(3) . . ?
C29 C30 N15 109.6(3) . . ?
C29 C30 C31 122.6(3) . . ?
C31 C30 N15 127.6(3) . . ?
C30 C31 H31 121.6 . . ?
C30 C31 C32 116.8(4) . . ?
C32 C31 H31 121.6 . . ?
C31 C32 H32 118.4 . . ?
C33 C32 C31 123.2(3) . . ?
C33 C32 H32 118.4 . . ?
C32 C33 H33 121.9 . . ?
C34 C33 C32 116.3(4) . . ?
C34 C33 H33 121.9 . . ?
C29 C34 N13 109.5(3) . . ?
C29 C34 C33 123.5(4) . . ?
C33 C34 N13 126.8(3) . . ?
N13 C35 H35 127.3 . . ?
C36 C35 N13 105.4(4) . . ?
C36 C35 H35 127.3 . . ?
N14 C36 H36 125.7 . . ?
C35 C36 N14 108.6(4) . . ?
C35 C36 H36 125.7 . . ?
N13 C37 Fe2 115.7(2) . . ?
N14 C37 Fe2 140.6(3) . . ?
N14 C37 N13 103.6(3) . . ?
N14 C38 H38A 109.5 . . ?
N14 C38 H38B 109.5 . . ?
N14 C38 H38C 109.5 . . ?
H38A C38 H38B 109.5 . . ?
H38A C38 H38C 109.5 . . ?
H38B C38 H38C 109.5 . . ?
N15 C39 H39 126.9 . . ?
C40 C39 N15 106.1(3) . . ?
C40 C39 H39 126.9 . . ?
N16 C40 H40 125.9 . . ?
C39 C40 N16 108.2(3) . . ?
C39 C40 H40 125.9 . . ?
N15 C41 Fe2 117.1(2) . . ?
N16 C41 Fe2 139.7(2) . . ?
N16 C41 N15 103.2(3) . . ?
N16 C42 H42A 109.5 . . ?
N16 C42 H42B 109.5 . . ?
N16 C42 H42C 109.5 . . ?
H42A C42 H42B 109.5 . . ?
H42A C42 H42C 109.5 . . ?
H42B C42 H42C 109.5 . . ?
C44 C43 Fe2 121.3(2) . . ?
C44 C43 C48 117.7(3) . . ?
C48 C43 Fe2 120.8(2) . . ?
C43 C44 N11 109.2(3) . . ?
C45 C44 N11 128.0(3) . . ?
C45 C44 C43 122.7(3) . . ?
C44 C45 H45 121.2 . . ?
C44 C45 C46 117.6(3) . . ?
C46 C45 H45 121.2 . . ?
C45 C46 H46 118.6 . . ?
C45 C46 C47 122.7(3) . . ?
C47 C46 H46 118.6 . . ?
C46 C47 H47 121.2 . . ?
C48 C47 C46 117.5(3) . . ?
C48 C47 H47 121.2 . . ?
C43 C48 N9 109.4(3) . . ?
C47 C48 N9 128.6(3) . . ?
C47 C48 C43 121.7(3) . . ?
N9 C49 Fe2 118.2(2) . . ?
N10 C49 Fe2 139.6(3) . . ?
N10 C49 N9 101.9(3) . . ?
N9 C50 H50 127.2 . . ?
C51 C50 N9 105.6(3) . . ?
C51 C50 H50 127.2 . . ?
N10 C51 H51 126.2 . . ?
C50 C51 N10 107.6(4) . . ?
C50 C51 H51 126.2 . . ?
N10 C52 H52A 109.5 . . ?
N10 C52 H52B 109.5 . . ?
N10 C52 H52C 109.5 . . ?
H52A C52 H52B 109.5 . . ?
H52A C52 H52C 109.5 . . ?
H52B C52 H52C 109.5 . . ?
N11 C53 Fe2 116.5(2) . . ?
N12 C53 Fe2 140.3(3) . . ?
N12 C53 N11 103.2(3) . . ?
N12 C54 H54A 109.5 . . ?
N12 C54 H54B 109.5 . . ?
N12 C54 H54C 109.5 . . ?
H54A C54 H54B 109.5 . . ?
H54A C54 H54C 109.5 . . ?
H54B C54 H54C 109.5 . . ?
N12 C55 H55 125.7 . . ?
C56 C55 N12 108.5(3) . . ?
C56 C55 H55 125.7 . . ?
N11 C56 H56 127.0 . . ?
C55 C56 N11 106.0(3) . . ?
C55 C56 H56 127.0 . . ?
C58 C57 Fe3 121.1(3) . . ?
C58 C57 C62 117.6(3) . . ?
C62 C57 Fe3 121.0(2) . . ?
C57 C58 N19 108.8(3) . . ?
C57 C58 C59 122.7(3) . . ?
C59 C58 N19 128.4(3) . . ?
C58 C59 H59 121.7 . . ?
C58 C59 C60 116.6(4) . . ?
C60 C59 H59 121.7 . . ?
C59 C60 H60 118.3 . . ?
C61 C60 C59 123.4(4) . . ?
C61 C60 H60 118.3 . . ?
C60 C61 H61 121.4 . . ?
C62 C61 C60 117.3(4) . . ?
C62 C61 H61 121.4 . . ?
C57 C62 N17 109.2(3) . . ?
C61 C62 N17 128.4(3) . . ?
C61 C62 C57 122.4(3) . . ?
N17 C63 H63 126.6 . . ?
C64 C63 N17 106.7(3) . . ?
C64 C63 H63 126.6 . . ?
N18 C64 H64 126.6 . . ?
C63 C64 N18 106.7(3) . . ?
C63 C64 H64 126.6 . . ?
N18 C65 H65A 109.5 . . ?
N18 C65 H65B 109.5 . . ?
N18 C65 H65C 109.5 . . ?
H65A C65 H65B 109.5 . . ?
H65A C65 H65C 109.5 . . ?
H65B C65 H65C 109.5 . . ?
N17 C66 Fe3 116.1(2) . . ?
N18 C66 Fe3 141.2(2) . . ?
N18 C66 N17 102.7(3) . . ?
N19 C67 H67 127.0 . . ?
C68 C67 N19 106.1(3) . . ?
C68 C67 H67 127.0 . . ?
N20 C68 H68 126.0 . . ?
C67 C68 N20 107.9(3) . . ?
C67 C68 H68 126.0 . . ?
N19 C69 Fe3 117.0(2) . . ?
N20 C69 Fe3 139.4(3) . . ?
N20 C69 N19 103.6(3) . . ?
N20 C70 H70A 109.5 . . ?
N20 C70 H70B 109.5 . . ?
N20 C70 H70C 109.5 . . ?
H70A C70 H70B 109.5 . . ?
H70A C70 H70C 109.5 . . ?
H70B C70 H70C 109.5 . . ?
N21 C71 Fe3 116.4(3) . . ?
N22 C71 Fe3 139.1(3) . . ?
N22 C71 N21 104.5(3) . . ?
N22 C72 H72A 109.5 . . ?
N22 C72 H72B 109.5 . . ?
N22 C72 H72C 109.5 . . ?
H72A C72 H72B 109.5 . . ?
H72A C72 H72C 109.5 . . ?
H72B C72 H72C 109.5 . . ?
N21 C73 H73 126.7 . . ?
C03G C73 N21 106.6(4) . . ?
C03G C73 H73 126.7 . . ?
N21 C74 C75 126.4(4) . . ?
C79 C74 N21 109.6(3) . . ?
C79 C74 C75 123.8(4) . . ?
C74 C75 H75 122.8 . . ?
C76 C75 C74 114.4(5) . . ?
C76 C75 H75 122.8 . . ?
C75 C76 H76 118.2 . . ?
C77 C76 C75 123.5(5) . . ?
C77 C76 H76 118.2 . . ?
C76 C77 H77 120.7 . . ?
C76 C77 C78 118.6(5) . . ?
C78 C77 H77 120.7 . . ?
C77 C78 N23 128.3(4) . . ?
C79 C78 N23 110.2(3) . . ?
C79 C78 C77 121.5(4) . . ?
C74 C79 Fe3 121.2(3) . . ?
C74 C79 C78 118.1(4) . . ?
C78 C79 Fe3 120.5(3) . . ?
N24 C80 H80A 109.5 . . ?
N24 C80 H80B 109.5 . . ?
N24 C80 H80C 109.5 . . ?
H80A C80 H80B 109.5 . . ?
H80A C80 H80C 109.5 . . ?
H80B C80 H80C 109.5 . . ?
N24 C81 H81 126.2 . . ?
C82 C81 N24 107.6(4) . . ?
C82 C81 H81 126.2 . . ?
N23 C82 H82 126.8 . . ?
C81 C82 N23 106.3(4) . . ?
C81 C82 H82 126.8 . . ?
N23 C83 Fe3 116.8(3) . . ?
N24 C83 Fe3 139.5(3) . . ?
N24 C83 N23 103.7(3) . . ?

loop_
_geom_torsion_atom_site_label_1
_geom_torsion_atom_site_label_2
_geom_torsion_atom_site_label_3
_geom_torsion_atom_site_label_4
_geom_torsion
_geom_torsion_site_symmetry_1
_geom_torsion_site_symmetry_2
_geom_torsion_site_symmetry_3
_geom_torsion_site_symmetry_4
_geom_torsion_publ_flag
Fe1 C1 C2 N1 0.7(4) . . . . ?
Fe1 C1 C2 C3 -178.3(3) . . . . ?
Fe1 C1 C6 N3 -2.1(4) . . . . ?
Fe1 C1 C6 C5 178.2(3) . . . . ?
Fe1 C19 C20 N6 2.5(4) . . . . ?
Fe1 C19 C20 C21 -176.6(3) . . . . ?
Fe1 C19 C24 N7 -2.6(4) . . . . ?
Fe1 C19 C24 C23 177.2(3) . . . . ?
Fe2 C29 C30 N15 6.7(4) . . . . ?
Fe2 C29 C30 C31 -170.1(3) . . . . ?
Fe2 C29 C34 N13 -5.5(4) . . . . ?
Fe2 C29 C34 C33 170.0(3) . . . . ?
Fe2 C43 C44 N11 1.9(4) . . . . ?
Fe2 C43 C44 C45 -176.9(3) . . . . ?
Fe2 C43 C48 N9 0.8(4) . . . . ?
Fe2 C43 C48 C47 175.8(3) . . . . ?
Fe3 C57 C58 N19 -3.2(4) . . . . ?
Fe3 C57 C58 C59 175.5(3) . . . . ?
Fe3 C57 C62 N17 3.9(4) . . . . ?
Fe3 C57 C62 C61 -175.2(3) . . . . ?
N1 C2 C3 C4 -179.6(3) . . . . ?
N1 C12 C13 N2 0.7(5) . . . . ?
N3 C8 C9 N4 0.6(4) . . . . ?
N5 C17 C18 N6 0.3(4) . . . . ?
N6 C20 C21 C22 -179.1(4) . . . . ?
N8 C26 C27 N7 -0.4(5) . . . . ?
N9 C50 C51 N10 -1.6(6) . . . . ?
N11 C44 C45 C46 -177.3(3) . . . . ?
N12 C55 C56 N11 -0.5(4) . . . . ?
N13 C35 C36 N14 -0.4(5) . . . . ?
N15 C30 C31 C32 -177.1(4) . . . . ?
N15 C39 C40 N16 -0.2(4) . . . . ?
N17 C63 C64 N18 0.2(4) . . . . ?
N19 C58 C59 C60 177.6(4) . . . . ?
N19 C67 C68 N20 0.3(4) . . . . ?
N21 C74 C75 C76 -178.0(4) . . . . ?
N21 C74 C79 Fe3 1.5(4) . . . . ?
N21 C74 C79 C78 176.9(3) . . . . ?
N22 C03G C73 N21 0.2(5) . . . . ?
N23 C78 C79 Fe3 -1.1(4) . . . . ?
N23 C78 C79 C74 -176.5(3) . . . . ?
N24 C81 C82 N23 0.0(4) . . . . ?
C1 C2 C3 C4 -0.8(5) . . . . ?
C2 N1 C11 Fe1 -3.7(4) . . . . ?
C2 N1 C11 N2 179.6(3) . . . . ?
C2 N1 C12 C13 -179.9(4) . . . . ?
C2 C1 C6 N3 179.6(3) . . . . ?
C2 C1 C6 C5 0.0(5) . . . . ?
C2 C3 C4 C5 1.7(6) . . . . ?
C3 C4 C5 C6 -1.7(6) . . . . ?
C03G N22 C71 Fe3 -177.4(3) . . . . ?
C03G N22 C71 N21 0.6(4) . . . . ?
C4 C5 C6 N3 -178.7(3) . . . . ?
C4 C5 C6 C1 0.8(5) . . . . ?
C6 N3 C7 Fe1 1.0(3) . . . . ?
C6 N3 C7 N4 -174.6(3) . . . . ?
C6 N3 C8 C9 172.1(3) . . . . ?
C6 C1 C2 N1 179.0(3) . . . . ?
C6 C1 C2 C3 0.0(5) . . . . ?
C7 N3 C6 C1 0.6(4) . . . . ?
C7 N3 C6 C5 -179.8(3) . . . . ?
C7 N3 C8 C9 0.3(4) . . . . ?
C7 N4 C9 C8 -1.3(4) . . . . ?
C8 N3 C6 C1 -170.9(3) . . . . ?
C8 N3 C6 C5 8.7(6) . . . . ?
C8 N3 C7 Fe1 174.6(2) . . . . ?
C8 N3 C7 N4 -1.1(3) . . . . ?
C9 N4 C7 Fe1 -172.7(3) . . . . ?
C9 N4 C7 N3 1.5(3) . . . . ?
C10 N4 C7 Fe1 3.8(5) . . . . ?
C10 N4 C7 N3 178.0(3) . . . . ?
C10 N4 C9 C8 -177.9(3) . . . . ?
C11 N1 C2 C1 2.0(4) . . . . ?
C11 N1 C2 C3 -179.1(3) . . . . ?
C11 N1 C12 C13 -0.4(4) . . . . ?
C11 N2 C13 C12 -0.8(5) . . . . ?
C12 N1 C2 C1 -178.6(4) . . . . ?
C12 N1 C2 C3 0.3(6) . . . . ?
C12 N1 C11 Fe1 176.7(2) . . . . ?
C12 N1 C11 N2 0.0(4) . . . . ?
C13 N2 C11 Fe1 -174.8(3) . . . . ?
C13 N2 C11 N1 0.5(4) . . . . ?
C14 N2 C11 Fe1 6.3(6) . . . . ?
C14 N2 C11 N1 -178.5(3) . . . . ?
C14 N2 C13 C12 178.2(3) . . . . ?
C15 N5 C17 C18 -0.7(4) . . . . ?
C15 N6 C18 C17 0.2(4) . . . . ?
C15 N6 C20 C19 -0.6(4) . . . . ?
C15 N6 C20 C21 178.3(4) . . . . ?
C16 N5 C15 Fe1 4.4(6) . . . . ?
C16 N5 C15 N6 179.8(3) . . . . ?
C16 N5 C17 C18 -179.7(3) . . . . ?
C17 N5 C15 Fe1 -174.6(3) . . . . ?
C17 N5 C15 N6 0.8(4) . . . . ?
C18 N6 C15 Fe1 176.1(2) . . . . ?
C18 N6 C15 N5 -0.6(4) . . . . ?
C18 N6 C20 C19 -177.3(4) . . . . ?
C18 N6 C20 C21 1.6(7) . . . . ?
C19 C20 C21 C22 -0.2(6) . . . . ?
C20 N6 C15 Fe1 -1.3(4) . . . . ?
C20 N6 C15 N5 -178.0(3) . . . . ?
C20 N6 C18 C17 177.0(4) . . . . ?
C20 C19 C24 N7 -178.8(3) . . . . ?
C20 C19 C24 C23 0.9(5) . . . . ?
C20 C21 C22 C23 0.3(7) . . . . ?
C21 C22 C23 C24 0.3(7) . . . . ?
C22 C23 C24 N7 178.8(4) . . . . ?
C22 C23 C24 C19 -0.9(6) . . . . ?
C24 N7 C25 Fe1 4.6(4) . . . . ?
C24 N7 C25 N8 -173.7(3) . . . . ?
C24 N7 C27 C26 173.3(4) . . . . ?
C24 C19 C20 N6 178.7(3) . . . . ?
C24 C19 C20 C21 -0.3(5) . . . . ?
C25 N7 C24 C19 -1.3(4) . . . . ?
C25 N7 C24 C23 179.0(4) . . . . ?
C25 N7 C27 C26 -0.6(5) . . . . ?
C25 N8 C26 C27 1.3(5) . . . . ?
C26 N8 C25 Fe1 -179.3(3) . . . . ?
C26 N8 C25 N7 -1.6(4) . . . . ?
C27 N7 C24 C19 -175.1(4) . . . . ?
C27 N7 C24 C23 5.2(7) . . . . ?
C27 N7 C25 Fe1 179.7(3) . . . . ?
C27 N7 C25 N8 1.4(4) . . . . ?
C28 N8 C25 Fe1 -2.9(6) . . . . ?
C28 N8 C25 N7 174.8(3) . . . . ?
C28 N8 C26 C27 -175.2(3) . . . . ?
C29 C30 C31 C32 -0.9(6) . . . . ?
C30 N15 C39 C40 -174.8(4) . . . . ?
C30 N15 C41 Fe2 -3.1(4) . . . . ?
C30 N15 C41 N16 175.9(3) . . . . ?
C30 C29 C34 N13 -176.1(3) . . . . ?
C30 C29 C34 C33 -0.6(5) . . . . ?
C30 C31 C32 C33 1.2(6) . . . . ?
C31 C32 C33 C34 -1.2(6) . . . . ?
C32 C33 C34 N13 175.7(4) . . . . ?
C32 C33 C34 C29 0.9(6) . . . . ?
C34 N13 C35 C36 -177.4(4) . . . . ?
C34 N13 C37 Fe2 -0.6(4) . . . . ?
C34 N13 C37 N14 178.3(3) . . . . ?
C34 C29 C30 N15 177.4(3) . . . . ?
C34 C29 C30 C31 0.6(5) . . . . ?
C35 N13 C34 C29 -178.9(4) . . . . ?
C35 N13 C34 C33 5.7(7) . . . . ?
C35 N13 C37 Fe2 -178.6(3) . . . . ?
C35 N13 C37 N14 0.3(4) . . . . ?
C36 N14 C37 Fe2 177.9(3) . . . . ?
C36 N14 C37 N13 -0.5(4) . . . . ?
C37 N13 C34 C29 3.7(4) . . . . ?
C37 N13 C34 C33 -171.7(4) . . . . ?
C37 N13 C35 C36 0.1(5) . . . . ?
C37 N14 C36 C35 0.6(5) . . . . ?
C38 N14 C36 C35 176.5(4) . . . . ?
C38 N14 C37 Fe2 2.0(6) . . . . ?
C38 N14 C37 N13 -176.4(3) . . . . ?
C39 N15 C30 C29 172.8(4) . . . . ?
C39 N15 C30 C31 -10.6(6) . . . . ?
C39 N15 C41 Fe2 -179.1(2) . . . . ?
C39 N15 C41 N16 -0.1(4) . . . . ?
C40 N16 C41 Fe2 178.6(3) . . . . ?
C40 N16 C41 N15 -0.1(4) . . . . ?
C41 N15 C30 C29 -2.1(4) . . . . ?
C41 N15 C30 C31 174.6(3) . . . . ?
C41 N15 C39 C40 0.2(4) . . . . ?
C41 N16 C40 C39 0.2(4) . . . . ?
C42 N16 C40 C39 177.4(3) . . . . ?
C42 N16 C41 Fe2 1.4(5) . . . . ?
C42 N16 C41 N15 -177.3(3) . . . . ?
C43 C44 C45 C46 1.2(5) . . . . ?
C44 N11 C53 Fe2 -0.9(4) . . . . ?
C44 N11 C53 N12 179.7(3) . . . . ?
C44 N11 C56 C55 -179.7(3) . . . . ?
C44 C43 C48 N9 -175.3(3) . . . . ?
C44 C43 C48 C47 -0.4(5) . . . . ?
C44 C45 C46 C47 -0.6(6) . . . . ?
C45 C46 C47 C48 -0.4(6) . . . . ?
C46 C47 C48 N9 174.8(3) . . . . ?
C46 C47 C48 C43 0.9(5) . . . . ?
C48 N9 C49 Fe2 -2.5(4) . . . . ?
C48 N9 C49 N10 172.1(3) . . . . ?
C48 N9 C50 C51 -169.4(4) . . . . ?
C48 C43 C44 N11 178.0(3) . . . . ?
C48 C43 C44 C45 -0.8(5) . . . . ?
C49 N9 C48 C43 1.0(4) . . . . ?
C49 N9 C48 C47 -173.5(4) . . . . ?
C49 N9 C50 C51 1.2(5) . . . . ?
C49 N10 C51 C50 1.6(6) . . . . ?
C50 N9 C48 C43 171.4(4) . . . . ?
C50 N9 C48 C47 -3.1(7) . . . . ?
C50 N9 C49 Fe2 -174.8(3) . . . . ?
C50 N9 C49 N10 -0.2(5) . . . . ?
C51 N10 C49 Fe2 171.8(4) . . . . ?
C51 N10 C49 N9 -0.9(5) . . . . ?
C52 N10 C49 Fe2 -3.1(8) . . . . ?
C52 N10 C49 N9 -175.7(5) . . . . ?
C52 N10 C51 C50 176.4(5) . . . . ?
C53 N11 C44 C43 -0.6(4) . . . . ?
C53 N11 C44 C45 178.1(3) . . . . ?
C53 N11 C56 C55 0.8(4) . . . . ?
C53 N12 C55 C56 0.0(4) . . . . ?
C54 N12 C53 Fe2 5.9(6) . . . . ?
C54 N12 C53 N11 -174.9(3) . . . . ?
C54 N12 C55 C56 175.5(3) . . . . ?
C55 N12 C53 Fe2 -178.8(3) . . . . ?
C55 N12 C53 N11 0.4(4) . . . . ?
C56 N11 C44 C43 179.9(3) . . . . ?
C56 N11 C44 C45 -1.4(6) . . . . ?
C56 N11 C53 Fe2 178.7(2) . . . . ?
C56 N11 C53 N12 -0.7(4) . . . . ?
C57 C58 C59 C60 -0.9(6) . . . . ?
C58 N19 C67 C68 -177.7(4) . . . . ?
C58 N19 C69 Fe3 -1.5(4) . . . . ?
C58 N19 C69 N20 177.9(3) . . . . ?
C58 C57 C62 N17 178.7(3) . . . . ?
C58 C57 C62 C61 -0.4(5) . . . . ?
C58 C59 C60 C61 0.7(7) . . . . ?
C59 C60 C61 C62 -0.4(7) . . . . ?
C60 C61 C62 N17 -178.7(4) . . . . ?
C60 C61 C62 C57 0.2(6) . . . . ?
C62 N17 C63 C64 -179.3(3) . . . . ?
C62 N17 C66 Fe3 -0.7(4) . . . . ?
C62 N17 C66 N18 179.4(3) . . . . ?
C62 C57 C58 N19 -178.0(3) . . . . ?
C62 C57 C58 C59 0.7(6) . . . . ?
C63 N17 C62 C57 177.3(3) . . . . ?
C63 N17 C62 C61 -3.7(6) . . . . ?
C63 N17 C66 Fe3 180.0(2) . . . . ?
C63 N17 C66 N18 0.1(4) . . . . ?
C64 N18 C66 Fe3 -179.8(3) . . . . ?
C64 N18 C66 N17 0.0(4) . . . . ?
C65 N18 C64 C63 -177.9(3) . . . . ?
C65 N18 C66 Fe3 -2.1(6) . . . . ?
C65 N18 C66 N17 177.8(3) . . . . ?
C66 N17 C62 C57 -1.9(4) . . . . ?
C66 N17 C62 C61 177.2(4) . . . . ?
C66 N17 C63 C64 -0.2(4) . . . . ?
C66 N18 C64 C63 -0.1(4) . . . . ?
C67 N19 C58 C57 -179.6(3) . . . . ?
C67 N19 C58 C59 1.8(6) . . . . ?
C67 N19 C69 Fe3 -179.6(2) . . . . ?
C67 N19 C69 N20 -0.1(4) . . . . ?
C68 N20 C69 Fe3 179.6(3) . . . . ?
C68 N20 C69 N19 0.3(4) . . . . ?
C69 N19 C58 C57 2.9(4) . . . . ?
C69 N19 C58 C59 -175.7(4) . . . . ?
C69 N19 C67 C68 -0.1(4) . . . . ?
C69 N20 C68 C67 -0.4(5) . . . . ?
C70 N20 C68 C67 175.8(4) . . . . ?
C70 N20 C69 Fe3 3.5(6) . . . . ?
C70 N20 C69 N19 -175.8(4) . . . . ?
C71 N21 C73 C03G 0.2(5) . . . . ?
C71 N21 C74 C75 173.3(4) . . . . ?
C71 N21 C74 C79 -2.3(4) . . . . ?
C71 N22 C03G C73 -0.5(5) . . . . ?
C72 N22 C03G C73 -178.0(4) . . . . ?
C72 N22 C71 Fe3 0.0(6) . . . . ?
C72 N22 C71 N21 177.9(3) . . . . ?
C73 N21 C71 Fe3 178.1(3) . . . . ?
C73 N21 C71 N22 -0.5(4) . . . . ?
C73 N21 C74 C75 -1.5(7) . . . . ?
C73 N21 C74 C79 -177.0(4) . . . . ?
C74 N21 C71 Fe3 2.1(4) . . . . ?
C74 N21 C71 N22 -176.4(3) . . . . ?
C74 N21 C73 C03G 175.1(4) . . . . ?
C74 C75 C76 C77 2.4(7) . . . . ?
C75 C74 C79 Fe3 -174.1(3) . . . . ?
C75 C74 C79 C78 1.3(6) . . . . ?
C75 C76 C77 C78 0.0(7) . . . . ?
C76 C77 C78 N23 175.5(4) . . . . ?
C76 C77 C78 C79 -2.1(6) . . . . ?
C77 C78 C79 Fe3 176.9(3) . . . . ?
C77 C78 C79 C74 1.5(5) . . . . ?
C78 N23 C82 C81 -174.1(4) . . . . ?
C78 N23 C83 Fe3 -1.8(4) . . . . ?
C78 N23 C83 N24 175.5(3) . . . . ?
C79 C74 C75 C76 -3.1(6) . . . . ?
C80 N24 C81 C82 178.3(3) . . . . ?
C80 N24 C83 Fe3 -2.0(6) . . . . ?
C80 N24 C83 N23 -178.4(3) . . . . ?
C81 N24 C83 Fe3 175.7(3) . . . . ?
C81 N24 C83 N23 -0.6(4) . . . . ?
C82 N23 C78 C77 -2.5(6) . . . . ?
C82 N23 C78 C79 175.3(4) . . . . ?
C82 N23 C83 Fe3 -176.7(2) . . . . ?
C82 N23 C83 N24 0.6(4) . . . . ?
C83 N23 C78 C77 -176.0(4) . . . . ?
C83 N23 C78 C79 1.8(4) . . . . ?
C83 N23 C82 C81 -0.4(4) . . . . ?
C83 N24 C81 C82 0.4(4) . . . . ?

_smtbx_masks_special_details     ?
loop_
_smtbx_masks_void_nr
_smtbx_masks_void_average_x
_smtbx_masks_void_average_y
_smtbx_masks_void_average_z
_smtbx_masks_void_volume
_smtbx_masks_void_count_electrons
_smtbx_masks_void_content
1 -0.592 -0.649 -0.103 3322.6 106.8 ?
2 0.133 0.192 0.150 0.0 0.0 ?
3 0.133 0.308 0.650 0.0 0.0 ?
4 0.230 0.717 0.200 0.0 0.0 ?
5 0.230 0.725 0.208 0.0 0.0 ?
6 0.230 0.775 0.708 0.0 0.0 ?
7 0.230 0.783 0.700 0.0 0.0 ?
8 0.341 0.117 0.108 0.0 0.0 ?
9 0.341 0.383 0.608 0.0 0.0 ?
10 0.481 0.742 0.392 0.0 0.0 ?
11 0.481 0.758 0.892 0.0 0.0 ?
12 0.519 0.242 0.108 0.0 0.0 ?
13 0.519 0.258 0.608 0.0 0.0 ?
14 0.659 0.617 0.392 0.0 0.0 ?
15 0.659 0.883 0.892 0.0 0.0 ?
16 0.770 0.217 0.300 0.0 0.0 ?
17 0.770 0.225 0.292 0.0 0.0 ?
18 0.770 0.275 0.792 0.0 0.0 ?
19 0.770 0.283 0.800 0.0 0.0 ?
20 0.867 0.692 0.350 0.0 0.0 ?
21 0.867 0.808 0.850 0.0 0.0 ?

_smtbx_masks_void_probe_radius   0.6
_smtbx_masks_void_truncation_radius 1.2
_shelx_res_file                  
;
TITL AG_OM_96R1_a.res in P2(1)/c
    ag_om_96r1_a.res
    created by SHELXL-2018/3 at 08:53:37 on 27-Apr-2023
REM Old TITL AG_OM_96R1 in P2(1)/c
REM SHELXT solution in P2(1)/c
REM R1 0.189, Rweak 0.013, Alpha 0.065, Orientation as input
REM Formula found by SHELXT: C92 F17 Fe3 N21 O P3
CELL 0.71073 23.182 19.7134 20.7973 90 102.186 90
ZERR 12 0.0006 0.0003 0.0004 0 0.002 0
LATT 1
SYMM -X,0.5+Y,0.5-Z
SFAC C H F Fe N P
UNIT 336 312 72 12 96 12

L.S. 99
PLAN  20
TEMP -123.15
CONF
BOND $H
ABIN
MORE -1
fmap 2
acta
REM <olex2.extras>
REM <HklSrc "%.\\AG_OM_96R1_a.hkl">
REM </olex2.extras>

WGHT    0.070600
FVAR       0.14639
FE1   4    0.560115    0.524129    0.198413    11.00000    0.02895    0.02634 =
         0.02710    0.00066    0.00539    0.00097
FE2   4    0.781468    0.614457    0.582516    11.00000    0.03476    0.02771 =
         0.02866   -0.00099    0.00431   -0.00540
FE3   4    0.911295    0.199668    0.467159    11.00000    0.03836    0.02789 =
         0.03331   -0.00242    0.01388   -0.00142
P1    6    0.905833    0.518800    0.280815    11.00000    0.03661    0.03574 =
         0.04807   -0.00809   -0.00212    0.00251
P2    6    0.272235    0.364073    0.053394    11.00000    0.03936    0.04181 =
         0.04869   -0.01130    0.00900   -0.00175
P3    6    0.597389    0.321566    0.527134    11.00000    0.06389    0.03116 =
         0.03194   -0.00038    0.01510   -0.00836
F1    3    0.860275    0.460823    0.280388    11.00000    0.07751    0.11673 =
         0.14093    0.04641   -0.02779   -0.05946
F2    3    0.872117    0.569447    0.316181    11.00000    0.12578    0.15974 =
         0.05431   -0.02943    0.00222    0.08976
F3    3    0.869323    0.544843    0.211891    11.00000    0.05915    0.06710 =
         0.04424   -0.00760   -0.00458    0.01558
F4    3    0.954062    0.575395    0.278930    11.00000    0.07529    0.06595 =
         0.11078    0.02764   -0.02651   -0.02869
F5    3    0.942519    0.470074    0.244221    11.00000    0.08925    0.09577 =
         0.09986   -0.02597    0.00680    0.05239
F6    3    0.943515    0.492795    0.349589    11.00000    0.06904    0.06445 =
         0.06214    0.01562   -0.01744   -0.00459
F7    3    0.335982    0.357489    0.035556    11.00000    0.04967    0.04790 =
         0.06927   -0.00413    0.02396   -0.00159
F8    3    0.243304    0.383957   -0.020440    11.00000    0.08073    0.08478 =
         0.05334   -0.00262   -0.00011    0.01899
F9    3    0.259529    0.286513    0.036925    11.00000    0.05913    0.04189 =
         0.08897   -0.02165    0.02146   -0.01346
F10   3    0.209308    0.372009    0.073233    11.00000    0.04266    0.08150 =
         0.08634   -0.03569    0.02179   -0.00421
F11   3    0.301476    0.344900    0.128196    11.00000    0.06465    0.06514 =
         0.04969   -0.00281    0.01088   -0.00051
F12   3    0.285100    0.442682    0.070810    11.00000    0.06068    0.04178 =
         0.09035   -0.01331    0.00509    0.00212
F13   3    0.616303    0.247296    0.514381    11.00000    0.14238    0.04543 =
         0.10934   -0.02910   -0.01876    0.01784
F14   3    0.649522    0.354554    0.499626    11.00000    0.06013    0.10505 =
         0.05631    0.00324    0.02525   -0.01500
F15   3    0.637221    0.320136    0.597799    11.00000    0.15054    0.06847 =
         0.04611    0.01488   -0.02524   -0.05535
F16   3    0.575585    0.395836    0.538043    11.00000    0.10380    0.05363 =
         0.10814   -0.01029    0.04853    0.00705
F17   3    0.545057    0.290276    0.555227    11.00000    0.13717    0.12406 =
         0.06064   -0.01396    0.04714   -0.09127
F18   3    0.556198    0.321708    0.455882    11.00000    0.08326    0.09199 =
         0.04291    0.00680    0.00110   -0.01634
N1    5    0.685322    0.547056    0.216825    11.00000    0.02838    0.04389 =
         0.04754    0.00692    0.00595   -0.00358
N2    5    0.652602    0.643809    0.239492    11.00000    0.04267    0.03195 =
         0.05613    0.00498    0.00208   -0.00994
N3    5    0.544129    0.383254    0.163144    11.00000    0.04578    0.02450 =
         0.02499   -0.00052    0.00220    0.00169
N4    5    0.458446    0.419046    0.171161    11.00000    0.03678    0.03241 =
         0.03407    0.00218    0.00516   -0.00498
N5    5    0.560241    0.560122    0.050357    11.00000    0.04268    0.03486 =
         0.02748    0.00237    0.01211   -0.00034
N6    5    0.506136    0.620184    0.099768    11.00000    0.04834    0.03139 =
         0.03068    0.00554    0.00682    0.00569
N7    5    0.515339    0.557353    0.313085    11.00000    0.04772    0.03436 =
         0.02977   -0.00232    0.01041    0.00648
N8    5    0.565453    0.466319    0.339266    11.00000    0.05031    0.03776 =
         0.02614    0.00572    0.00761    0.00909
N9    5    0.760950    0.600385    0.713873    11.00000    0.04940    0.03466 =
         0.03193   -0.00154    0.01520   -0.00765
N10   5    0.726169    0.510134    0.664740    11.00000    0.10902    0.05132 =
         0.04654   -0.01033    0.02654   -0.04245
N11   5    0.855525    0.732967    0.588690    11.00000    0.02940    0.03015 =
         0.04501    0.00414    0.00575   -0.00546
N12   5    0.845627    0.698998    0.489214    11.00000    0.03579    0.03965 =
         0.04511    0.00997    0.01151    0.00145
N13   5    0.679268    0.629430    0.476774    11.00000    0.04292    0.04022 =
         0.03921    0.00121   -0.00410   -0.00339
N14   5    0.669093    0.708301    0.544464    11.00000    0.04249    0.03394 =
         0.04791    0.00064    0.00784    0.00268
N15   5    0.845734    0.502666    0.543422    11.00000    0.04152    0.03440 =
         0.03638   -0.00224    0.00651    0.00000
N16   5    0.893871    0.527266    0.640568    11.00000    0.03273    0.03681 =
         0.03306    0.00507    0.00321    0.00003
N17   5    0.982044    0.308829    0.535130    11.00000    0.04051    0.03055 =
         0.03382   -0.00162    0.01266    0.00294
N18   5    0.980861    0.328862    0.434150    11.00000    0.04803    0.02758 =
         0.03688   -0.00508    0.01685   -0.00803
N19   5    0.875545    0.121900    0.568840    11.00000    0.05083    0.02854 =
         0.04523    0.00910    0.02180    0.00732
N20   5    0.838009    0.069228    0.479958    11.00000    0.05014    0.03641 =
         0.05028    0.00555    0.01344   -0.00679
N21   5    0.812158    0.244959    0.368859    11.00000    0.04457    0.04792 =
         0.04603    0.00619    0.00172   -0.00384
N22   5    0.795217    0.284714    0.459434    11.00000    0.04941    0.03806 =
         0.06994   -0.00264    0.01315    0.00901
N23   5    0.978054    0.114511    0.396784    11.00000    0.05325    0.02815 =
         0.06785   -0.01540    0.03573   -0.00626
N24   5    1.022776    0.104166    0.497811    11.00000    0.04550    0.03170 =
         0.07017    0.00635    0.02281    0.00161
C1    1    0.620611    0.458659    0.189184    11.00000    0.03481    0.03166 =
         0.02352    0.00513    0.00515    0.00376
C2    1    0.679133    0.477176    0.199197    11.00000    0.03291    0.04434 =
         0.03607    0.00468    0.01093    0.00491
C3    1    0.723231    0.432104    0.191303    11.00000    0.03167    0.07438 =
         0.05746    0.00263    0.01561    0.01414
AFIX  43
H3    2    0.763342    0.445791    0.197868    11.00000   -1.20000
AFIX   0

C03G  1    0.747832    0.303557    0.410167    11.00000    0.05329    0.06039 =
         0.09201    0.00192    0.00425    0.02056
AFIX  43
H03G  2    0.714342    0.329014    0.415433    11.00000   -1.20000
AFIX   0

C4    1    0.705811    0.365775    0.173275    11.00000    0.05715    0.06136 =
         0.06934   -0.00757    0.02130    0.03419
AFIX  43
H4    2    0.735211    0.333625    0.168712    11.00000   -1.20000
AFIX   0
C5    1    0.647344    0.344795    0.161730    11.00000    0.06006    0.04462 =
         0.04307   -0.00107    0.01259    0.01345
AFIX  43
H5    2    0.636399    0.299689    0.148369    11.00000   -1.20000
AFIX   0
C6    1    0.605755    0.392119    0.170447    11.00000    0.04124    0.03411 =
         0.02834    0.00342    0.00699    0.00950
C7    1    0.513400    0.440516    0.175072    11.00000    0.03155    0.03187 =
         0.02006    0.00436    0.00048   -0.00166
C8    1    0.506716    0.327263    0.153329    11.00000    0.06873    0.02150 =
         0.03065    0.00139   -0.00405   -0.00302
AFIX  43
H8    2    0.517065    0.282095    0.144519    11.00000   -1.20000
AFIX   0
C9    1    0.453379    0.349342    0.158699    11.00000    0.05347    0.03393 =
         0.04263    0.00550    0.00005   -0.01370
AFIX  43
H9    2    0.418646    0.322730    0.154790    11.00000   -1.20000
AFIX   0
C10   1    0.409490    0.460917    0.182228    11.00000    0.04062    0.05367 =
         0.06492   -0.00775    0.01350   -0.00926
AFIX 137
H10A  2    0.407875    0.459480    0.228917    11.00000   -1.50000
H10B  2    0.372376    0.443535    0.155782    11.00000   -1.50000
H10C  2    0.415367    0.507835    0.169413    11.00000   -1.50000
AFIX   0
C11   1    0.634012    0.579916    0.222161    11.00000    0.03884    0.03230 =
         0.03501    0.00236    0.00428   -0.00572
C12   1    0.732812    0.590302    0.230598    11.00000    0.02955    0.06557 =
         0.07189    0.01184    0.00080   -0.00906
AFIX  43
H12   2    0.772691    0.579341    0.230456    11.00000   -1.20000
AFIX   0
C13   1    0.712457    0.649894    0.244044    11.00000    0.04570    0.04846 =
         0.07653    0.01150   -0.00686   -0.01684
AFIX  43
H13   2    0.735124    0.690003    0.254960    11.00000   -1.20000
AFIX   0
C14   1    0.615029    0.699792    0.253107    11.00000    0.05625    0.03679 =
         0.07007   -0.00417    0.00472   -0.00598
AFIX 137
H14A  2    0.589603    0.715060    0.211861    11.00000   -1.50000
H14B  2    0.639915    0.737520    0.273327    11.00000   -1.50000
H14C  2    0.590520    0.684117    0.283210    11.00000   -1.50000
AFIX   0
C15   1    0.543724    0.565310    0.108973    11.00000    0.02922    0.03163 =
         0.03030    0.00074    0.00181   -0.00284
C16   1    0.600678    0.509603    0.033379    11.00000    0.06089    0.04909 =
         0.04543    0.00684    0.02643    0.00268
AFIX 137
H16A  2    0.640538    0.528750    0.040522    11.00000   -1.50000
H16B  2    0.587658    0.496769   -0.012942    11.00000   -1.50000
H16C  2    0.600960    0.469407    0.061169    11.00000   -1.50000
AFIX   0
C17   1    0.534441    0.610377    0.007016    11.00000    0.05773    0.04609 =
         0.02958    0.00972    0.00901    0.00203
AFIX  43
H17   2    0.539967    0.616879   -0.036543    11.00000   -1.20000
AFIX   0
C18   1    0.500580    0.647831    0.037371    11.00000    0.05912    0.04480 =
         0.03310    0.01127    0.00489    0.00011
AFIX  43
H18   2    0.477288    0.685842    0.019877    11.00000   -1.20000
AFIX   0
C19   1    0.504441    0.595529    0.207097    11.00000    0.03584    0.02798 =
         0.03393   -0.00436    0.00658    0.00110
C20   1    0.483119    0.639014    0.155546    11.00000    0.04188    0.03061 =
         0.03739    0.00169    0.00693    0.00610
C21   1    0.445848    0.692416    0.161475    11.00000    0.07438    0.03821 =
         0.04741    0.00962    0.01474    0.02495
AFIX  43
H21   2    0.431614    0.722068    0.125630    11.00000   -1.20000
AFIX   0
C22   1    0.430020    0.701080    0.221685    11.00000    0.07616    0.04517 =
         0.05932    0.00271    0.01529    0.02968
AFIX  43
H22   2    0.404316    0.737397    0.226466    11.00000   -1.20000
AFIX   0
C23   1    0.450089    0.659042    0.275147    11.00000    0.07454    0.04343 =
         0.04345   -0.00338    0.02588    0.01729
AFIX  43
H23   2    0.438604    0.665728    0.315916    11.00000   -1.20000
AFIX   0
C24   1    0.487876    0.606541    0.266331    11.00000    0.04718    0.02889 =
         0.03454   -0.00173    0.00935    0.00278
C25   1    0.549634    0.511066    0.289352    11.00000    0.03002    0.03155 =
         0.03011   -0.00391   -0.00064   -0.00313
C26   1    0.542765    0.485897    0.392625    11.00000    0.08501    0.05477 =
         0.02847    0.01108    0.02147    0.01971
AFIX  43
H26   2    0.548596    0.463032    0.433702    11.00000   -1.20000
AFIX   0
C27   1    0.510963    0.542889    0.376639    11.00000    0.07463    0.05912 =
         0.02774    0.00007    0.01919    0.01055
AFIX  43
H27   2    0.490002    0.567779    0.403462    11.00000   -1.20000
AFIX   0
C28   1    0.598279    0.404324    0.336793    11.00000    0.05095    0.04556 =
         0.03980    0.01344    0.01057    0.01591
AFIX 137
H28A  2    0.570768    0.367004    0.321919    11.00000   -1.50000
H28B  2    0.621637    0.394018    0.380725    11.00000   -1.50000
H28C  2    0.624676    0.409944    0.306059    11.00000   -1.50000
AFIX   0

C29   1    0.759235    0.558945    0.503384    11.00000    0.03680    0.03676 =
         0.03221   -0.00056    0.00609   -0.00431
C30   1    0.796779    0.509384    0.489569    11.00000    0.04469    0.04015 =
         0.03188   -0.00344    0.00482   -0.00418
C31   1    0.787292    0.475618    0.429706    11.00000    0.06835    0.04320 =
         0.04192   -0.01208    0.01420    0.00161
AFIX  43
H31   2    0.813901    0.442016    0.420751    11.00000   -1.20000
AFIX   0
C32   1    0.737054    0.493286    0.383519    11.00000    0.07019    0.05679 =
         0.03810   -0.01593   -0.00162   -0.01030
AFIX  43
H32   2    0.729180    0.470230    0.342483    11.00000   -1.20000
AFIX   0
C33   1    0.697805    0.542947    0.394364    11.00000    0.06683    0.05021 =
         0.03544   -0.00453   -0.00954   -0.00399
AFIX  43
H33   2    0.664076    0.554868    0.361762    11.00000   -1.20000
AFIX   0
C34   1    0.710540    0.574215    0.455425    11.00000    0.03835    0.03881 =
         0.03816   -0.00271    0.00398   -0.00300
C35   1    0.627686    0.663752    0.448612    11.00000    0.05153    0.05895 =
         0.05457    0.00672   -0.01314    0.00254
AFIX  43
H35   2    0.601813    0.654333    0.407707    11.00000   -1.20000
AFIX   0
C36   1    0.622260    0.712667    0.491200    11.00000    0.04805    0.04653 =
         0.06878    0.00352   -0.00660    0.00755
AFIX  43
H36   2    0.591317    0.745122    0.485793    11.00000   -1.20000
AFIX   0
C37   1    0.705516    0.657386    0.536938    11.00000    0.04128    0.02630 =
         0.03968    0.00109    0.00637   -0.00545
C38   1    0.679611    0.756150    0.599522    11.00000    0.06218    0.03517 =
         0.05416   -0.00684    0.01688    0.00442
AFIX 137
H38A  2    0.643962    0.783200    0.598507    11.00000   -1.50000
H38B  2    0.712407    0.786254    0.595862    11.00000   -1.50000
H38C  2    0.689507    0.731033    0.641060    11.00000   -1.50000
AFIX   0
C39   1    0.891634    0.457598    0.557273    11.00000    0.05099    0.04332 =
         0.04682   -0.00040    0.01511    0.00977
AFIX  43
H39   2    0.900456    0.422590    0.529465    11.00000   -1.20000
AFIX   0
C40   1    0.921465    0.472766    0.617691    11.00000    0.03641    0.04984 =
         0.05885    0.01015    0.01581    0.01284
AFIX  43
H40   2    0.955716    0.450103    0.640997    11.00000   -1.20000
AFIX   0
C41   1    0.845734    0.547026    0.594339    11.00000    0.03687    0.03107 =
         0.03353    0.00071    0.01075   -0.00922
C42   1    0.911727    0.557285    0.705821    11.00000    0.03536    0.05605 =
         0.04003    0.00438    0.00047    0.00203
AFIX 137
H42A  2    0.953406    0.547100    0.723694    11.00000   -1.50000
H42B  2    0.887604    0.538381    0.734909    11.00000   -1.50000
H42C  2    0.906172    0.606549    0.702716    11.00000   -1.50000
AFIX   0
C43   1    0.808301    0.674160    0.657555    11.00000    0.02691    0.02542 =
         0.03226    0.00046    0.00348    0.00182
C44   1    0.844788    0.728909    0.653692    11.00000    0.02976    0.02835 =
         0.03933   -0.00222    0.00037   -0.00013
C45   1    0.866748    0.770166    0.706776    11.00000    0.03330    0.03389 =
         0.06367   -0.01357    0.00768   -0.00632
AFIX  43
H45   2    0.891123    0.807994    0.702738    11.00000   -1.20000
AFIX   0
C46   1    0.852014    0.754492    0.766034    11.00000    0.04843    0.05043 =
         0.05122   -0.02292    0.00329   -0.00344
AFIX  43
H46   2    0.867088    0.782156    0.803184    11.00000   -1.20000
AFIX   0
C47   1    0.816035    0.699902    0.773546    11.00000    0.04536    0.04714 =
         0.03611   -0.00937    0.00823    0.00805
AFIX  43
H47   2    0.806719    0.689904    0.814871    11.00000   -1.20000
AFIX   0
C48   1    0.794198    0.660487    0.718331    11.00000    0.04019    0.03119 =
         0.02724   -0.00500    0.00367   -0.00153
C49   1    0.751308    0.569528    0.652906    11.00000    0.05041    0.03297 =
         0.04027   -0.00540    0.01226   -0.01295
C50   1    0.742276    0.561393    0.760389    11.00000    0.09170    0.05365 =
         0.04351    0.00019    0.03312   -0.01765
AFIX  43
H50   2    0.743884    0.572716    0.805133    11.00000   -1.20000
AFIX   0
C51   1    0.721385    0.504220    0.729467    11.00000    0.14261    0.06333 =
         0.06092   -0.00331    0.05018   -0.04487
AFIX  43
H51   2    0.706020    0.466362    0.748624    11.00000   -1.20000
AFIX   0
C52   1    0.710978    0.456129    0.614595    11.00000    0.20409    0.07887 =
         0.08133   -0.03757    0.05831   -0.09029
AFIX 137
H52A  2    0.738703    0.457479    0.584976    11.00000   -1.50000
H52B  2    0.670753    0.463316    0.589219    11.00000   -1.50000
H52C  2    0.713418    0.411828    0.636383    11.00000   -1.50000
AFIX   0
C53   1    0.828888    0.683359    0.545997    11.00000    0.02757    0.03114 =
         0.03854    0.00338    0.00336    0.00312
C54   1    0.825921    0.665600    0.425607    11.00000    0.06173    0.06271 =
         0.04137    0.00972    0.01832    0.00217
AFIX 137
H54A  2    0.784952    0.678401    0.406983    11.00000   -1.50000
H54B  2    0.828493    0.616297    0.431557    11.00000   -1.50000
H54C  2    0.851107    0.679713    0.395638    11.00000   -1.50000
AFIX   0
C55   1    0.881312    0.755541    0.497572    11.00000    0.04885    0.03995 =
         0.06060    0.01681    0.02366   -0.00384
AFIX  43
H55   2    0.898408    0.776040    0.464689    11.00000   -1.20000
AFIX   0
C56   1    0.887790    0.776554    0.559250    11.00000    0.03925    0.03662 =
         0.06704    0.01098    0.01516   -0.00921
AFIX  43
H56   2    0.910297    0.814260    0.578960    11.00000   -1.20000
AFIX   0

C57   1    0.929728    0.217698    0.561383    11.00000    0.03959    0.03468 =
         0.03692    0.00433    0.01366    0.00597
C58   1    0.910844    0.174510    0.605167    11.00000    0.05399    0.03405 =
         0.03845    0.00117    0.01763    0.00319
C59   1    0.926441    0.183154    0.672648    11.00000    0.10245    0.04041 =
         0.03984    0.00558    0.02763    0.00440
AFIX  43
H59   2    0.912668    0.153388    0.702046    11.00000   -1.20000
AFIX   0
C60   1    0.963387    0.237751    0.695309    11.00000    0.12091    0.04918 =
         0.02627   -0.00249    0.00538    0.00439
AFIX  43
H60   2    0.975128    0.244514    0.741452    11.00000   -1.20000
AFIX   0
C61   1    0.983805    0.282535    0.654087    11.00000    0.08471    0.03779 =
         0.03455   -0.00087    0.00608   -0.00475
AFIX  43
H61   2    1.008751    0.319457    0.671046    11.00000   -1.20000
AFIX   0
C62   1    0.966516    0.271453    0.587455    11.00000    0.04788    0.02723 =
         0.03185   -0.00128    0.00827    0.00396
C63   1    1.015030    0.366987    0.533754    11.00000    0.04027    0.02876 =
         0.04865   -0.01117    0.01038   -0.00451
AFIX  43
H63   2    1.034300    0.392859    0.570605    11.00000   -1.20000
AFIX   0
C64   1    1.014577    0.379765    0.470705    11.00000    0.04277    0.02503 =
         0.05505   -0.00477    0.01470   -0.00460
AFIX  43
H64   2    1.033544    0.416438    0.453927    11.00000   -1.20000
AFIX   0
C65   1    0.971597    0.324113    0.362621    11.00000    0.08985    0.04155 =
         0.03932   -0.00233    0.02619   -0.01028
AFIX 137
H65A  2    1.008566    0.310805    0.350370    11.00000   -1.50000
H65B  2    0.958838    0.368267    0.343020    11.00000   -1.50000
H65C  2    0.941170    0.290079    0.346476    11.00000   -1.50000
AFIX   0
C66   1    0.960068    0.284066    0.472638    11.00000    0.03773    0.03139 =
         0.03077   -0.00165    0.01067    0.00390
C67   1    0.846104    0.066955    0.587579    11.00000    0.04975    0.03774 =
         0.06073    0.01486    0.02882    0.00394
AFIX  43
H67   2    0.843272    0.055008    0.631058    11.00000   -1.20000
AFIX   0
C68   1    0.822593    0.034240    0.532692    11.00000    0.05490    0.04391 =
         0.06751    0.00989    0.02545   -0.01007
AFIX  43
H68   2    0.799394   -0.005826    0.529546    11.00000   -1.20000
AFIX   0
C69   1    0.870950    0.124188    0.501955    11.00000    0.03692    0.03139 =
         0.04282    0.00270    0.01562    0.00663
C70   1    0.823328    0.045835    0.412393    11.00000    0.08649    0.06398 =
         0.05875   -0.00060    0.00842   -0.03388
AFIX 137
H70A  2    0.796037    0.077980    0.385776    11.00000   -1.50000
H70B  2    0.804626    0.001100    0.410667    11.00000   -1.50000
H70C  2    0.859395    0.042610    0.395056    11.00000   -1.50000
AFIX   0
C71   1    0.835164    0.248205    0.435009    11.00000    0.04615    0.02881 =
         0.04291   -0.00078    0.01390   -0.00296
C72   1    0.798338    0.300735    0.528314    11.00000    0.05535    0.06406 =
         0.07099   -0.01621    0.02707    0.01145
AFIX 137
H72A  2    0.770393    0.272165    0.545404    11.00000   -1.50000
H72B  2    0.788291    0.348591    0.532499    11.00000   -1.50000
H72C  2    0.838433    0.292248    0.553473    11.00000   -1.50000
AFIX   0
C73   1    0.758428    0.278713    0.353058    11.00000    0.05243    0.05809 =
         0.07955    0.01706   -0.00941    0.00073
AFIX  43
H73   2    0.733908    0.283446    0.310509    11.00000   -1.20000
AFIX   0
C74   1    0.844855    0.205182    0.332131    11.00000    0.05192    0.05596 =
         0.04358   -0.00251    0.00978   -0.01157
C75   1    0.827670    0.188120    0.264399    11.00000    0.10787    0.08006 =
         0.05599   -0.01192    0.03423   -0.02992
AFIX  43
H75   2    0.792020    0.203810    0.237125    11.00000   -1.20000
AFIX   0
C76   1    0.867702    0.146190    0.241139    11.00000    0.10621    0.11500 =
         0.03988   -0.02250    0.01849   -0.03976
AFIX  43
H76   2    0.859322    0.134543    0.195793    11.00000   -1.20000
AFIX   0
C77   1    0.918519    0.120997    0.280531    11.00000    0.10111    0.06695 =
         0.06108   -0.03366    0.05084   -0.03391
AFIX  43
H77   2    0.944425    0.092738    0.262701    11.00000   -1.20000
AFIX   0
C78   1    0.931041    0.137803    0.346839    11.00000    0.05584    0.04072 =
         0.04911   -0.01419    0.02853   -0.02028
C79   1    0.894748    0.180647    0.373187    11.00000    0.05176    0.03554 =
         0.03884   -0.00765    0.01478   -0.00991
C80   1    1.040722    0.108157    0.568836    11.00000    0.05497    0.04414 =
         0.07726    0.01467    0.01330    0.00334
AFIX 137
H80A  2    1.083855    0.105976    0.581737    11.00000   -1.50000
H80B  2    1.023528    0.070153    0.588704    11.00000   -1.50000
H80C  2    1.026914    0.151038    0.584080    11.00000   -1.50000
AFIX   0
C81   1    1.050979    0.062104    0.459785    11.00000    0.06146    0.02965 =
         0.12048    0.00084    0.04633    0.00433
AFIX  43
H81   2    1.084118    0.033852    0.475694    11.00000   -1.20000
AFIX   0
C82   1    1.022825    0.068880    0.396967    11.00000    0.07276    0.03338 =
         0.10432   -0.02062    0.05459   -0.00922
AFIX  43
H82   2    1.031991    0.046563    0.359889    11.00000   -1.20000
AFIX   0
C83   1    0.976735    0.136963    0.458875    11.00000    0.03981    0.02185 =
         0.05208   -0.00358    0.01558   -0.00964
HKLF 4


REM  AG_OM_96R1_a.res in P2(1)/c
REM wR2 = 0.1645, GooF = S = 0.992, Restrained GooF = 0.992 for all data
REM R1 = 0.0590 for 11895 Fo > 4sig(Fo) and 0.1172 for all 22767 data
REM 1201 parameters refined using 0 restraints

END

WGHT      0.0707      0.0000

REM Highest difference peak  1.010,  deepest hole -0.551,  1-sigma level  0.073
Q1    1   0.7771  0.1959  0.2240  11.00000  0.05    1.01
Q2    1   0.6033  0.3763  0.5885  11.00000  0.05    0.83
Q3    1   0.6004  0.2884  0.4675  11.00000  0.05    0.76
Q4    1   0.5426  0.3619  0.4982  11.00000  0.05    0.69
Q5    1   0.6677  0.2972  0.5680  11.00000  0.05    0.54
Q6    1   0.9539  0.5126  0.2506  11.00000  0.05    0.48
Q7    1   0.8556  0.5183  0.3120  11.00000  0.05    0.46
Q8    1   0.9222  0.5851  0.3021  11.00000  0.05    0.43
Q9    1   0.6886  0.5387  0.6466  11.00000  0.05    0.43
Q10   1   0.6583  0.4881  0.5979  11.00000  0.05    0.43
Q11   1   0.9139  0.1436  0.4718  11.00000  0.05    0.42
Q12   1   0.7029  0.4862  0.5593  11.00000  0.05    0.39
Q13   1   0.6783  0.5340  0.7167  11.00000  0.05    0.37
Q14   1   0.7807  0.6699  0.5899  11.00000  0.05    0.35
Q15   1   0.7853  0.0697  0.4239  11.00000  0.05    0.35
Q16   1   0.6027  0.3878  0.5190  11.00000  0.05    0.35
Q17   1   0.4767  0.3612  0.1289  11.00000  0.05    0.35
Q18   1   0.7810  0.0198  0.3890  11.00000  0.05    0.34
Q19   1   0.8062  0.0930  0.4792  11.00000  0.05    0.34
Q20   1   0.5285  0.2985  0.5596  11.00000  0.05    0.34
;
_shelx_res_checksum              92680
_shelx_fab_file                  
;
-32 0 4 0.2319 -0.3164
-32 0 6 -6.2699 0.4602
-32 0 8 0.7076 0.7175
-32 1 4 0.5147 -0.2342
-32 1 5 5.8499 0.1158
-32 1 6 -0.4455 -0.4667
-32 1 7 -2.2469 0.0356
-32 1 8 -5.3764 0.0267
-32 2 4 -4.6006 -0.1019
-32 2 5 4.4845 0.1878
-32 2 6 0.0281 0.0077
-32 2 7 4.7212 0.2533
-32 2 8 4.3415 0.0151
-31 0 2 5.8390 -0.6086
-31 0 4 -2.0482 0.2038
-31 0 6 7.3052 0.1629
-31 0 8 5.9921 0.5550
-31 0 10 -7.3456 0.8276
-31 0 12 5.9466 -0.4138
-31 1 1 -2.9881 0.0525
-31 1 2 2.0600 -0.1488
-31 1 3 2.1098 -0.0672
-31 1 4 2.5729 -0.2726
-31 1 5 3.0029 -0.0143
-31 1 6 -4.8447 -0.1535
-31 1 7 0.2144 0.1884
-31 1 8 2.8393 -0.2502
-31 1 9 5.9079 0.1655
-31 1 10 5.5283 0.2336
-31 1 11 1.1152 0.2332
-31 1 12 -1.9071 0.3629
-31 1 13 -1.1789 -0.2414
-31 2 1 -0.4294 0.2249
-31 2 2 3.9221 0.1613
-31 2 3 -3.8092 0.0059
-31 2 4 -1.9460 -0.0814
-31 2 5 1.7157 -0.0589
-31 2 6 1.6067 -0.2983
-31 2 7 -5.2411 -0.1834
-31 2 8 -2.1353 -0.0916
-31 2 9 -2.1088 0.0801
-31 2 10 3.6942 -0.1155
-31 2 11 -1.6075 -0.0628
-31 2 12 3.0694 -0.3265
-31 2 13 -1.6616 -0.0374
-31 3 1 -1.7788 0.3248
-31 3 2 -6.2662 0.1431
-31 3 3 6.2683 -0.0471
-31 3 4 -5.0435 0.0584
-31 3 5 5.4198 -0.0820
-31 3 6 1.1373 0.1472
-31 3 7 -0.6990 0.0211
-31 3 8 5.3837 0.2401
-31 3 9 3.8736 -0.0832
-31 3 10 -1.0168 0.2910
-31 3 11 3.1547 0.3731
-31 3 12 0.2104 0.2822
-31 4 1 -0.3472 0.0012
-31 4 2 5.2194 -0.2471
-31 4 3 -3.3432 0.2754
-31 4 4 -6.6311 0.1512
-31 4 5 -3.1193 0.0580
-31 4 6 1.6831 -0.3607
-31 4 7 -6.7030 0.1553
-31 4 8 -4.2325 -0.2449
-31 4 9 -1.4091 0.1539
-31 4 10 -1.7930 0.1961
-31 4 11 2.1395 -0.2383
-31 4 12 4.6029 -0.0274
-31 5 1 1.0733 0.5524
-31 5 2 0.1198 0.1085
-31 5 3 -4.9665 0.0895
-31 5 4 7.8519 0.1831
-31 5 5 -0.2755 -0.0927
-31 5 6 -1.4635 0.1248
-31 5 7 2.5891 -0.2057
-31 5 8 -0.9342 -0.1467
-31 5 9 2.2464 -0.3460
-31 5 10 -3.1588 0.1293
-31 5 11 -0.1131 -0.0561
-31 6 2 1.7189 0.2011
-31 6 3 -4.5281 0.3493
-31 6 4 -0.4229 -0.0142
-31 6 5 -3.9375 0.1422
-31 6 6 0.1005 -0.0642
-31 6 7 2.1836 0.1798
-31 6 8 -0.5188 -0.0882
-31 6 9 0.4680 -0.1366
-31 6 10 5.7028 0.1464
-31 7 4 -3.3450 -0.0125
-31 7 5 -7.1729 -0.0196
-31 7 6 1.2338 0.1773
-31 7 7 -1.2037 0.2583
-31 7 8 -8.6372 -0.2250
-30 0 2 2.8253 0.8650
-30 0 4 2.6759 -0.4995
-30 0 6 -6.6460 0.0665
-30 0 8 0.3138 0.2038
-30 0 10 -7.1705 0.3229
-30 0 12 -0.4350 0.7688
-30 0 14 1.1954 -0.4699
-30 1 1 -1.4794 0.1552
-30 1 2 6.4192 0.0478
-30 1 3 6.1551 -0.0273
-30 1 4 0.7763 0.0971
-30 1 5 -7.7434 -0.0033
-30 1 6 -1.0003 0.0734
-30 1 7 1.3424 0.0356
-30 1 8 0.7987 0.2833
-30 1 9 4.3499 -0.0875
-30 1 10 -1.2621 0.1422
-30 1 11 -0.7558 0.1172
-30 1 12 4.4767 0.6718
-30 1 13 2.2237 0.1892
-30 1 14 -4.9108 0.4015
-30 1 15 5.2909 -0.0579
-30 2 1 5.2561 0.0504
-30 2 2 -3.2069 -0.1091
-30 2 3 -0.7268 0.1912
-30 2 4 -10.6711 0.2488
-30 2 5 5.9505 -0.1270
-30 2 6 10.5163 -0.2464
-30 2 7 -4.7084 0.0637
-30 2 8 -8.4128 0.0270
-30 2 9 1.6370 -0.1799
-30 2 10 -3.7410 -0.1020
-30 2 11 1.6770 -0.2785
-30 2 12 -0.0327 0.0057
-30 2 13 -1.0477 0.0448
-30 2 14 2.4382 -0.1352
-30 2 15 -3.1913 0.0100
-30 3 1 -8.2472 0.1844
-30 3 2 5.9336 -0.0007
-30 3 3 2.3856 0.0490
-30 3 4 -0.8817 0.3035
-30 3 5 2.4495 -0.1021
-30 3 6 9.8515 0.3554
-30 3 7 -1.0910 -0.3655
-30 3 8 -0.7999 0.0870
-30 3 9 2.4400 -0.2369
-30 3 10 -4.1554 -0.0198
-30 3 11 -1.1350 -0.2177
-30 3 12 4.9560 0.0095
-30 3 13 0.8038 0.1736
-30 3 14 -2.4927 0.1140
-30 3 15 -4.2486 0.1504
-30 4 1 5.0940 0.0621
-30 4 2 -5.1376 -0.0589
-30 4 3 6.8012 -0.0668
-30 4 4 2.0025 -0.0990
-30 4 5 1.4331 0.1430
-30 4 6 0.8579 0.1104
-30 4 7 -2.5493 0.1063
-30 4 8 4.1761 -0.0674
-30 4 9 4.8700 0.0007
-30 4 10 5.4814 -0.1770
-30 4 11 5.3948 0.1799
-30 4 12 2.8287 0.2024
-30 4 13 -1.1670 -0.2460
-30 4 14 -2.2301 0.1179
-30 4 15 3.4902 0.0047
-30 5 1 -3.1547 -0.1458
-30 5 2 -4.9355 -0.0714
-30 5 3 7.9392 0.0965
-30 5 4 -8.0405 -0.1455
-30 5 5 -3.9511 0.0147
-30 5 6 -0.9692 -0.0242
-30 5 7 -2.5767 0.0750
-30 5 8 2.0149 0.0494
-30 5 9 2.9599 -0.2650
-30 5 10 -2.8170 -0.1120
-30 5 11 1.3708 -0.3849
-30 5 12 3.4509 0.1146
-30 5 13 1.9781 -0.0699
-30 5 14 -2.9795 -0.0560
-30 6 1 2.6666 -0.0183
-30 6 2 -3.1520 0.0360
-30 6 3 0.5264 -0.1707
-30 6 4 1.4290 0.3417
-30 6 5 0.1650 -0.1081
-30 6 6 3.4849 0.0723
-30 6 7 4.5390 -0.0378
-30 6 8 -0.0370 0.0500
-30 6 9 0.1077 0.1034
-30 6 10 -2.1304 -0.1500
-30 6 11 -0.3189 -0.1186
-30 6 12 3.0831 -0.0558
-30 6 13 2.6491 -0.5830
-30 7 1 4.8566 0.0343
-30 7 2 -5.3189 -0.2383
-30 7 3 -3.4666 0.1541
-30 7 4 5.3002 -0.3229
-30 7 5 0.8670 0.0841
-30 7 6 3.8560 -0.0985
-30 7 7 -0.4192 0.0379
-30 7 8 -3.6840 0.3493
-30 7 9 4.8196 0.1044
-30 7 10 2.8066 0.1024
-30 7 11 -0.2695 0.0665
-30 7 12 0.4380 0.2252
-30 8 1 1.5109 0.0368
-30 8 2 1.4526 -0.0602
-30 8 3 -1.0260 -0.3548
-30 8 4 -1.6447 -0.1794
-30 8 5 -5.9462 0.0559
-30 8 6 -1.0092 -0.2323
-30 8 7 1.8605 -0.1581
-30 8 8 -1.8073 -0.2291
-30 8 9 -2.3752 -0.0326
-30 8 10 -0.0695 -0.0080
-30 8 11 0.5169 0.2674
-30 9 2 6.5446 0.3312
-30 9 3 3.8908 -0.0769
-30 9 4 -3.0770 0.0370
-30 9 5 -1.2553 -0.1340
-30 9 6 1.5497 -0.1183
-30 9 7 2.1529 0.0434
-30 9 8 4.4490 0.1215
-30 9 9 -1.1274 0.0296
-29 0 2 -9.2606 0.4375
-29 0 4 7.5176 1.4126
-29 0 6 -5.2283 -0.2410
-29 0 8 2.5498 -0.0502
-29 0 10 3.4710 -0.0111
-29 0 12 -5.9065 -0.2403
-29 0 14 11.5103 0.5097
-29 0 16 4.4641 -0.6390
-29 1 1 5.0727 0.3584
-29 1 2 -0.6739 -0.3947
-29 1 3 0.4374 0.1604
-29 1 4 0.7656 0.2673
-29 1 5 2.8158 0.1777
-29 1 6 1.4911 0.2220
-29 1 7 2.6767 -0.1617
-29 1 8 2.4901 0.2273
-29 1 9 -1.7316 -0.1542
-29 1 10 -6.5197 0.5551
-29 1 11 6.4275 -0.4350
-29 1 12 -5.1550 0.0459
-29 1 13 3.5633 -0.0275
-29 1 14 1.6376 0.3637
-29 1 15 0.1994 0.0965
-29 1 16 -2.3444 0.0702
-29 1 17 0.1949 -0.0349
-29 2 1 1.9856 -0.0101
-29 2 2 -3.4806 -0.2294
-29 2 3 0.2508 -0.1679
-29 2 4 8.9183 -0.1655
-29 2 5 0.2753 0.0047
-29 2 6 9.8850 0.3592
-29 2 7 1.9306 0.0186
-29 2 8 1.7407 0.0413
-29 2 9 6.2723 0.0650
-29 2 10 -2.9253 0.1777
-29 2 11 -8.9423 -0.0403
-29 2 12 2.7754 -0.0976
-29 2 13 1.0696 -0.3032
-29 2 14 4.9005 0.1250
-29 2 15 4.0301 0.1179
-29 2 16 0.0212 -0.0813
-29 2 17 5.3554 0.1623
-29 3 1 -0.3438 -0.2036
-29 3 2 -0.8202 -0.1402
-29 3 3 5.3431 0.0681
-29 3 4 -0.0362 -0.0979
-29 3 5 -4.9001 -0.0921
-29 3 6 0.4206 0.1436
-29 3 7 -2.5695 -0.1800
-29 3 8 -9.2064 0.4101
-29 3 9 9.7282 -0.2650
-29 3 10 -3.1331 0.2085
-29 3 11 1.8240 -0.3469
-29 3 12 7.7867 -0.0608
-29 3 13 3.6238 -0.2315
-29 3 14 -3.9540 -0.2405
-29 3 15 -2.6184 -0.0684
-29 3 16 0.7277 -0.1214
-29 3 17 -2.6966 0.2337
-29 4 1 -3.5215 -0.2778
-29 4 2 5.3802 -0.1647
-29 4 3 5.1551 0.0329
-29 4 4 1.3187 0.1066
-29 4 5 1.6611 -0.2195
-29 4 6 6.3844 -0.0499
-29 4 7 -3.7519 -0.2107
-29 4 8 1.8981 0.0069
-29 4 9 -2.0183 -0.0438
-29 4 10 6.3605 -0.1540
-29 4 11 -3.9650 -0.1868
-29 4 12 -11.6172 -0.1958
-29 4 13 -1.0290 0.1219
-29 4 14 7.3712 0.2836
-29 4 15 2.0116 -0.2584
-29 4 16 7.3181 0.0490
-29 4 17 0.2009 -0.1600
-29 5 1 5.0519 0.0586
-29 5 2 -3.6625 0.1453
-29 5 3 0.7893 -0.1226
-29 5 4 -0.4599 -0.0858
-29 5 5 -2.1130 0.0765
-29 5 6 1.4736 -0.0777
-29 5 7 -0.0388 0.1257
-29 5 8 1.1391 0.0792
-29 5 9 12.8676 0.1275
-29 5 10 2.9175 -0.0144
-29 5 11 2.6022 0.0544
-29 5 12 3.7083 0.0584
-29 5 13 0.2284 -0.2302
-29 5 14 0.1275 -0.0175
-29 5 15 -6.5762 -0.0253
-29 5 16 -0.9507 -0.0998
-29 6 1 -2.9504 0.0746
-29 6 2 -6.2021 -0.1336
-29 6 3 3.3473 -0.2769
-29 6 4 -9.9431 0.0214
-29 6 5 -13.4786 -0.0897
-29 6 6 1.2538 0.1696
-29 6 7 5.4804 -0.5248
-29 6 8 -2.4666 0.1130
-29 6 9 -5.3354 -0.1870
-29 6 10 -0.8152 -0.0788
-29 6 11 1.4769 0.0394
-29 6 12 1.2447 -0.2386
-29 6 13 -0.3516 -0.0368
-29 6 14 -7.5271 -0.2496
-29 6 15 2.2353 -0.3010
-29 6 16 7.2778 -0.0580
-29 7 1 1.4414 0.2075
-29 7 2 -6.4171 0.1556
-29 7 3 1.4082 0.1667
-29 7 4 2.2748 -0.0660
-29 7 5 3.7872 0.1349
-29 7 6 -2.5488 -0.2573
-29 7 7 3.0528 -0.0133
-29 7 8 -0.5301 -0.0919
-29 7 9 3.6376 -0.1966
-29 7 10 4.5737 0.1601
-29 7 11 -1.2100 -0.0190
-29 7 12 0.2897 0.2721
-29 7 13 3.9108 -0.0447
-29 7 14 0.9129 0.2904
-29 7 15 0.9694 -0.1074
-29 8 1 -3.4828 -0.0480
-29 8 2 -3.0428 0.1403
-29 8 3 -4.2106 0.2110
-29 8 4 -4.4372 0.1326
-29 8 5 2.0151 -0.1399
-29 8 6 -5.0610 -0.0932
-29 8 7 -7.0198 0.0407
-29 8 8 -0.7924 -0.0986
-29 8 9 6.4191 0.1119
-29 8 10 2.5752 -0.0635
-29 8 11 2.8439 0.0073
-29 8 12 -2.6156 0.1139
-29 8 13 10.6703 0.3681
-29 8 14 -2.1936 0.1606
-29 9 1 -4.0426 0.1605
-29 9 2 -4.5997 0.0297
-29 9 3 -7.6287 0.0320
-29 9 4 -3.8880 0.1657
-29 9 5 5.1960 0.0632
-29 9 6 0.2769 -0.1038
-29 9 7 -2.0163 -0.1472
-29 9 8 -0.0106 -0.0934
-29 9 9 -14.3561 -0.0403
-29 9 10 -5.8323 0.0492
-29 9 11 2.7183 -0.0005
-29 9 12 0.2332 -0.2385
-29 9 13 2.2824 0.0445
-29 10 1 0.2060 0.0298
-29 10 2 3.2037 0.1919
-29 10 3 2.4253 0.1789
-29 10 4 2.1326 0.0817
-29 10 5 0.0587 0.1532
-29 10 6 -0.1236 0.2005
-29 10 7 2.0624 0.2577
-29 10 8 -0.9371 -0.0844
-29 10 9 -0.6472 -0.1245
-29 10 10 11.0029 0.0205
-29 10 11 0.5118 -0.0325
-29 10 12 -3.5572 0.0591
-29 11 1 3.7729 -0.1634
-29 11 2 3.9847 -0.0627
-29 11 3 -0.5190 -0.0547
-29 11 4 -3.3953 0.3087
-29 11 5 3.0556 -0.1119
-29 11 6 -3.2252 0.0110
-29 11 7 -0.5397 -0.0248
-29 11 8 4.9346 -0.2458
-29 11 9 -5.9754 0.0543
-29 11 10 -3.9812 0.1314
-28 0 2 2.2494 0.0607
-28 0 4 -6.1935 0.4717
-28 0 6 -1.9129 1.3575
-28 0 8 0.5528 -0.6102
-28 0 10 -0.6555 -0.5779
-28 0 12 5.3275 -0.4608
-28 0 14 4.0758 -0.5673
-28 0 16 -4.5134 0.3943
-28 0 18 -1.6297 -0.3493
-28 1 1 0.2033 -0.1190
-28 1 2 -2.6179 0.0602
-28 1 3 -6.9540 -0.1102
-28 1 4 -3.9965 -0.0746
-28 1 5 3.9452 0.1069
-28 1 6 -2.9368 0.3324
-28 1 7 -4.9368 0.1378
-28 1 8 -0.0158 0.5325
-28 1 9 -2.7493 -0.2061
-28 1 10 3.7618 0.1554
-28 1 11 3.4023 -0.0292
-28 1 12 -2.1928 0.4936
-28 1 13 -3.4014 -0.2974
-28 1 14 5.6153 -0.3485
-28 1 15 1.9118 -0.1064
-28 1 16 3.2093 -0.2681
-28 1 17 2.5484 -0.0107
-28 1 18 -1.6045 -0.3865
-28 1 19 -4.8365 0.1245
-28 2 1 1.2300 -0.1394
-28 2 2 -3.7404 -0.0782
-28 2 3 3.2043 0.1636
-28 2 4 3.4785 0.1316
-28 2 5 2.2964 -0.2843
-28 2 6 -6.1308 -0.0600
-28 2 7 -2.5520 0.0238
-28 2 8 -0.1580 0.1794
-28 2 9 -6.8035 -0.1719
-28 2 10 -1.0728 -0.0182
-28 2 11 -0.3365 0.1185
-28 2 12 -1.7142 -0.0663
-28 2 13 -0.9768 0.2021
-28 2 14 11.0879 -0.0499
-28 2 15 4.3153 -0.1233
-28 2 16 0.9923 0.1014
-28 2 17 -6.9794 0.1505
-28 2 18 1.8758 -0.0456
-28 2 19 -2.1737 0.1909
-28 3 1 -2.0121 0.1301
-28 3 2 8.5507 -0.0006
-28 3 3 6.9500 -0.3664
-28 3 4 -5.5978 0.1209
-28 3 5 1.5049 0.0041
-28 3 6 -2.4828 0.0545
-28 3 7 3.4788 0.0307
-28 3 8 5.7721 0.0847
-28 3 9 6.9278 -0.1260
-28 3 10 -3.5141 0.2185
-28 3 11 -2.8300 -0.1015
-28 3 12 5.0284 0.1193
-28 3 13 0.9402 -0.1708
-28 3 14 -2.2981 -0.1087
-28 3 15 -3.5982 -0.0942
-28 3 16 0.9964 -0.2808
-28 3 17 -0.7040 0.0773
-28 3 18 3.4366 -0.1299
-28 4 1 2.9904 0.1141
-28 4 2 2.6317 -0.0423
-28 4 3 -6.3554 -0.3753
-28 4 4 1.8681 0.0103
-28 4 5 2.9017 -0.1115
-28 4 6 -0.7736 0.1447
-28 4 7 0.2501 -0.5582
-28 4 8 -1.4200 0.0386
-28 4 9 2.8782 -0.3809
-28 4 10 5.9643 -0.0429
-28 4 11 -0.1486 -0.2036
-28 4 12 0.0847 -0.0252
-28 4 13 -1.4575 -0.1245
-28 4 14 -0.5845 -0.1762
-28 4 15 1.7344 0.0929
-28 4 16 11.0871 0.2457
-28 4 17 -2.5569 -0.0857
-28 4 18 -5.9128 -0.0328
-28 5 1 3.4591 0.1644
-28 5 2 -10.4289 -0.0411
-28 5 3 1.3651 0.0407
-28 5 4 12.6151 -0.0179
-28 5 5 3.4432 0.0343
-28 5 6 -1.2991 0.0900
-28 5 7 13.5812 -0.0082
-28 5 8 -2.0464 -0.1653
-28 5 9 -4.4219 -0.1363
-28 5 10 6.0572 0.0287
-28 5 11 -0.2972 0.0339
-28 5 12 -0.9069 -0.0276
-28 5 13 6.7958 0.0336
-28 5 14 2.6053 0.0279
-28 5 15 -5.8776 -0.0170
-28 5 16 0.3516 0.0429
-28 5 17 3.5103 -0.0484
-28 5 18 3.4323 0.0350
-28 6 1 5.6262 -0.0737
-28 6 2 9.3020 0.0246
-28 6 3 0.1435 0.0894
-28 6 4 -1.2292 -0.0975
-28 6 5 -0.8726 -0.2456
-28 6 6 2.0062 -0.0128
-28 6 7 4.2156 -0.0729
-28 6 8 -2.1663 0.1376
-28 6 9 0.7563 -0.2722
-28 6 10 7.2524 0.1170
-28 6 11 2.6918 -0.1502
-28 6 12 4.2141 -0.0174
-28 6 13 4.5970 0.2819
-28 6 14 7.5019 -0.1586
-28 6 15 -1.8395 0.3520
-28 6 16 -1.1126 -0.2215
-28 6 17 -1.2811 -0.0803
-28 7 1 0.4100 -0.1480
-28 7 2 -4.2319 0.1697
-28 7 3 -2.6623 -0.0959
-28 7 4 -1.9828 0.2679
-28 7 5 -7.7344 -0.0723
-28 7 6 2.3106 0.0587
-28 7 7 0.0999 -0.0920
-28 7 8 3.0529 -0.0394
-28 7 9 -2.1174 -0.1746
-28 7 10 3.0634 -0.1493
-28 7 11 -0.3505 -0.2847
-28 7 12 1.9466 -0.0424
-28 7 13 1.9004 -0.2357
-28 7 14 -1.9304 0.1999
-28 7 15 -4.5881 -0.1292
-28 7 16 1.4399 0.1233
-28 7 17 -1.6043 -0.2000
-28 8 1 -1.0519 0.0579
-28 8 2 -6.2125 -0.1719
-28 8 3 2.8293 0.0240
-28 8 4 -2.7554 -0.1267
-28 8 5 4.3124 0.2216
-28 8 6 2.1750 0.0629
-28 8 7 4.7844 0.3728
-28 8 8 9.3832 -0.0199
-28 8 9 -0.0345 0.1548
-28 8 10 3.1969 -0.0485
-28 8 11 -1.2497 0.0888
-28 8 12 -1.4743 -0.0414
-28 8 13 2.5122 -0.1370
-28 8 14 2.3618 0.0944
-28 8 15 1.0282 0.2916
-28 8 16 1.4272 0.3357
-28 9 1 -7.7596 -0.2099
-28 9 2 -5.3970 -0.0347
-28 9 3 -1.1883 -0.0699
-28 9 4 -2.0644 0.2571
-28 9 5 5.4591 -0.0788
-28 9 6 -0.5266 0.2482
-28 9 7 2.1509 0.1120
-28 9 8 -1.6079 0.0972
-28 9 9 -4.5434 -0.0751
-28 9 10 6.8502 -0.1546
-28 9 11 4.3506 -0.0949
-28 9 12 -0.2290 0.0967
-28 9 13 -3.1477 -0.0059
-28 9 14 0.3840 -0.1551
-28 9 15 -8.3835 0.0672
-28 10 1 -2.4437 -0.0079
-28 10 2 1.3108 -0.0743
-28 10 3 2.0068 0.0540
-28 10 4 3.9344 0.0057
-28 10 5 -0.7897 0.0717
-28 10 6 -16.3298 0.0707
-28 10 7 -3.6596 0.2677
-28 10 8 1.0515 -0.0482
-28 10 9 3.4781 0.1822
-28 10 10 7.4933 -0.2202
-28 10 11 -4.6780 -0.0929
-28 10 12 -2.2457 -0.1502
-28 10 13 3.8502 -0.2528
-28 10 14 1.3776 0.0036
-28 11 1 -1.7159 -0.0997
-28 11 2 13.3989 -0.1002
-28 11 3 -4.7481 0.0566
-28 11 4 0.8976 0.0392
-28 11 5 5.0376 0.0662
-28 11 6 -3.3492 0.1346
-28 11 7 1.6052 0.0402
-28 11 8 4.6640 0.0482
-28 11 9 -2.0018 0.0386
-28 11 10 -3.7085 -0.1921
-28 11 11 -3.9162 0.2064
-28 11 12 6.8096 0.0151
-28 11 13 -3.3625 0.0521
-28 12 1 1.6700 -0.3280
-28 12 2 -3.0579 -0.2380
-28 12 3 -7.1765 -0.3497
-28 12 4 -4.5734 -0.0815
-28 12 5 -3.5810 0.0382
-28 12 6 7.2822 -0.0822
-28 12 7 5.8528 -0.1282
-28 12 8 0.0371 0.1929
-28 12 9 5.3142 0.0846
-28 12 10 2.0037 0.1303
-28 12 11 -6.8262 -0.2609
-28 13 2 3.3790 0.1939
-28 13 3 -0.9531 0.0089
-28 13 4 -2.0954 -0.0424
-28 13 5 -3.8225 0.1291
-28 13 6 1.2627 0.0359
-28 13 7 -2.1688 0.0295
-28 13 8 -7.0105 -0.0315
-28 13 9 0.4787 -0.0216
-27 0 2 10.1632 0.1977
-27 0 4 4.3776 0.2953
-27 0 6 0.3726 -0.2035
-27 0 8 5.2413 0.6471
-27 0 10 2.2499 -0.6691
-27 0 12 2.3257 -0.9214
-27 0 14 2.0478 -0.3656
-27 0 16 -3.8981 -0.6316
-27 0 18 -7.2082 0.6531
-27 0 20 -1.5669 0.2204
-27 1 1 0.9946 -0.1334
-27 1 2 6.3729 0.1830
-27 1 3 0.3180 0.0148
-27 1 4 2.9288 0.6056
-27 1 5 3.0275 0.1336
-27 1 6 -2.9585 0.1269
-27 1 7 2.6425 -0.0461
-27 1 8 -0.6768 0.2201
-27 1 9 5.9731 0.0450
-27 1 10 -0.9462 0.4481
-27 1 11 6.1411 -0.2989
-27 1 12 2.4441 -0.0519
-27 1 13 -3.2258 -0.0285
-27 1 14 -2.0988 0.1092
-27 1 15 -0.3864 -0.2409
-27 1 16 5.2148 -0.6429
-27 1 17 4.8694 -0.2284
-27 1 18 -3.7298 -0.5742
-27 1 19 -3.5387 0.2561
-27 1 20 -1.2322 -0.5512
-27 2 1 -10.5177 -0.1377
-27 2 2 2.1244 0.0440
-27 2 3 -4.5111 -0.2774
-27 2 4 1.6834 0.0455
-27 2 5 5.9226 -0.1009
-27 2 6 2.7220 0.0646
-27 2 7 -1.5135 -0.2061
-27 2 8 0.9016 -0.1982
-27 2 9 -0.9951 0.0492
-27 2 10 5.1714 0.0548
-27 2 11 -1.0226 -0.0818
-27 2 12 4.8350 -0.1114
-27 2 13 4.5992 -0.0133
-27 2 14 -2.2662 -0.0737
-27 2 15 -6.5494 0.3849
-27 2 16 -0.6293 0.0879
-27 2 17 -6.2498 -0.1268
-27 2 18 -3.9774 0.1785
-27 2 19 -0.1189 0.1278
-27 2 20 2.2230 0.0018
-27 3 1 2.9036 -0.2425
-27 3 2 -3.2465 0.2942
-27 3 3 1.9527 -0.2018
-27 3 4 -0.9440 0.3054
-27 3 5 -0.3755 -0.0631
-27 3 6 -2.0621 0.3130
-27 3 7 3.6775 0.1482
-27 3 8 2.8136 -0.1306
-27 3 9 0.5009 0.2636
-27 3 10 -2.3809 -0.2644
-27 3 11 -1.3569 0.0030
-27 3 12 1.8466 -0.1279
-27 3 13 2.0641 0.0234
-27 3 14 0.5301 -0.1707
-27 3 15 3.2302 0.1157
-27 3 16 3.1763 -0.1585
-27 3 17 4.7149 -0.0113
-27 3 18 -2.5135 -0.2911
-27 3 19 -0.5720 0.1041
-27 3 20 -7.3826 0.0633
-27 4 1 3.5963 -0.0745
-27 4 2 -5.5161 -0.1902
-27 4 3 2.8045 -0.0052
-27 4 4 4.6818 -0.1954
-27 4 5 7.2116 -0.3452
-27 4 6 -1.4471 0.0338
-27 4 7 -2.9036 -0.1864
-27 4 8 -3.1558 0.3101
-27 4 9 4.2354 -0.4291
-27 4 10 -0.9928 0.2131
-27 4 11 -2.7874 -0.3222
-27 4 12 -3.2230 0.0374
-27 4 13 1.9628 -0.0925
-27 4 14 5.1150 0.0026
-27 4 15 2.3495 0.0038
-27 4 16 -4.0640 -0.2200
-27 4 17 -7.7014 0.3628
-27 4 18 13.5563 0.1660
-27 4 19 -8.4025 0.0724
-27 5 1 2.2101 0.0552
-27 5 2 4.6860 -0.1006
-27 5 3 -5.6674 -0.1543
-27 5 4 -2.3227 0.0127
-27 5 5 -0.5138 -0.1790
-27 5 6 -6.7453 0.0593
-27 5 7 5.8401 -0.0585
-27 5 8 -2.4242 0.1490
-27 5 9 -3.9871 -0.0594
-27 5 10 -0.9159 -0.0329
-27 5 11 -4.5576 -0.1417
-27 5 12 5.7222 0.0853
-27 5 13 7.0645 0.0063
-27 5 14 -1.0471 -0.1623
-27 5 15 5.0545 0.0211
-27 5 16 -3.0323 -0.1779
-27 5 17 -2.5430 0.0164
-27 5 18 -5.3655 0.0843
-27 5 19 2.9389 -0.2334
-27 6 1 4.2868 0.0853
-27 6 2 2.7666 -0.0101
-27 6 3 6.6182 -0.1864
-27 6 4 4.6930 -0.0669
-27 6 5 3.1697 -0.0004
-27 6 6 -2.1954 -0.1740
-27 6 7 5.7974 -0.2220
-27 6 8 3.4423 -0.1350
-27 6 9 0.9338 0.0216
-27 6 10 -2.0040 0.1834
-27 6 11 -3.8153 -0.0707
-27 6 12 -4.2135 0.1553
-27 6 13 -3.8297 -0.0319
-27 6 14 1.4522 0.1025
-27 6 15 -5.6755 0.4168
-27 6 16 -0.3505 -0.1775
-27 6 17 -3.8118 0.5752
-27 6 18 -1.7195 -0.1397
-27 6 19 2.9593 0.0786
-27 7 1 2.7162 -0.1538
-27 7 2 4.7359 0.1461
-27 7 3 -0.7448 -0.0041
-27 7 4 -2.1608 0.0978
-27 7 5 1.0625 -0.0000
-27 7 6 -7.0591 0.2259
-27 7 7 1.1981 -0.1278
-27 7 8 2.2238 0.0977
-27 7 9 0.2586 -0.0560
-27 7 10 4.0161 0.0322
-27 7 11 3.8450 0.0174
-27 7 12 -2.2477 0.0985
-27 7 13 -7.6850 -0.1156
-27 7 14 -0.2296 -0.1801
-27 7 15 -3.7558 -0.2852
-27 7 16 0.3633 0.0789
-27 7 17 8.1626 -0.0302
-27 7 18 -0.0053 0.0037
-27 8 1 4.1868 -0.2278
-27 8 2 0.3500 0.0693
-27 8 3 2.5711 -0.0389
-27 8 4 0.4503 -0.0932
-27 8 5 -6.4805 -0.0951
-27 8 6 -1.1439 -0.0654
-27 8 7 -1.3161 0.1791
-27 8 8 -2.5830 -0.0162
-27 8 9 -3.5236 0.2300
-27 8 10 -5.2607 0.0812
-27 8 11 -0.5063 0.0389
-27 8 12 3.3223 0.0219
-27 8 13 0.0282 0.0457
-27 8 14 6.5913 -0.0472
-27 8 15 -2.3988 -0.3506
-27 8 16 -11.5767 0.0177
-27 8 17 0.9729 0.1011
-27 8 18 -5.5180 0.3138
-27 9 1 1.9212 0.0665
-27 9 2 6.5526 -0.0169
-27 9 3 -3.3958 -0.1216
-27 9 4 3.6686 0.0646
-27 9 5 5.8124 -0.1713
-27 9 6 -0.4639 0.2973
-27 9 7 0.1925 -0.0481
-27 9 8 5.6205 0.2392
-27 9 9 4.4876 0.0645
-27 9 10 1.0365 0.0742
-27 9 11 -0.0761 0.0545
-27 9 12 2.1100 -0.0021
-27 9 13 -5.3618 -0.1079
-27 9 14 -5.1105 0.0405
-27 9 15 -7.1233 0.0224
-27 9 16 -0.6181 0.0402
-27 9 17 3.5871 -0.0063
-27 10 1 -6.9575 -0.1915
-27 10 2 -1.8828 -0.0436
-27 10 3 -6.7458 -0.0828
-27 10 4 6.7459 0.0916
-27 10 5 -1.0924 0.0655
-27 10 6 2.9024 -0.0885
-27 10 7 2.4131 -0.0636
-27 10 8 -3.5409 0.0706
-27 10 9 -1.0783 0.1056
-27 10 10 0.2682 -0.0326
-27 10 11 0.6311 0.0256
-27 10 12 -2.9751 -0.1369
-27 10 13 -1.1391 -0.0226
-27 10 14 -0.2777 -0.1668
-27 10 15 -5.6869 -0.2243
-27 10 16 -2.9086 0.0391
-27 11 1 3.5756 0.0055
-27 11 2 -11.2083 0.0580
-27 11 3 -5.8718 0.0583
-27 11 4 -3.6636 -0.1471
-27 11 5 -6.4929 0.1462
-27 11 6 11.1523 -0.1229
-27 11 7 4.2207 0.1874
-27 11 8 -4.6375 0.0526
-27 11 9 0.3966 0.0483
-27 11 10 -1.0487 0.1071
-27 11 11 1.6385 0.0003
-27 11 12 -1.1565 -0.1420
-27 11 13 -1.3673 0.0039
-27 11 14 2.0544 -0.0261
-27 11 15 5.7280 -0.0361
-27 12 1 -1.4284 0.0027
-27 12 2 2.5350 0.1086
-27 12 3 2.6519 -0.0759
-27 12 4 5.9855 -0.2413
-27 12 5 -2.6205 -0.1624
-27 12 6 -3.7240 -0.1551
-27 12 7 -1.1531 0.1202
-27 12 8 -1.0701 0.0601
-27 12 9 -1.1187 0.1284
-27 12 10 1.5123 -0.0019
-27 12 11 9.2934 0.2436
-27 12 12 3.6914 0.0503
-27 12 13 -3.4968 0.0503
-27 12 14 -4.2917 0.0249
-27 13 1 1.6245 0.2004
-27 13 2 -4.2831 -0.1817
-27 13 3 9.4274 0.1374
-27 13 4 4.8949 0.1091
-27 13 5 -8.6690 -0.1274
-27 13 6 5.6281 -0.1477
-27 13 7 2.6601 -0.0644
-27 13 8 4.9488 -0.0485
-27 13 9 0.4733 -0.1625
-27 13 10 -2.3871 0.1440
-27 13 11 -5.4557 -0.1463
-27 13 12 1.0855 -0.1545
-27 14 1 -4.4073 0.1192
-27 14 2 4.7031 0.0453
-27 14 3 0.2559 0.1681
-27 14 4 -5.6558 -0.0509
-27 14 5 -3.7064 0.2359
-27 14 6 -2.7744 -0.1303
-27 14 7 -9.9147 0.2753
-27 14 8 -1.7257 -0.2717
-27 14 9 2.7833 0.0221
-27 14 10 3.2485 0.1969
-26 0 2 5.4431 -0.1280
-26 0 4 8.4102 -0.6313
-26 0 6 -5.4034 -0.2454
-26 0 8 -4.6776 -0.7694
-26 0 10 -0.0452 0.6289
-26 0 12 2.8657 -0.4249
-26 0 14 2.9172 -0.7990
-26 0 16 2.1886 -0.1556
-26 0 18 4.3388 -0.3709
-26 0 20 4.0361 0.7868
-26 1 1 5.8386 -0.5225
-26 1 2 -1.0067 0.7767
-26 1 3 -6.3321 -0.1752
-26 1 4 -4.7538 0.1541
-26 1 5 10.1133 -0.0385
-26 1 6 5.7767 0.5401
-26 1 7 -1.8417 -0.2083
-26 1 8 -8.9447 -0.0212
-26 1 9 0.6122 -0.0836
-26 1 10 7.2017 -0.4277
-26 1 11 2.0432 0.1590
-26 1 12 -0.8176 0.0585
-26 1 13 1.3978 0.0085
-26 1 14 -0.2530 -0.6166
-26 1 15 -1.1877 0.0979
-26 1 16 -3.8408 -0.1438
-26 1 17 0.4236 -0.1417
-26 1 18 -2.8866 -0.7021
-26 1 19 -5.2687 -0.0887
-26 1 20 1.5847 -0.5165
-26 1 21 10.8614 0.3167
-26 2 1 1.5737 -0.0835
-26 2 2 6.0659 0.2560
-26 2 3 -2.4439 -0.0008
-26 2 4 -5.2384 0.2237
-26 2 5 2.1700 -0.3075
-26 2 6 1.8861 -0.0928
-26 2 7 0.5833 0.0019
-26 2 8 -6.4917 0.0616
-26 2 9 -1.0639 -0.2240
-26 2 10 -3.1544 -0.2130
-26 2 11 -0.7546 0.1579
-26 2 12 5.8130 -0.0866
-26 2 13 2.1970 -0.0848
-26 2 14 1.2431 -0.0115
-26 2 15 0.6658 -0.0038
-26 2 16 -1.1801 -0.0050
-26 2 17 1.0919 0.2905
-26 2 18 2.4902 0.0946
-26 2 19 -3.0629 -0.1558
-26 2 20 -6.4170 0.0546
-26 2 21 3.8941 -0.0564
-26 3 1 -2.1109 0.0104
-26 3 2 0.1309 -0.0483
-26 3 3 2.9660 -0.3332
-26 3 4 2.1770 0.3807
-26 3 5 -9.9361 -0.1103
-26 3 6 0.4551 0.2782
-26 3 7 2.6961 0.0877
-26 3 8 -3.8699 -0.0375
-26 3 9 2.3241 0.1909
-26 3 10 4.7606 -0.2607
-26 3 11 3.3384 0.4136
-26 3 12 -1.1018 -0.4081
-26 3 13 -2.8898 0.0870
-26 3 14 2.6869 -0.1851
-26 3 15 5.6372 0.1001
-26 3 16 2.0430 -0.1977
-26 3 17 2.4741 0.0317
-26 3 18 -5.0451 -0.0513
-26 3 19 0.2490 -0.0149
-26 3 20 -3.4988 0.0470
-26 3 21 2.0861 -0.0414
-26 4 1 -8.5883 -0.1460
-26 4 2 0.0191 -0.0611
-26 4 3 0.3414 -0.3413
-26 4 4 6.4679 -0.0729
-26 4 5 3.5016 0.0158
-26 4 6 1.4669 -0.0204
-26 4 7 -6.0164 -0.1861
-26 4 8 4.7434 0.0563
-26 4 9 1.7537 0.1186
-26 4 10 -4.6981 0.3631
-26 4 11 -0.1327 0.0452
-26 4 12 -3.3634 0.2303
-26 4 13 -4.6210 -0.0546
-26 4 14 1.2361 -0.0356
-26 4 15 1.1623 0.1783
-26 4 16 -1.7097 0.0113
-26 4 17 -0.1144 0.1006
-26 4 18 -3.0685 -0.2563
-26 4 19 2.4591 0.3710
-26 4 20 -5.5932 0.0711
-26 4 21 2.4619 0.1820
-26 5 1 1.5302 -0.0093
-26 5 2 -6.3736 0.0941
-26 5 3 -5.4437 0.1823
-26 5 4 -1.1622 -0.1104
-26 5 5 0.9391 -0.2727
-26 5 6 -1.1561 0.0214
-26 5 7 4.1171 -0.1414
-26 5 8 2.5933 -0.2026
-26 5 9 -2.2993 -0.0710
-26 5 10 4.0782 0.1365
-26 5 11 6.5567 -0.0828
-26 5 12 -1.5401 -0.1515
-26 5 13 3.1006 -0.0831
-26 5 14 -8.1368 0.0669
-26 5 15 4.6459 0.2128
-26 5 16 3.7869 -0.0897
-26 5 17 -3.2670 0.0820
-26 5 18 2.3372 -0.0521
-26 5 19 -0.7446 -0.1237
-26 5 20 2.0892 0.0812
-26 6 1 -2.1582 -0.0950
-26 6 2 -5.6246 0.3994
-26 6 3 0.6992 -0.1768
-26 6 4 2.2868 0.0837
-26 6 5 1.0311 -0.0977
-26 6 6 4.2354 -0.0309
-26 6 7 3.1661 0.0751
-26 6 8 -3.5028 -0.1709
-26 6 9 -4.9292 0.0507
-26 6 10 1.8570 -0.2069
-26 6 11 -0.2777 0.0165
-26 6 12 2.7551 0.0633
-26 6 13 5.0715 0.0715
-26 6 14 -3.5148 0.2242
-26 6 15 -0.4929 -0.0391
-26 6 16 3.1377 -0.0332
-26 6 17 4.2291 0.2170
-26 6 18 -4.4703 -0.1579
-26 6 19 1.9169 0.3540
-26 6 20 -3.8948 -0.0156
-26 7 1 -6.9157 -0.0359
-26 7 2 0.5144 -0.0862
-26 7 3 -2.4962 -0.0591
-26 7 4 -0.7452 -0.0120
-26 7 5 5.8549 -0.1907
-26 7 6 2.2517 0.2174
-26 7 7 0.5795 -0.0809
-26 7 8 2.2681 0.2556
-26 7 9 3.9148 -0.2339
-26 7 10 -3.3046 0.1940
-26 7 11 -0.5861 -0.0732
-26 7 12 -3.9608 0.0231
-26 7 13 -2.2678 -0.1507
-26 7 14 3.2117 0.0652
-26 7 15 -2.1332 0.0411
-26 7 16 1.4397 -0.1771
-26 7 17 6.9197 -0.1466
-26 7 18 -3.5954 -0.1097
-26 7 19 -0.9428 0.2046
-26 8 1 4.2680 0.1840
-26 8 2 4.0568 -0.0516
-26 8 3 -4.1081 -0.0348
-26 8 4 -5.4357 0.0874
-26 8 5 6.0316 0.1685
-26 8 6 1.9873 -0.0173
-26 8 7 -0.5544 -0.1972
-26 8 8 5.2553 -0.1710
-26 8 9 5.0881 0.0055
-26 8 10 -3.2895 -0.0734
-26 8 11 -5.4109 0.1876
-26 8 12 2.4473 -0.1454
-26 8 13 -0.1764 0.0736
-26 8 14 1.3957 -0.0016
-26 8 15 2.9041 0.0211
-26 8 16 -4.2108 -0.0867
-26 8 17 -6.8951 -0.3528
-26 8 18 3.3064 -0.0680
-26 8 19 -0.2614 0.0585
-26 9 1 2.9516 -0.0086
-26 9 2 -3.4407 0.1344
-26 9 3 -0.0989 0.0292
-26 9 4 -1.4706 -0.1414
-26 9 5 -8.4312 0.1043
-26 9 6 -7.4856 0.0113
-26 9 7 2.0535 0.0568
-26 9 8 -1.3810 0.0457
-26 9 9 7.0158 -0.1599
-26 9 10 2.4485 0.2552
-26 9 11 5.1052 -0.1567
-26 9 12 2.0872 -0.0888
-26 9 13 -1.5031 -0.0117
-26 9 14 2.6570 -0.0428
-26 9 15 1.2379 -0.0022
-26 9 16 1.4684 0.1517
-26 9 17 -0.2787 -0.1006
-26 9 18 1.3038 0.0798
-26 10 1 4.2117 0.0682
-26 10 2 2.5237 0.2717
-26 10 3 6.6000 -0.1310
-26 10 4 -2.6533 0.0411
-26 10 5 2.3695 -0.0426
-26 10 6 2.4366 0.0869
-26 10 7 -0.2274 0.0947
-26 10 8 -0.5751 0.0725
-26 10 9 5.8579 -0.3106
-26 10 10 -3.6825 0.1356
-26 10 11 -0.9145 -0.0309
-26 10 12 0.4386 0.1137
-26 10 13 -1.5585 0.0949
-26 10 14 -2.3237 -0.1154
-26 10 15 -5.4403 0.0260
-26 10 16 -7.4742 -0.0881
-26 10 17 0.0887 -0.2007
-26 11 1 6.6076 0.0136
-26 11 2 -2.3014 -0.2371
-26 11 3 4.4889 0.0246
-26 11 4 1.6297 -0.0338
-26 11 5 -2.8999 -0.0332
-26 11 6 3.8736 -0.1065
-26 11 7 1.0905 0.1349
-26 11 8 2.2803 -0.0693
-26 11 9 1.2496 0.1001
-26 11 10 -5.9482 0.0172
-26 11 11 -3.7978 -0.1348
-26 11 12 3.7973 0.0356
-26 11 13 2.1239 -0.1667
-26 11 14 -4.9050 -0.1346
-26 11 15 -8.0224 -0.1872
-26 11 16 -3.7983 -0.0205
-26 11 17 1.1157 -0.1578
-26 12 1 0.2885 0.1546
-26 12 2 -4.0191 0.0580
-26 12 3 4.1200 0.0221
-26 12 4 1.1964 0.0528
-26 12 5 -0.9970 0.0441
-26 12 6 -3.1514 -0.0252
-26 12 7 -1.7891 -0.0845
-26 12 8 -5.3762 -0.1102
-26 12 9 1.7231 0.0360
-26 12 10 -3.3993 -0.0445
-26 12 11 6.3085 0.0155
-26 12 12 3.5436 0.1698
-26 12 13 -6.1959 0.1627
-26 12 14 1.2934 0.1388
-26 12 15 0.4799 0.2177
-26 12 16 -1.0259 0.1161
-26 13 1 -3.8495 -0.0811
-26 13 2 -1.1397 0.0000
-26 13 3 6.6784 -0.0765
-26 13 4 0.3216 -0.1922
-26 13 5 1.8525 -0.0452
-26 13 6 1.9197 -0.1241
-26 13 7 0.2655 0.0099
-26 13 8 2.0853 -0.0027
-26 13 9 -6.1655 -0.0369
-26 13 10 -3.0253 -0.0837
-26 13 11 -2.4046 -0.0202
-26 13 12 -3.7684 0.2704
-26 13 13 5.9834 -0.0552
-26 13 14 0.6419 -0.0664
-26 14 1 -0.1372 -0.1219
-26 14 2 -3.8220 0.0218
-26 14 3 0.0382 0.1055
-26 14 4 7.0998 0.0242
-26 14 5 7.5428 0.0627
-26 14 6 -4.0053 -0.0581
-26 14 7 -3.7119 0.1083
-26 14 8 -1.6643 -0.0716
-26 14 9 -6.3376 0.2324
-26 14 10 3.8986 -0.2164
-26 14 11 -2.2220 -0.1556
-26 14 12 -0.5236 0.1014
-26 14 13 7.7689 -0.1210
-26 15 1 -5.4699 -0.0334
-26 15 2 1.4146 -0.0829
-26 15 3 2.5352 0.0007
-26 15 4 8.5545 -0.0181
-26 15 5 4.8137 0.0551
-26 15 6 3.5156 0.2334
-26 15 7 3.1952 -0.0123
-26 15 8 -3.8278 0.1226
-26 15 9 0.9808 0.1475
-26 15 10 2.8566 -0.0838
-26 15 11 -1.5669 0.2280
-26 16 3 -7.0615 -0.0841
-26 16 4 -0.4850 0.0003
-26 16 5 3.4627 -0.0102
-26 16 6 -1.4621 -0.1109
-26 16 7 0.0889 -0.0751
-25 0 2 16.5412 1.4731
-25 0 4 -3.8963 -0.3468
-25 0 6 1.8667 -1.5188
-25 0 8 5.0936 -0.4922
-25 0 10 -0.6921 -0.7383
-25 0 12 1.9115 0.7820
-25 0 14 -3.2407 0.2508
-25 0 16 0.3190 -0.4239
-25 0 18 3.8929 0.3768
-25 0 20 -3.0322 -0.1694
-25 0 22 5.4420 0.9522
-25 1 1 -4.0705 0.4067
-25 1 2 0.7661 0.4040
-25 1 3 -1.1011 0.0445
-25 1 4 0.3314 0.4912
-25 1 5 0.3478 -0.3039
-25 1 6 0.4759 -0.1019
-25 1 7 -0.2047 -0.1650
-25 1 8 -0.9473 0.0326
-25 1 9 6.8898 -0.2182
-25 1 10 6.1863 -0.4375
-25 1 11 -0.0693 -0.0364
-25 1 12 -1.6136 -0.8316
-25 1 13 2.5334 0.4006
-25 1 14 4.6460 -0.0840
-25 1 15 2.2331 0.1821
-25 1 16 2.7052 -0.5120
-25 1 17 -3.9113 0.3515
-25 1 18 1.2517 -0.0021
-25 1 19 -0.8052 -0.1003
-25 1 20 -2.9308 -0.1958
-25 1 21 -0.9507 -0.0977
-25 1 22 1.2580 -0.1555
-25 2 1 -4.3585 0.1318
-25 2 2 3.0715 -0.0625
-25 2 3 7.9331 0.0581
-25 2 4 -4.0805 0.2958
-25 2 5 -4.0489 0.1316
-25 2 6 4.1392 0.0722
-25 2 7 1.8398 -0.1787
-25 2 8 0.4022 -0.0693
-25 2 9 6.3602 0.1913
-25 2 10 1.2157 0.0187
-25 2 11 3.6898 -0.0288
-25 2 12 3.4235 -0.1758
-25 2 13 0.9820 0.1576
-25 2 14 1.1952 -0.0389
-25 2 15 -1.1072 0.1520
-25 2 16 0.3104 0.1162
-25 2 17 -3.5866 -0.1164
-25 2 18 4.0050 0.1775
-25 2 19 1.6510 0.2355
-25 2 20 -0.9829 -0.0770
-25 2 21 2.4191 -0.2696
-25 2 22 1.3607 -0.0076
-25 3 1 -1.2848 -0.2107
-25 3 2 4.1783 -0.0699
-25 3 3 3.5421 0.2727
-25 3 4 -6.1623 -0.1390
-25 3 5 5.4860 -0.0487
-25 3 6 0.6591 0.0405
-25 3 7 -1.3906 -0.1266
-25 3 8 2.3248 -0.0799
-25 3 9 1.9306 -0.0527
-25 3 10 5.1262 -0.0754
-25 3 11 -1.2735 0.1369
-25 3 12 1.5157 -0.4257
-25 3 13 1.3648 0.4171
-25 3 14 -1.7951 -0.4036
-25 3 15 2.0080 0.2172
-25 3 16 -1.6558 -0.2293
-25 3 17 -0.4777 0.0413
-25 3 18 0.5065 0.0717
-25 3 19 3.8916 0.0034
-25 3 20 -4.4501 0.2559
-25 3 21 -0.5721 0.0762
-25 3 22 1.0395 0.1695
-25 4 1 11.5454 -0.3058
-25 4 2 -3.4631 0.6224
-25 4 3 -4.5516 -0.2577
-25 4 4 -3.0677 0.1597
-25 4 5 -0.7604 -0.3350
-25 4 6 -7.9407 -0.0110
-25 4 7 -0.1912 0.1958
-25 4 8 2.0629 -0.0115
-25 4 9 0.8699 0.1661
-25 4 10 2.9276 -0.1113
-25 4 11 6.0967 0.4921
-25 4 12 7.5616 0.3474
-25 4 13 5.3193 0.3798
-25 4 14 6.1694 0.1061
-25 4 15 -1.1751 0.0515
-25 4 16 -1.7022 0.0364
-25 4 17 -0.3573 0.2038
-25 4 18 1.2381 -0.0459
-25 4 19 -1.5245 -0.0664
-25 4 20 -6.7675 -0.3350
-25 4 21 -0.7352 0.3298
-25 4 22 -2.6741 -0.0831
-25 5 1 1.5490 -0.0096
-25 5 2 2.3215 0.1470
-25 5 3 -5.6737 0.0387
-25 5 4 -1.6690 0.0365
-25 5 5 0.7599 -0.0838
-25 5 6 2.9231 -0.0928
-25 5 7 -0.4693 -0.1122
-25 5 8 0.2546 0.0870
-25 5 9 -6.5845 -0.1776
-25 5 10 -7.4030 -0.0790
-25 5 11 2.0906 -0.0229
-25 5 12 3.2144 0.0457
-25 5 13 -7.6685 0.0809
-25 5 14 -1.3873 0.0752
-25 5 15 -0.9154 0.0189
-25 5 16 0.0987 -0.0357
-25 5 17 5.5693 0.1526
-25 5 18 -2.0501 0.0159
-25 5 19 0.4247 0.0523
-25 5 20 4.0480 0.0117
-25 5 21 5.6844 -0.1478
-25 6 1 6.1490 0.0059
-25 6 2 1.9102 -0.0022
-25 6 3 -4.4931 -0.1182
-25 6 4 -0.2204 0.3897
-25 6 5 -0.7597 0.0655
-25 6 6 6.6072 0.1346
-25 6 7 -1.3650 -0.0340
-25 6 8 -4.0297 -0.0750
-25 6 9 -2.6209 0.1560
-25 6 10 3.0521 -0.2411
-25 6 11 3.8856 0.2826
-25 6 12 2.3967 -0.2231
-25 6 13 -3.9309 0.2560
-25 6 14 1.6330 -0.0471
-25 6 15 0.7075 0.1543
-25 6 16 2.1568 0.0224
-25 6 17 -0.0047 -0.1600
-25 6 18 5.6988 0.1702
-25 6 19 -0.7736 -0.1229
-25 6 20 -6.1977 -0.0666
-25 6 21 2.8684 0.3543
-25 7 1 -6.6695 -0.0939
-25 7 2 -6.3828 0.1585
-25 7 3 3.0633 -0.0300
-25 7 4 3.1530 0.0552
-25 7 5 1.9576 -0.0719
-25 7 6 2.5285 -0.0433
-25 7 7 -5.1644 -0.0808
-25 7 8 1.2408 0.1519
-25 7 9 -1.4118 -0.1847
-25 7 10 -2.2361 0.1933
-25 7 11 -3.1475 -0.0392
-25 7 12 -3.6065 0.1799
-25 7 13 3.4601 0.0101
-25 7 14 -0.2564 0.0042
-25 7 15 -2.4464 -0.0188
-25 7 16 5.4495 0.0159
-25 7 17 -0.7658 0.1637
-25 7 18 -5.0365 -0.3050
-25 7 19 0.6632 0.0130
-25 7 20 -3.4111 -0.1041
-25 8 1 -0.3765 0.2086
-25 8 2 -1.2614 -0.0084
-25 8 3 4.9822 0.1923
-25 8 4 3.3499 0.1638
-25 8 5 1.6339 -0.0250
-25 8 6 4.6319 0.1384
-25 8 7 -4.6406 0.0640
-25 8 8 2.7622 0.1389
-25 8 9 -4.0983 -0.3473
-25 8 10 -3.6513 0.0003
-25 8 11 4.0009 -0.0536
-25 8 12 -0.5287 -0.0054
-25 8 13 -4.4885 -0.0095
-25 8 14 0.0058 0.0061
-25 8 15 -0.0925 0.0561
-25 8 16 -0.1847 -0.1360
-25 8 17 2.6261 0.0958
-25 8 18 -3.4740 -0.1245
-25 8 19 -1.5991 -0.2533
-25 8 20 1.8071 -0.2746
-25 9 1 -4.1415 0.0521
-25 9 2 1.5759 -0.0100
-25 9 3 -1.2287 0.0641
-25 9 4 3.7844 0.1149
-25 9 5 -1.5238 -0.0097
-25 9 6 5.7743 -0.2089
-25 9 7 -7.1786 0.1578
-25 9 8 -2.3772 -0.0760
-25 9 9 3.2909 0.0854
-25 9 10 2.6985 -0.0059
-25 9 11 0.0835 -0.1034
-25 9 12 -7.6224 0.0272
-25 9 13 -3.2207 -0.1655
-25 9 14 1.3824 -0.1019
-25 9 15 -3.5944 0.0214
-25 9 16 -4.5176 0.0159
-25 9 17 -4.3002 -0.0184
-25 9 18 -1.8417 0.0159
-25 9 19 1.6390 -0.1979
-25 10 1 2.3347 0.1876
-25 10 2 -3.2846 -0.1847
-25 10 3 -6.6908 0.1828
-25 10 4 -2.7257 0.0626
-25 10 5 -0.8924 0.0054
-25 10 6 -4.4603 0.1273
-25 10 7 -1.1053 -0.0943
-25 10 8 2.8808 0.1070
-25 10 9 3.3102 -0.1011
-25 10 10 1.9291 0.0813
-25 10 11 -2.4313 -0.2344
-25 10 12 0.2297 0.0677
-25 10 13 3.2187 -0.0341
-25 10 14 3.6144 0.0919
-25 10 15 6.2921 0.1599
-25 10 16 2.6934 0.0081
-25 10 17 -12.5152 0.1275
-25 10 18 0.7093 0.0735
-25 10 19 1.6495 -0.0661
-25 11 1 -2.3320 0.0920
-25 11 2 -4.2005 -0.0324
-25 11 3 0.8270 0.0595
-25 11 4 -8.5229 -0.2793
-25 11 5 -7.6825 -0.0279
-25 11 6 2.5105 -0.2114
-25 11 7 4.0593 -0.1374
-25 11 8 0.9220 0.0448
-25 11 9 -0.3209 -0.0039
-25 11 10 3.2139 0.1055
-25 11 11 -0.3376 -0.0256
-25 11 12 -0.1555 0.1256
-25 11 13 -1.4278 -0.0658
-25 11 14 -11.1928 0.1378
-25 11 15 -0.3901 -0.3038
-25 11 16 -0.9689 -0.0909
-25 11 17 -4.4921 -0.1538
-25 11 18 7.3793 0.0384
-25 12 1 -0.8191 -0.0061
-25 12 2 -2.1600 0.1879
-25 12 3 4.3056 0.2022
-25 12 4 -5.7424 -0.0878
-25 12 5 3.5682 0.0162
-25 12 6 1.1490 0.0066
-25 12 7 0.1742 0.0347
-25 12 8 -5.5840 -0.0441
-25 12 9 1.7016 0.0394
-25 12 10 5.1445 -0.0509
-25 12 11 -2.8556 -0.1892
-25 12 12 -3.2832 -0.0165
-25 12 13 2.3457 -0.0081
-25 12 14 4.8738 0.0079
-25 12 15 2.9956 0.1026
-25 12 16 4.9897 0.0603
-25 12 17 -0.3323 0.3742
-25 13 1 2.6440 -0.0693
-25 13 2 1.3832 -0.0093
-25 13 3 -4.2698 -0.0796
-25 13 4 -2.3207 -0.0765
-25 13 5 -2.7536 -0.0107
-25 13 6 -9.3997 0.1216
-25 13 7 3.1396 0.0025
-25 13 8 -0.9614 0.0369
-25 13 9 -2.7886 0.0744
-25 13 10 3.2789 0.1196
-25 13 11 -1.5764 0.0737
-25 13 12 6.4303 0.0819
-25 13 13 -3.9015 0.0572
-25 13 14 4.5930 0.4191
-25 13 15 -3.4931 -0.1158
-25 13 16 -3.0739 -0.0318
-25 14 1 -5.5372 -0.0209
-25 14 2 -4.1467 -0.1819
-25 14 3 5.1490 -0.0860
-25 14 4 2.9029 -0.0072
-25 14 5 -0.7427 -0.0414
-25 14 6 -1.1048 -0.0767
-25 14 7 1.3767 0.0409
-25 14 8 -0.2958 -0.0159
-25 14 9 -0.1400 0.0322
-25 14 10 1.1201 -0.0300
-25 14 11 -3.3351 0.0894
-25 14 12 -2.6830 -0.2542
-25 14 13 -0.1934 -0.0897
-25 14 14 3.9789 0.0281
-25 14 15 -1.2049 -0.2666
-25 15 1 2.0533 -0.0415
-25 15 2 5.0994 0.1118
-25 15 3 -6.0860 -0.1143
-25 15 4 -2.0655 0.0118
-25 15 5 1.4831 -0.0700
-25 15 6 -4.3548 0.0385
-25 15 7 -5.5383 0.0076
-25 15 8 1.3090 0.0667
-25 15 9 -4.2310 -0.0234
-25 15 10 6.1342 0.0672
-25 15 11 -1.7182 0.0224
-25 15 12 -4.4167 -0.0698
-25 15 13 -3.0834 0.0244
-25 16 1 6.4603 0.1539
-25 16 2 -4.2007 -0.0220
-25 16 3 4.4144 -0.3827
-25 16 4 0.3799 -0.0678
-25 16 5 -2.4032 -0.1398
-25 16 6 -2.1271 0.0414
-25 16 7 -3.0113 0.1048
-25 16 8 -2.7236 -0.1343
-25 16 9 -3.3601 -0.0253
-25 16 10 2.6394 0.1174
-25 16 11 0.3821 0.4231
-25 17 2 -6.3409 0.0843
-25 17 3 2.8431 0.0904
-25 17 4 -5.8945 0.0835
-25 17 5 -1.5751 -0.4109
-25 17 6 5.9291 -0.2087
-25 17 7 -0.2182 -0.2004
-24 0 2 6.2117 -0.8942
-24 0 4 2.5900 0.5094
-24 0 6 -6.0271 -0.2700
-24 0 8 5.9275 -1.4032
-24 0 10 0.1465 -0.2994
-24 0 12 -3.5613 -0.3595
-24 0 14 -0.3739 0.9965
-24 0 16 -0.9708 0.9324
-24 0 18 -0.6708 0.0001
-24 0 20 2.0455 0.5201
-24 0 22 -5.5668 -0.1495
-24 1 1 -0.3837 0.0786
-24 1 2 -4.8643 0.0927
-24 1 3 3.5883 0.1995
-24 1 4 4.4646 -0.2928
-24 1 5 1.5580 -0.0672
-24 1 6 0.0644 0.0745
-24 1 7 -2.1762 -0.2800
-24 1 8 -5.3292 -0.5930
-24 1 9 0.0788 -0.1217
-24 1 10 -1.5328 -0.4452
-24 1 11 -2.0362 -0.1530
-24 1 12 -0.7558 -0.6869
-24 1 13 2.7617 0.0251
-24 1 14 -1.7253 -0.8306
-24 1 15 -3.5125 0.2220
-24 1 16 -0.7774 -0.0033
-24 1 17 -1.2608 0.1379
-24 1 18 -1.3023 -0.1071
-24 1 19 2.9038 0.1494
-24 1 20 0.2850 0.5431
-24 1 21 0.3052 -0.1557
-24 1 22 7.8428 0.3989
-24 1 23 -1.6612 -0.1100
-24 2 1 -1.6370 -0.0710
-24 2 2 6.2588 0.2196
-24 2 3 -1.0923 0.1301
-24 2 4 -0.1850 -0.2247
-24 2 5 -1.8482 0.0655
-24 2 6 -0.9331 0.1442
-24 2 7 -1.4145 0.1655
-24 2 8 -2.3712 0.0373
-24 2 9 0.9315 -0.1051
-24 2 10 0.8968 -0.1208
-24 2 11 -1.0935 0.2641
-24 2 12 5.2773 -0.0115
-24 2 13 7.8630 0.0586
-24 2 14 -2.6020 -0.0319
-24 2 15 -1.6769 0.0883
-24 2 16 -3.1997 -0.0140
-24 2 17 1.6146 0.0707
-24 2 18 -7.0599 0.3291
-24 2 19 4.7119 -0.2143
-24 2 20 2.3944 0.1664
-24 2 21 1.3892 0.0634
-24 2 22 0.1767 -0.0567
-24 2 23 2.1985 -0.1412
-24 3 1 -0.8515 -0.0415
-24 3 2 2.9893 0.0318
-24 3 3 -1.4784 0.3211
-24 3 4 3.3799 -0.0272
-24 3 5 -0.9972 0.3995
-24 3 6 -3.9272 -0.4312
-24 3 7 -4.1765 0.0966
-24 3 8 -3.9020 -0.2454
-24 3 9 2.1301 -0.1110
-24 3 10 -0.3960 -0.1538
-24 3 11 -0.8018 -0.1057
-24 3 12 -5.8420 -0.1125
-24 3 13 1.5902 -0.1211
-24 3 14 1.1962 -0.1700
-24 3 15 -0.5113 0.2019
-24 3 16 2.3118 -0.1470
-24 3 17 -0.9854 0.1210
-24 3 18 3.2969 0.0943
-24 3 19 -0.4324 -0.0558
-24 3 20 1.9678 0.2597
-24 3 21 -1.6997 -0.0689
-24 3 22 4.0497 0.2856
-24 3 23 -1.0117 -0.1480
-24 4 1 -2.2667 -0.2523
-24 4 2 0.4163 0.2712
-24 4 3 0.1642 -0.0698
-24 4 4 -0.1715 0.5044
-24 4 5 -1.8660 -0.0675
-24 4 6 4.0268 0.1000
-24 4 7 -3.4230 -0.0793
-24 4 8 -3.4414 -0.1029
-24 4 9 -0.5125 0.3785
-24 4 10 1.9508 -0.1465
-24 4 11 -5.4377 0.3296
-24 4 12 -2.5644 -0.3542
-24 4 13 -0.7394 0.5771
-24 4 14 -0.4681 0.1783
-24 4 15 1.4665 0.4242
-24 4 16 -6.9033 0.0441
-24 4 17 4.2401 0.0074
-24 4 18 3.1114 0.0353
-24 4 19 -2.1003 -0.0169
-24 4 20 -4.4137 0.1828
-24 4 21 -2.0824 -0.1169
-24 4 22 4.2376 -0.2458
-24 5 1 -8.7785 -0.1900
-24 5 2 2.1419 0.1675
-24 5 3 4.0769 -0.1458
-24 5 4 -1.7388 0.1203
-24 5 5 7.9220 0.1810
-24 5 6 -0.1291 0.0465
-24 5 7 1.4872 0.0217
-24 5 8 -3.0275 0.0573
-24 5 9 -3.1822 0.0485
-24 5 10 -1.1278 0.0131
-24 5 11 -2.5196 0.0520
-24 5 12 5.7314 -0.0705
-24 5 13 -2.5232 0.0174
-24 5 14 0.7370 0.0572
-24 5 15 5.8555 0.1498
-24 5 16 -3.0793 0.0345
-24 5 17 -3.7785 0.0011
-24 5 18 -3.8727 0.0303
-24 5 19 -0.9705 0.1808
-24 5 20 -6.0131 -0.0019
-24 5 21 2.0976 0.0054
-24 5 22 1.3027 -0.0461
-24 6 1 -4.5614 0.1000
-24 6 2 3.1903 -0.0885
-24 6 3 2.4967 -0.0059
-24 6 4 -1.9696 -0.0920
-24 6 5 4.4891 0.0529
-24 6 6 -2.7328 0.2029
-24 6 7 -2.5140 0.1589
-24 6 8 -3.5592 0.1642
-24 6 9 2.3626 0.1122
-24 6 10 -2.1892 -0.0319
-24 6 11 -3.4236 0.3257
-24 6 12 -2.7086 -0.2358
-24 6 13 -12.6465 0.3512
-24 6 14 -0.3527 -0.1837
-24 6 15 0.2963 0.1334
-24 6 16 -0.7308 -0.2090
-24 6 17 -1.1438 0.1419
-24 6 18 -3.7025 0.0743
-24 6 19 4.1159 -0.1987
-24 6 20 3.3192 0.2664
-24 6 21 -3.7056 -0.3528
-24 6 22 0.0152 0.0427
-24 7 1 -0.7780 -0.1277
-24 7 2 5.1205 -0.0872
-24 7 3 3.3306 -0.2052
-24 7 4 0.2207 0.2473
-24 7 5 -0.5208 0.0217
-24 7 6 0.3256 0.0077
-24 7 7 3.0596 0.0499
-24 7 8 -1.2362 0.0268
-24 7 9 6.5901 -0.0196
-24 7 10 -8.7355 -0.1244
-24 7 11 -5.8602 -0.0386
-24 7 12 3.6760 -0.0706
-24 7 13 -2.0217 -0.0154
-24 7 14 3.6206 0.0886
-24 7 15 4.8941 0.0665
-24 7 16 -4.8553 0.0118
-24 7 17 2.6445 0.1138
-24 7 18 -6.0622 -0.0714
-24 7 19 0.5661 0.4016
-24 7 20 -4.5211 -0.1931
-24 7 21 -3.5564 0.0994
-24 8 1 -0.9541 -0.0843
-24 8 2 3.7403 -0.2313
-24 8 3 -0.9277 0.1701
-24 8 4 -3.9510 0.0630
-24 8 5 8.4748 0.2538
-24 8 6 2.1738 0.2609
-24 8 7 3.6327 0.0779
-24 8 8 2.9905 0.2058
-24 8 9 0.1060 -0.0449
-24 8 10 -0.5183 0.1045
-24 8 11 1.9296 -0.3482
-24 8 12 0.5699 -0.0486
-24 8 13 -0.0683 -0.0457
-24 8 14 -1.7373 0.0992
-24 8 15 -8.1654 0.0057
-24 8 16 3.7864 -0.0399
-24 8 17 -0.5557 -0.0852
-24 8 18 -1.5082 -0.1412
-24 8 19 -4.8471 0.1823
-24 8 20 2.7029 -0.1419
-24 8 21 -4.1984 -0.0074
-24 9 1 4.8251 0.0028
-24 9 2 -3.9117 0.0609
-24 9 3 -2.0130 0.0057
-24 9 4 0.9395 0.0370
-24 9 5 5.7349 0.0834
-24 9 6 -2.3534 -0.0056
-24 9 7 3.4555 -0.0364
-24 9 8 3.9641 -0.1979
-24 9 9 -1.2715 0.0193
-24 9 10 -6.1042 -0.1074
-24 9 11 -2.6280 0.0223
-24 9 12 -3.1680 -0.0836
-24 9 13 -4.1116 0.0315
-24 9 14 -6.2917 -0.0131
-24 9 15 -2.9132 -0.1662
-24 9 16 -2.0225 -0.0680
-24 9 17 7.4017 -0.0307
-24 9 18 3.0766 -0.0558
-24 9 19 -1.9128 -0.0482
-24 9 20 -3.6389 -0.0768
-24 10 1 3.3718 0.1109
-24 10 2 -0.0054 -0.0108
-24 10 3 1.7253 0.1151
-24 10 4 3.2272 -0.0847
-24 10 5 -1.5758 0.0868
-24 10 6 3.3540 0.1379
-24 10 7 1.1648 -0.0364
-24 10 8 0.3176 -0.0538
-24 10 9 3.7892 -0.1129
-24 10 10 7.2405 0.0801
-24 10 11 -3.9532 -0.0027
-24 10 12 -0.4219 0.1535
-24 10 13 2.5126 -0.1431
-24 10 14 -1.1382 0.0285
-24 10 15 -1.1190 0.0057
-24 10 16 -4.4851 0.0904
-24 10 17 -0.3652 0.2124
-24 10 18 1.9603 0.0564
-24 10 19 5.0067 0.2296
-24 10 20 -6.3471 0.2243
-24 11 1 5.3428 0.0557
-24 11 2 1.5465 -0.1571
-24 11 3 -8.4712 0.0889
-24 11 4 0.0526 -0.0938
-24 11 5 1.5679 0.0467
-24 11 6 -4.1853 -0.0733
-24 11 7 -3.1773 -0.1789
-24 11 8 -1.9586 -0.1267
-24 11 9 -0.9404 -0.1706
-24 11 10 0.9814 0.2130
-24 11 11 4.7326 -0.0378
-24 11 12 0.3456 0.1252
-24 11 13 -4.9043 0.0313
-24 11 14 -2.5883 0.2314
-24 11 15 -0.7752 0.0585
-24 11 16 0.8034 0.1208
-24 11 17 -0.9627 -0.1479
-24 11 18 -3.6579 0.0121
-24 11 19 3.7275 -0.0339
-24 12 1 -2.5497 -0.0076
-24 12 2 -2.8217 -0.0376
-24 12 3 1.3506 0.1067
-24 12 4 3.1849 0.1103
-24 12 5 -7.5473 0.0631
-24 12 6 3.8991 -0.1528
-24 12 7 3.5188 -0.0498
-24 12 8 -0.9014 0.0257
-24 12 9 1.0020 0.0066
-24 12 10 1.4330 0.0117
-24 12 11 -2.7383 0.0538
-24 12 12 -2.5666 0.0064
-24 12 13 0.2383 -0.0132
-24 12 14 -5.0689 0.0121
-24 12 15 -5.4001 0.0011
-24 12 16 -8.0789 -0.0593
-24 12 17 -7.5133 0.1071
-24 12 18 -0.6980 -0.1309
-24 13 1 3.5242 0.0209
-24 13 2 4.2668 0.0250
-24 13 3 7.8508 0.1241
-24 13 4 -0.1070 0.0014
-24 13 5 -4.7153 -0.0129
-24 13 6 -2.6977 0.0575
-24 13 7 -3.1122 0.0112
-24 13 8 -3.5431 0.1137
-24 13 9 -2.1942 -0.2502
-24 13 10 -0.0861 0.0142
-24 13 11 8.3500 -0.0613
-24 13 12 -3.5783 0.0014
-24 13 13 4.4880 0.0525
-24 13 14 -2.2958 0.0204
-24 13 15 -2.0882 0.0845
-24 13 16 -0.1527 0.2359
-24 13 17 -3.8184 0.0152
-24 14 1 0.3451 0.0747
-24 14 2 6.0877 -0.1775
-24 14 3 0.4671 0.0196
-24 14 4 4.6904 -0.0147
-24 14 5 1.8395 0.1367
-24 14 6 -13.1446 -0.0353
-24 14 7 -2.8548 0.0361
-24 14 8 -0.0160 -0.0087
-24 14 9 -6.8337 -0.0468
-24 14 10 -5.9117 0.1517
-24 14 11 1.5848 0.1206
-24 14 12 -4.3425 0.0593
-24 14 13 2.9874 0.0656
-24 14 14 7.8626 -0.1565
-24 14 15 -2.6791 -0.0602
-24 14 16 7.2026 0.0274
-24 15 1 0.4530 -0.0082
-24 15 2 0.9030 -0.0096
-24 15 3 1.0728 0.0134
-24 15 4 1.7817 0.0895
-24 15 5 1.4231 -0.1891
-24 15 6 1.3056 -0.1562
-24 15 7 4.6831 -0.0798
-24 15 8 -1.5187 0.1216
-24 15 9 0.7709 0.0083
-24 15 10 -3.6281 -0.2217
-24 15 11 -0.6356 -0.1457
-24 15 12 0.1198 0.1310
-24 15 13 0.7405 -0.0225
-24 15 14 2.1188 -0.0918
-24 15 15 -2.4612 -0.1267
-24 16 1 2.3775 -0.0947
-24 16 2 6.8185 0.1139
-24 16 3 -8.7250 0.0860
-24 16 4 0.7206 0.1033
-24 16 5 0.5312 0.1349
-24 16 6 0.4203 0.0155
-24 16 7 -3.4246 -0.2375
-24 16 8 0.7554 0.0274
-24 16 9 -4.0936 0.0782
-24 16 10 -0.7154 -0.0384
-24 16 11 -1.7556 0.0090
-24 16 12 -0.6227 0.1866
-24 16 13 -1.0646 0.5019
-24 17 1 -0.9719 0.0745
-24 17 2 -5.0754 0.1015
-24 17 3 0.8528 -0.1101
-24 17 4 7.2358 0.0384
-24 17 5 3.4461 0.0128
-24 17 6 -1.7328 0.0464
-24 17 7 -2.1086 -0.2418
-24 17 8 1.4441 -0.1350
-24 17 9 -4.6711 -0.0957
-24 17 10 9.3077 0.0076
-24 17 11 6.5790 -0.0259
-24 18 2 -1.8108 0.5886
-24 18 3 3.9673 0.2205
-24 18 4 0.4636 0.1046
-24 18 5 -1.7409 -0.1240
-24 18 6 4.6067 0.2153
-24 18 7 2.2738 -0.0329
-23 0 2 1.5437 -0.6583
-23 0 4 -3.3191 -1.2360
-23 0 6 -2.8816 0.6020
-23 0 8 -1.7368 0.3502
-23 0 10 1.5911 -0.8745
-23 0 12 -0.1305 0.4559
-23 0 14 2.2828 0.0530
-23 0 16 -3.8603 1.0939
-23 0 18 -6.4904 1.2403
-23 0 20 -1.6105 -0.0715
-23 0 22 -7.0054 0.1747
-23 0 24 5.4040 -0.6562
-23 1 1 -4.7451 -0.0712
-23 1 2 -3.2716 -0.1133
-23 1 3 -4.5618 0.1510
-23 1 4 -1.2147 -0.2025
-23 1 5 6.3144 -0.0251
-23 1 6 1.5277 -0.7851
-23 1 7 2.8592 0.3597
-23 1 8 3.3986 -0.1998
-23 1 9 -3.5786 0.1446
-23 1 10 2.1387 -0.6536
-23 1 11 -1.9849 0.0311
-23 1 12 1.4108 -0.4249
-23 1 13 2.8739 -0.1029
-23 1 14 0.2255 -0.2303
-23 1 15 2.6027 -0.1072
-23 1 16 -4.2716 -0.3613
-23 1 17 1.6359 0.2593
-23 1 18 0.5998 0.4318
-23 1 19 2.8467 0.1240
-23 1 20 0.7232 0.3200
-23 1 21 6.3832 0.1435
-23 1 22 -3.1968 0.8250
-23 1 23 -5.3156 -0.1789
-23 1 24 3.5060 0.5442
-23 2 1 -0.5658 -0.1770
-23 2 2 -1.9451 0.0000
-23 2 3 -0.7393 0.1231
-23 2 4 2.0103 0.0552
-23 2 5 2.9626 0.1450
-23 2 6 4.0433 -0.1436
-23 2 7 7.1869 0.0616
-23 2 8 -0.5095 -0.0593
-23 2 9 0.1981 0.2632
-23 2 10 -3.8867 0.0963
-23 2 11 -1.5392 -0.1967
-23 2 12 -0.1692 0.0170
-23 2 13 -3.3513 0.2650
-23 2 14 -1.1224 0.1359
-23 2 15 -3.0950 0.0201
-23 2 16 0.0290 -0.0097
-23 2 17 3.2951 -0.0524
-23 2 18 -0.7836 -0.0586
-23 2 19 -0.6438 -0.0526
-23 2 20 -8.0219 0.1417
-23 2 21 1.2689 -0.1311
-23 2 22 3.5583 0.0576
-23 2 23 -1.7400 0.1356
-23 3 1 -0.5276 0.0181
-23 3 2 -5.4217 0.2853
-23 3 3 0.3771 0.2786
-23 3 4 0.4618 -0.2467
-23 3 5 -3.8777 0.4232
-23 3 6 3.1331 -0.4167
-23 3 7 -3.7294 0.4486
-23 3 8 4.5497 -0.5221
-23 3 9 8.3535 0.2064
-23 3 10 -2.0762 -0.2768
-23 3 11 1.2765 -0.0794
-23 3 12 5.6049 0.0940
-23 3 13 0.8129 -0.2957
-23 3 14 -2.7709 0.1406
-23 3 15 2.1153 -0.1747
-23 3 16 -3.8024 0.1880
-23 3 17 3.9989 0.1886
-23 3 18 -1.2165 0.1290
-23 3 19 0.0710 0.1780
-23 3 20 -2.2885 0.2907
-23 3 21 0.1700 -0.0426
-23 3 22 2.0055 0.1827
-23 3 23 6.5831 -0.1640
-23 4 1 1.1752 0.3313
-23 4 2 -3.9202 0.1182
-23 4 3 -8.8446 0.1707
-23 4 4 -2.2260 -0.0964
-23 4 5 0.7848 0.2194
-23 4 6 -5.7496 0.1863
-23 4 7 5.9748 0.3003
-23 4 8 -2.6993 0.1185
-23 4 9 2.4685 -0.0148
-23 4 10 2.7708 -0.2181
-23 4 11 2.5750 0.3771
-23 4 12 -6.8941 -0.1869
-23 4 13 -1.6484 0.3101
-23 4 14 0.8582 -0.3760
-23 4 15 1.8616 0.3728
-23 4 16 1.3478 -0.1023
-23 4 17 -5.0867 0.2422
-23 4 18 -0.4860 0.0664
-23 4 19 -2.9573 -0.2322
-23 4 20 -0.3412 -0.0440
-23 4 21 4.1893 0.0935
-23 4 22 -0.4753 0.2224
-23 4 23 -1.2596 -0.2686
-23 5 1 2.0479 -0.2630
-23 5 2 1.3915 -0.0938
-23 5 3 0.7185 -0.1885
-23 5 4 -4.5908 -0.0210
-23 5 5 -6.8634 0.0048
-23 5 6 -1.6679 0.1629
-23 5 7 2.4560 -0.0627
-23 5 8 6.3755 0.0735
-23 5 9 2.0596 0.0837
-23 5 10 2.1757 0.0648
-23 5 11 1.3965 0.2432
-23 5 12 -0.6739 0.0855
-23 5 13 5.4403 0.0080
-23 5 14 3.0683 -0.0445
-23 5 15 -2.1233 0.0136
-23 5 16 4.2931 -0.0030
-23 5 17 -2.3788 0.0908
-23 5 18 -3.1437 0.1647
-23 5 19 6.2809 -0.1468
-23 5 20 -1.0959 -0.0063
-23 5 21 -0.2784 0.1291
-23 5 22 -9.0329 0.1236
-23 5 23 0.4689 0.1426
-23 6 1 -2.0718 0.0241
-23 6 2 1.1280 -0.1921
-23 6 3 5.8194 0.4165
-23 6 4 -4.3700 -0.1170
-23 6 5 -6.8217 0.1653
-23 6 6 -1.3134 -0.2171
-23 6 7 -6.7328 0.1519
-23 6 8 0.6851 0.0576
-23 6 9 3.5002 0.1104
-23 6 10 -1.3582 0.2430
-23 6 11 5.0304 0.0544
-23 6 12 -1.1214 0.0348
-23 6 13 -1.8242 0.1905
-23 6 14 0.9799 -0.0428
-23 6 15 -0.4220 0.0901
-23 6 16 -1.0346 -0.1347
-23 6 17 -1.9081 -0.0413
-23 6 18 -3.4894 -0.1413
-23 6 19 -0.4749 0.0002
-23 6 20 3.0847 -0.0341
-23 6 21 4.4804 -0.4086
-23 6 22 -1.8318 0.3549
-23 6 23 3.1282 -0.4235
-23 7 1 1.5568 -0.2515
-23 7 2 -3.1032 0.2118
-23 7 3 -2.0715 -0.0709
-23 7 4 -2.8790 0.0480
-23 7 5 -1.8331 -0.0153
-23 7 6 3.7210 -0.0183
-23 7 7 -1.9609 0.0906
-23 7 8 -7.3475 -0.1601
-23 7 9 1.2197 0.0656
-23 7 10 0.3970 -0.0454
-23 7 11 -3.6073 0.0836
-23 7 12 2.9536 -0.3048
-23 7 13 4.3114 0.0724
-23 7 14 -7.3785 -0.3035
-23 7 15 -0.0761 0.0475
-23 7 16 0.8170 -0.0093
-23 7 17 3.8242 0.1243
-23 7 18 -0.1466 -0.0733
-23 7 19 -5.3873 0.1849
-23 7 20 2.3894 0.0766
-23 7 21 7.3165 0.2395
-23 7 22 -2.1344 -0.0965
-23 8 1 -0.7216 -0.0150
-23 8 2 -1.2700 -0.1401
-23 8 3 -1.0577 -0.1751
-23 8 4 -0.9748 -0.1426
-23 8 5 7.1996 -0.0205
-23 8 6 -6.9722 0.1208
-23 8 7 -0.5949 0.2535
-23 8 8 -5.3829 0.1994
-23 8 9 3.7789 -0.0885
-23 8 10 1.5868 0.1535
-23 8 11 -0.5830 0.1506
-23 8 12 -3.4308 0.0728
-23 8 13 5.2520 -0.2502
-23 8 14 -2.1643 -0.0457
-23 8 15 -3.6518 -0.0243
-23 8 16 0.7150 0.1084
-23 8 17 -0.8597 -0.1225
-23 8 18 7.2370 0.0086
-23 8 19 3.8253 -0.1781
-23 8 20 -0.4483 -0.1045
-23 8 21 -9.4706 0.3417
-23 8 22 -1.7247 -0.0359
-23 9 1 -2.7874 0.1255
-23 9 2 6.4223 -0.1673
-23 9 3 3.5408 0.0577
-23 9 4 -3.3357 -0.0994
-23 9 5 -1.3578 -0.1731
-23 9 6 -4.3922 0.0814
-23 9 7 0.8939 -0.0053
-23 9 8 -4.3792 -0.0398
-23 9 9 2.2571 -0.0865
-23 9 10 -1.4654 -0.1153
-23 9 11 3.9879 0.0176
-23 9 12 -3.1654 -0.1607
-23 9 13 0.6804 0.1387
-23 9 14 2.0794 -0.1389
-23 9 15 4.4582 0.1138
-23 9 16 -5.5947 0.0702
-23 9 17 0.2351 -0.1109
-23 9 18 -2.2158 0.0800
-23 9 19 -9.3504 0.0069
-23 9 20 -1.3080 -0.1647
-23 9 21 2.5964 0.0563
-23 10 1 2.8715 -0.1168
-23 10 2 -3.8814 -0.0327
-23 10 3 6.0709 0.0825
-23 10 4 -2.4783 0.1290
-23 10 5 0.3859 -0.0863
-23 10 6 -3.0324 -0.0559
-23 10 7 1.5188 -0.0469
-23 10 8 -6.0269 0.0016
-23 10 9 -2.4874 0.0896
-23 10 10 -2.9803 0.0563
-23 10 11 -8.4303 -0.1531
-23 10 12 1.9418 0.0295
-23 10 13 0.4075 0.1010
-23 10 14 0.6347 0.0616
-23 10 15 -8.3120 0.0265
-23 10 16 -1.9536 -0.0783
-23 10 17 1.8045 -0.0434
-23 10 18 7.7868 -0.0678
-23 10 19 2.3275 0.0956
-23 10 20 3.2280 0.0164
-23 10 21 0.2324 0.2078
-23 11 1 1.7351 0.0716
-23 11 2 0.3084 -0.0581
-23 11 3 -3.4577 0.0716
-23 11 4 1.4586 -0.0342
-23 11 5 2.1632 0.0781
-23 11 6 -0.6116 0.1418
-23 11 7 5.6582 -0.0468
-23 11 8 -3.4675 0.1215
-23 11 9 5.7592 -0.0968
-23 11 10 0.8582 0.0891
-23 11 11 2.7479 -0.2306
-23 11 12 0.8596 0.0673
-23 11 13 -7.3307 -0.1544
-23 11 14 1.8626 0.1401
-23 11 15 5.5235 0.1842
-23 11 16 -2.9133 0.0385
-23 11 17 -3.1839 0.1741
-23 11 18 -7.2779 0.1467
-23 11 19 4.2244 0.0158
-23 11 20 -1.4234 0.2248
-23 12 1 2.2979 0.1035
-23 12 2 -2.6829 -0.0505
-23 12 3 0.2699 -0.0691
-23 12 4 -0.7657 -0.0026
-23 12 5 -0.4052 -0.0259
-23 12 6 -5.0944 0.0627
-23 12 7 0.0041 0.0548
-23 12 8 -2.5609 -0.0307
-23 12 9 -6.1342 0.0958
-23 12 10 -1.6468 0.0180
-23 12 11 -4.5236 0.1361
-23 12 12 4.4370 0.1227
-23 12 13 -3.5837 0.0715
-23 12 14 1.0523 0.1124
-23 12 15 -1.7849 0.0278
-23 12 16 -2.7512 -0.0700
-23 12 17 4.9856 -0.0042
-23 12 18 7.8711 -0.1573
-23 12 19 5.6386 -0.1132
-23 13 1 -1.7023 0.0580
-23 13 2 1.9267 0.0068
-23 13 3 -1.8046 0.0184
-23 13 4 -0.0155 0.0462
-23 13 5 4.9480 -0.0727
-23 13 6 0.0936 0.1117
-23 13 7 -1.3291 0.0597
-23 13 8 6.1811 0.0473
-23 13 9 2.6324 -0.1695
-23 13 10 -2.9508 -0.0445
-23 13 11 -1.7078 -0.1934
-23 13 12 -5.6744 0.0394
-23 13 13 4.9172 -0.2158
-23 13 14 -3.6331 -0.0001
-23 13 15 -4.9687 -0.1569
-23 13 16 1.9192 -0.1098
-23 13 17 -0.8113 0.0488
-23 13 18 -12.9582 0.2807
-23 14 1 3.1459 -0.0925
-23 14 2 -9.1763 -0.0174
-23 14 3 -2.3096 0.1153
-23 14 4 -0.6365 -0.0061
-23 14 5 -0.4437 0.0971
-23 14 6 2.0602 0.1593
-23 14 7 4.5266 -0.0283
-23 14 8 2.0106 0.1251
-23 14 9 -0.0144 0.0167
-23 14 10 0.9292 0.0096
-23 14 11 -5.6184 -0.1052
-23 14 12 -5.8359 0.0435
-23 14 13 0.2634 0.0896
-23 14 14 -0.6469 0.1310
-23 14 15 3.7821 0.1779
-23 14 16 -2.9115 -0.0263
-23 14 17 -2.6930 0.1427
-23 15 1 2.7467 0.0733
-23 15 2 7.3366 -0.0667
-23 15 3 -3.6080 -0.1447
-23 15 4 -5.9596 -0.1447
-23 15 5 1.4107 0.0481
-23 15 6 1.1791 -0.0740
-23 15 7 -1.6273 -0.0708
-23 15 8 0.4083 -0.0814
-23 15 9 2.8325 0.0920
-23 15 10 -3.7886 0.0371
-23 15 11 -7.9300 -0.0625
-23 15 12 -5.9294 -0.2558
-23 15 13 -0.3556 -0.0294
-23 15 14 -0.9956 0.1357
-23 15 15 3.4652 -0.1313
-23 15 16 -4.0215 -0.0045
-23 16 1 1.9806 -0.0586
-23 16 2 -4.6161 0.0962
-23 16 3 -5.0158 0.0173
-23 16 4 -7.7584 -0.1591
-23 16 5 11.1756 -0.1368
-23 16 6 -8.8627 0.0908
-23 16 7 6.6428 0.1713
-23 16 8 1.1492 0.0454
-23 16 9 -6.3767 -0.0223
-23 16 10 -8.3076 0.1472
-23 16 11 3.0065 -0.0460
-23 16 12 4.1271 -0.0764
-23 16 13 -3.2646 -0.0846
-23 16 14 1.2887 0.1129
-23 16 15 -0.0705 0.3546
-23 17 1 -2.7331 -0.1735
-23 17 2 1.6524 -0.0621
-23 17 3 0.9286 0.0072
-23 17 4 3.1590 0.0057
-23 17 5 1.5716 0.0666
-23 17 6 -0.5011 0.0089
-23 17 7 -7.7972 0.1102
-23 17 8 3.0707 0.0150
-23 17 9 -3.5438 -0.1389
-23 17 10 -2.1889 -0.0481
-23 17 11 2.4807 -0.0627
-23 17 12 -1.3231 -0.1233
-23 17 13 -8.9423 0.1089
-23 18 1 1.7600 -0.0493
-23 18 2 -2.0733 -0.1844
-23 18 3 -6.8789 0.0354
-23 18 4 -7.2250 0.1358
-23 18 5 -3.9171 0.1480
-23 18 6 6.1978 0.0067
-23 18 7 -1.5349 -0.0674
-23 18 8 3.4394 -0.0273
-23 18 9 1.8028 -0.0796
-23 18 10 0.4036 -0.0239
-23 18 11 3.2434 0.0656
-23 19 2 -0.4529 -0.0909
-23 19 3 -3.9418 -0.0383
-23 19 4 5.1891 0.1362
-23 19 5 -1.6720 -0.0580
-23 19 6 2.0501 0.1162
-22 0 2 3.4189 -1.6752
-22 0 4 -0.3350 -0.6198
-22 0 6 -1.3446 -0.3609
-22 0 8 -0.5525 1.1202
-22 0 10 -0.4129 1.2397
-22 0 12 -3.7105 -0.1718
-22 0 14 -0.0870 0.3995
-22 0 16 3.8763 -0.0087
-22 0 18 3.2894 0.4675
-22 0 20 -4.5361 0.9895
-22 0 22 2.8761 -0.4467
-22 0 24 -3.1535 -0.1987
-22 1 1 1.6608 -0.3283
-22 1 2 0.3538 -0.4814
-22 1 3 -3.4258 -0.0163
-22 1 4 2.1835 -0.5994
-22 1 5 -8.4830 -0.0028
-22 1 6 2.7503 -0.4658
-22 1 7 -0.3071 -0.0892
-22 1 8 -2.7897 -1.1693
-22 1 9 6.4192 0.3952
-22 1 10 1.4964 -0.0409
-22 1 11 3.0240 0.2419
-22 1 12 2.7621 -0.2375
-22 1 13 4.3031 0.0725
-22 1 14 -1.9120 0.0969
-22 1 15 1.7795 -0.0002
-22 1 16 -0.1570 0.5432
-22 1 17 0.3553 -0.0962
-22 1 18 0.8021 0.1245
-22 1 19 0.6219 0.1856
-22 1 20 -1.3805 0.5795
-22 1 21 -0.9441 0.1952
-22 1 22 1.7935 0.3859
-22 1 23 -1.8802 -0.0225
-22 1 24 -4.7756 0.6729
-22 2 1 -0.6308 -0.0764
-22 2 2 1.9675 0.5059
-22 2 3 7.9889 -0.2884
-22 2 4 -1.5826 -0.2867
-22 2 5 -4.3321 0.2060
-22 2 6 -1.3366 -0.0980
-22 2 7 -6.1944 -0.1126
-22 2 8 -5.8603 -0.2330
-22 2 9 -2.2663 0.1192
-22 2 10 11.3977 -0.0495
-22 2 11 -1.1592 0.2327
-22 2 12 1.9341 0.1806
-22 2 13 1.3576 -0.1994
-22 2 14 -2.7872 0.1116
-22 2 15 6.2011 0.0903
-22 2 16 -1.6925 0.1327
-22 2 17 0.5071 -0.0068
-22 2 18 -0.7317 -0.0346
-22 2 19 5.1952 -0.0835
-22 2 20 1.2092 -0.1144
-22 2 21 0.1799 0.1209
-22 2 22 0.4732 -0.0574
-22 2 23 -1.2737 -0.1091
-22 2 24 2.6894 0.1016
-22 3 1 4.3845 -0.0250
-22 3 2 9.2204 0.1052
-22 3 3 0.7366 0.1235
-22 3 4 2.1742 -0.1125
-22 3 5 2.2044 0.0540
-22 3 6 -2.6789 -0.2864
-22 3 7 -2.8031 0.0948
-22 3 8 3.3708 -0.2061
-22 3 9 -0.8582 0.2790
-22 3 10 -6.7373 -0.2903
-22 3 11 -1.1858 0.1031
-22 3 12 6.3285 0.0236
-22 3 13 -0.5863 -0.3476
-22 3 14 3.1808 0.3712
-22 3 15 2.6431 -0.3324
-22 3 16 -0.0597 0.3779
-22 3 17 -3.4105 -0.3982
-22 3 18 1.5384 0.4055
-22 3 19 -0.8062 0.1381
-22 3 20 -8.3864 0.2705
-22 3 21 -1.1452 0.0930
-22 3 22 -1.6399 0.1685
-22 3 23 -6.3827 0.0924
-22 3 24 -2.2101 -0.1479
-22 4 1 1.6115 0.2068
-22 4 2 2.5641 -0.3384
-22 4 3 -4.4265 0.6962
-22 4 4 1.8669 -0.0316
-22 4 5 5.7346 0.3507
-22 4 6 -1.9003 -0.2155
-22 4 7 -5.0606 0.5501
-22 4 8 2.5593 0.0631
-22 4 9 2.7241 0.2225
-22 4 10 -2.2747 0.1558
-22 4 11 -2.4275 -0.0279
-22 4 12 8.1014 -0.2499
-22 4 13 2.3882 0.0411
-22 4 14 -0.0154 -0.1461
-22 4 15 0.5897 0.0493
-22 4 16 -3.0836 -0.4128
-22 4 17 -1.3755 -0.1083
-22 4 18 3.7998 -0.1199
-22 4 19 1.1957 -0.0204
-22 4 20 2.2261 0.1510
-22 4 21 6.4515 -0.3558
-22 4 22 -0.8402 -0.0577
-22 4 23 2.6353 0.0031
-22 4 24 -0.5893 0.3251
-22 5 1 -0.3869 -0.0050
-22 5 2 1.5436 -0.1295
-22 5 3 -0.5539 -0.0034
-22 5 4 1.6072 0.0309
-22 5 5 1.8302 -0.0686
-22 5 6 1.2098 -0.1145
-22 5 7 4.2620 -0.0151
-22 5 8 -4.2272 0.0130
-22 5 9 -2.3908 0.0524
-22 5 10 -6.5168 0.0331
-22 5 11 -3.1305 0.1685
-22 5 12 1.1364 0.0844
-22 5 13 -2.0127 0.2273
-22 5 14 -2.4707 0.0513
-22 5 15 -6.8686 0.0431
-22 5 16 4.3784 -0.0526
-22 5 17 0.6263 -0.0613
-22 5 18 -1.8461 -0.0143
-22 5 19 2.1781 0.0373
-22 5 20 1.5234 -0.0229
-22 5 21 5.0934 -0.1571
-22 5 22 6.1027 -0.0519
-22 5 23 -3.9336 0.2269
-22 5 24 3.5260 0.0856
-22 6 1 0.7861 0.1479
-22 6 2 4.3152 0.1609
-22 6 3 0.7681 0.1939
-22 6 4 -0.8357 -0.1497
-22 6 5 -1.8505 0.5051
-22 6 6 -1.2066 -0.2170
-22 6 7 1.7580 0.3168
-22 6 8 -4.0306 -0.2407
-22 6 9 1.1476 0.0571
-22 6 10 3.0007 -0.1308
-22 6 11 4.3313 -0.0018
-22 6 12 -4.2959 0.1728
-22 6 13 3.9096 -0.1788
-22 6 14 5.0486 0.1532
-22 6 15 -3.8033 -0.0725
-22 6 16 6.3332 0.1358
-22 6 17 2.0039 0.0133
-22 6 18 -2.0434 -0.0367
-22 6 19 -4.1457 -0.1124
-22 6 20 -4.9461 -0.1497
-22 6 21 -5.3367 -0.1121
-22 6 22 -3.1577 -0.0270
-22 6 23 5.0832 -0.3145
-22 7 1 -2.8216 -0.0040
-22 7 2 -3.2318 -0.2103
-22 7 3 4.0564 -0.1389
-22 7 4 4.0357 0.0581
-22 7 5 2.5479 -0.0400
-22 7 6 3.4757 0.0672
-22 7 7 2.4351 0.0446
-22 7 8 3.2699 0.0028
-22 7 9 -7.7430 0.1086
-22 7 10 -3.2658 -0.1014
-22 7 11 -2.2755 0.0198
-22 7 12 -4.9006 -0.1490
-22 7 13 1.0302 0.1590
-22 7 14 -0.0907 -0.2982
-22 7 15 3.2529 0.1486
-22 7 16 -2.6409 -0.1468
-22 7 17 -0.5575 -0.0552
-22 7 18 -3.9972 -0.0046
-22 7 19 1.4020 0.1498
-22 7 20 5.6386 0.0312
-22 7 21 6.6220 0.0474
-22 7 22 -3.1674 0.1977
-22 7 23 -4.6619 0.0456
-22 8 1 0.4275 -0.2024
-22 8 2 -3.6670 0.1119
-22 8 3 3.3768 0.0028
-22 8 4 -1.7509 0.0849
-22 8 5 -12.0663 -0.1453
-22 8 6 4.2733 -0.1113
-22 8 7 -5.2118 -0.1617
-22 8 8 3.3772 -0.0137
-22 8 9 -1.2175 0.0755
-22 8 10 -1.3699 0.0554
-22 8 11 1.8785 -0.0262
-22 8 12 4.8782 0.0348
-22 8 13 -0.2577 0.1503
-22 8 14 -1.9954 -0.0257
-22 8 15 -3.3465 -0.0237
-22 8 16 0.6860 -0.0454
-22 8 17 3.5606 -0.0771
-22 8 18 -0.0063 0.0327
-22 8 19 1.2964 0.0335
-22 8 20 -2.8461 0.1246
-22 8 21 15.6064 -0.1160
-22 8 22 -5.5764 -0.0659
-22 8 23 1.6929 0.3969
-22 9 1 2.0240 0.1121
-22 9 2 -3.1777 -0.2314
-22 9 3 -4.0415 0.0813
-22 9 4 3.2619 -0.2196
-22 9 5 3.7370 -0.0437
-22 9 6 0.8989 -0.0615
-22 9 7 2.2481 -0.1110
-22 9 8 -2.2919 -0.0108
-22 9 9 -2.8946 -0.0828
-22 9 10 1.1036 0.1100
-22 9 11 0.9148 0.0020
-22 9 12 -2.2134 0.0277
-22 9 13 -1.2355 0.0922
-22 9 14 -2.2069 -0.1183
-22 9 15 1.4427 0.2194
-22 9 16 6.9530 -0.0568
-22 9 17 -3.9062 0.0881
-22 9 18 -1.6979 0.1342
-22 9 19 1.6025 0.0800
-22 9 20 0.2729 -0.0384
-22 9 21 1.5756 0.1225
-22 9 22 -3.9602 0.0110
-22 10 1 -1.5594 -0.0055
-22 10 2 -5.5222 0.1599
-22 10 3 -1.8634 -0.1710
-22 10 4 -3.8478 0.0976
-22 10 5 -6.2122 -0.0811
-22 10 6 1.4978 0.0894
-22 10 7 3.6554 -0.1050
-22 10 8 3.6130 -0.0520
-22 10 9 -3.9420 -0.0145
-22 10 10 -0.6428 -0.0999
-22 10 11 2.3438 0.1229
-22 10 12 1.4508 0.0258
-22 10 13 2.0580 -0.0403
-22 10 14 -4.1836 -0.0042
-22 10 15 1.9688 0.1118
-22 10 16 -0.2613 -0.0861
-22 10 17 6.0960 0.1515
-22 10 18 7.6834 -0.0399
-22 10 19 -1.1241 -0.0210
-22 10 20 -6.0954 -0.0330
-22 10 21 1.9126 -0.0812
-22 11 1 1.9424 -0.0402
-22 11 2 0.0961 0.0500
-22 11 3 1.9269 -0.0356
-22 11 4 -2.3284 0.0808
-22 11 5 -0.7419 -0.0148
-22 11 6 -2.2264 0.1539
-22 11 7 -0.2492 -0.0433
-22 11 8 1.7175 0.3009
-22 11 9 5.7568 -0.0624
-22 11 10 -3.5826 0.1068
-22 11 11 -6.5204 -0.0636
-22 11 12 -4.3790 0.0483
-22 11 13 -2.8729 -0.1665
-22 11 14 0.0984 0.0337
-22 11 15 -0.7461 -0.0207
-22 11 16 4.4558 -0.1432
-22 11 17 1.5054 0.1785
-22 11 18 0.2652 -0.1396
-22 11 19 -7.5100 0.2437
-22 11 20 0.4518 0.0925
-22 11 21 1.6235 0.2866
-22 12 1 5.6113 0.1134
-22 12 2 1.3133 -0.1428
-22 12 3 2.9797 0.0389
-22 12 4 -0.1144 -0.0133
-22 12 5 -6.4883 -0.0803
-22 12 6 -3.9404 0.0401
-22 12 7 -3.9488 -0.0564
-22 12 8 6.0902 0.0713
-22 12 9 -1.2362 0.0613
-22 12 10 6.4469 0.0526
-22 12 11 4.6689 0.1022
-22 12 12 -0.8791 -0.0747
-22 12 13 -0.3186 0.1752
-22 12 14 -3.9012 0.0133
-22 12 15 -4.3632 0.0736
-22 12 16 5.3308 0.0731
-22 12 17 -2.5180 -0.0456
-22 12 18 6.5026 -0.0572
-22 12 19 0.5130 -0.0165
-22 12 20 -1.5184 -0.1349
-22 13 1 -3.7997 -0.0258
-22 13 2 -1.7352 -0.1384
-22 13 3 2.2905 0.0262
-22 13 4 -3.6354 0.0142
-22 13 5 -0.3920 -0.0116
-22 13 6 -2.3604 0.0506
-22 13 7 -3.6999 0.0580
-22 13 8 -4.1641 0.0400
-22 13 9 -0.6631 -0.0069
-22 13 10 -1.3501 0.1033
-22 13 11 -5.6867 -0.0496
-22 13 12 1.8868 -0.0771
-22 13 13 -5.6583 -0.2131
-22 13 14 -1.7275 0.0292
-22 13 15 -1.1879 -0.1410
-22 13 16 -2.3638 0.1592
-22 13 17 -1.0484 -0.0374
-22 13 18 0.2786 -0.2211
-22 13 19 2.2799 -0.0163
-22 14 1 -1.7106 -0.0492
-22 14 2 1.3779 -0.0226
-22 14 3 -8.1519 -0.0861
-22 14 4 -1.9503 -0.0062
-22 14 5 3.9821 -0.0550
-22 14 6 -1.5172 0.1890
-22 14 7 -1.5994 0.0509
-22 14 8 -5.5734 0.1975
-22 14 9 0.8918 -0.0891
-22 14 10 4.2458 0.2010
-22 14 11 -0.0280 -0.0472
-22 14 12 5.8653 -0.0386
-22 14 13 -3.9898 -0.2322
-22 14 14 -1.9698 -0.0837
-22 14 15 -0.4791 0.1276
-22 14 16 3.6970 0.1196
-22 14 17 0.1963 0.0492
-22 14 18 -2.0987 0.0132
-22 15 1 2.6422 -0.0700
-22 15 2 -0.3139 -0.0014
-22 15 3 2.7678 -0.0781
-22 15 4 5.4489 0.0046
-22 15 5 -6.7944 0.0401
-22 15 6 -8.3350 -0.1350
-22 15 7 -1.1425 0.1187
-22 15 8 -0.3332 -0.0175
-22 15 9 -6.6244 0.0888
-22 15 10 3.9723 0.0117
-22 15 11 0.1750 0.1138
-22 15 12 -0.8305 0.1343
-22 15 13 5.8892 0.1229
-22 15 14 -4.4400 -0.1543
-22 15 15 -2.1360 0.0105
-22 15 16 2.5625 0.1638
-22 15 17 -2.1991 -0.2523
-22 16 1 2.0251 -0.1477
-22 16 2 -1.4069 -0.0625
-22 16 3 0.7528 -0.1304
-22 16 4 -7.7562 0.0308
-22 16 5 -1.0211 -0.1421
-22 16 6 12.4051 -0.0722
-22 16 7 -4.1140 0.0456
-22 16 8 -3.8504 0.0735
-22 16 9 2.2799 0.1432
-22 16 10 -8.5194 0.0191
-22 16 11 -0.8457 -0.0160
-22 16 12 1.6477 -0.0023
-22 16 13 -1.5146 -0.0907
-22 16 14 3.6244 -0.0955
-22 16 15 0.0249 -0.1043
-22 16 16 -3.5200 0.0779
-22 17 1 6.0242 0.1524
-22 17 2 -3.6638 -0.0494
-22 17 3 -0.9330 0.2082
-22 17 4 -6.6683 -0.0822
-22 17 5 -4.5374 -0.0131
-22 17 6 -6.1510 0.0347
-22 17 7 -5.5004 -0.0385
-22 17 8 2.6826 0.0697
-22 17 9 8.5137 0.0701
-22 17 10 -10.8593 0.0536
-22 17 11 2.9688 -0.1777
-22 17 12 12.8314 0.1847
-22 17 13 0.5931 -0.0149
-22 17 14 2.6047 -0.0540
-22 18 1 -1.1824 -0.1075
-22 18 2 8.4766 -0.0364
-22 18 3 7.0549 -0.0284
-22 18 4 -2.4195 -0.1421
-22 18 5 -1.5560 0.1493
-22 18 6 -5.0533 0.0574
-22 18 7 -4.7617 0.1575
-22 18 8 -2.2046 -0.1026
-22 18 9 -2.9848 0.0448
-22 18 10 -10.0572 -0.2129
-22 18 11 -3.3787 -0.0891
-22 18 12 -7.6520 -0.1049
-22 18 13 4.9805 0.1670
-22 19 1 -11.3122 -0.1819
-22 19 2 1.0708 0.0542
-22 19 3 1.6240 -0.0693
-22 19 4 -5.8587 -0.0304
-22 19 5 6.4297 0.0081
-22 19 6 5.1375 0.0303
-22 19 7 -1.8901 -0.0980
-22 19 8 4.1814 0.1229
-22 19 9 -7.3756 0.3066
-22 19 10 -4.8453 0.3233
-21 0 2 -5.0892 0.5853
-21 0 4 0.5758 -1.4224
-21 0 6 -1.3427 0.0132
-21 0 8 -11.0298 0.3919
-21 0 10 -0.7020 1.0991
-21 0 12 -2.9370 1.7081
-21 0 14 3.2465 -0.2304
-21 0 16 5.0856 0.1286
-21 0 18 -1.8149 -0.5821
-21 0 20 3.7509 -0.2453
-21 0 22 4.4811 0.4592
-21 0 24 4.6793 -0.6860
-21 1 1 -1.8099 -0.1368
-21 1 2 -6.5027 -0.0245
-21 1 3 2.7563 -0.2627
-21 1 4 0.3769 -0.5404
-21 1 5 -1.0436 -0.3283
-21 1 6 -0.2758 -0.8576
-21 1 7 0.2867 0.2746
-21 1 8 -2.0012 -0.2125
-21 1 9 -6.4703 0.0736
-21 1 10 -1.9599 -0.6714
-21 1 11 -2.4357 0.5787
-21 1 12 -0.5313 0.4761
-21 1 13 -1.9515 0.1811
-21 1 14 0.6664 0.5507
-21 1 15 -3.7672 0.0488
-21 1 16 -0.9739 0.6701
-21 1 17 -1.7835 -0.0482
-21 1 18 -0.1895 0.9263
-21 1 19 -4.6253 -0.3205
-21 1 20 0.9963 0.0053
-21 1 21 2.3694 -0.2718
-21 1 22 0.5065 0.5022
-21 1 23 -0.4413 0.0411
-21 1 24 -10.7268 0.0077
-21 1 25 -4.1969 0.0405
-21 2 1 -0.9741 0.5523
-21 2 2 0.4478 -0.0122
-21 2 3 -1.9823 0.3750
-21 2 4 1.8034 0.3306
-21 2 5 0.9636 0.0327
-21 2 6 -0.1024 -0.1876
-21 2 7 1.4804 0.1900
-21 2 8 -2.7143 0.0283
-21 2 9 2.9312 -0.0883
-21 2 10 -2.1435 -0.0447
-21 2 11 -0.6191 -0.2296
-21 2 12 1.3245 -0.0637
-21 2 13 -3.4940 0.2057
-21 2 14 0.9568 0.2178
-21 2 15 -2.4107 -0.2264
-21 2 16 -0.9643 0.0763
-21 2 17 -0.5723 0.1135
-21 2 18 4.1437 -0.0124
-21 2 19 0.5379 -0.0434
-21 2 20 0.8348 -0.0442
-21 2 21 -3.3410 -0.0928
-21 2 22 0.3956 -0.2906
-21 2 23 2.1043 0.1042
-21 2 24 -1.5936 -0.0568
-21 2 25 6.1536 -0.0888
-21 3 1 -3.6578 0.2775
-21 3 2 -8.6725 -0.5264
-21 3 3 -1.8416 -0.0595
-21 3 4 -0.0687 -0.1138
-21 3 5 2.9576 -0.1251
-21 3 6 5.1330 0.0235
-21 3 7 -1.0937 -0.0944
-21 3 8 -1.9003 0.1501
-21 3 9 -1.9565 -0.0731
-21 3 10 -1.1679 0.1478
-21 3 11 -6.9012 0.2181
-21 3 12 -4.6472 0.0721
-21 3 13 1.1186 0.0395
-21 3 14 -5.6765 0.1340
-21 3 15 1.5401 -0.2560
-21 3 16 0.9459 0.3247
-21 3 17 -5.6299 -0.3503
-21 3 18 3.8188 0.3362
-21 3 19 -3.2224 -0.3487
-21 3 20 5.8350 0.4256
-21 3 21 -1.1098 -0.0256
-21 3 22 -7.0231 0.0266
-21 3 23 -0.3053 0.0572
-21 3 24 0.2065 -0.1265
-21 3 25 3.4560 0.2084
-21 4 1 -4.1256 0.3055
-21 4 2 1.2405 0.1064
-21 4 3 -1.5279 0.0373
-21 4 4 -3.9742 -0.2698
-21 4 5 10.6541 0.6312
-21 4 6 6.7521 -0.1865
-21 4 7 -2.4192 0.4359
-21 4 8 1.6533 -0.3158
-21 4 9 0.6120 0.4676
-21 4 10 1.3303 -0.0496
-21 4 11 0.0029 0.2632
-21 4 12 -2.8618 0.1698
-21 4 13 3.3622 -0.4592
-21 4 14 -4.6841 -0.1136
-21 4 15 1.1321 -0.3917
-21 4 16 -0.7947 -0.0301
-21 4 17 -0.6516 -0.2829
-21 4 18 1.2175 -0.2303
-21 4 19 -1.4017 -0.2513
-21 4 20 -7.8513 -0.0577
-21 4 21 -7.9741 0.0307
-21 4 22 3.7442 0.2269
-21 4 23 -0.8802 -0.2998
-21 4 24 -0.9573 -0.2309
-21 5 1 -0.2000 0.0351
-21 5 2 2.9494 0.1369
-21 5 3 -4.7585 0.2574
-21 5 4 -1.2209 0.0090
-21 5 5 -1.3099 0.0157
-21 5 6 3.1372 -0.0873
-21 5 7 -0.2230 -0.0033
-21 5 8 -0.5921 -0.0935
-21 5 9 0.9538 -0.0111
-21 5 10 2.7329 -0.0026
-21 5 11 -2.2536 -0.0830
-21 5 12 -2.3266 0.1017
-21 5 13 -0.2125 -0.0199
-21 5 14 -3.8509 0.0512
-21 5 15 -1.9920 0.2043
-21 5 16 -3.1612 0.1138
-21 5 17 -4.7791 0.1284
-21 5 18 -3.2315 -0.0255
-21 5 19 2.2795 -0.0824
-21 5 20 4.2192 -0.0039
-21 5 21 -2.2580 -0.1656
-21 5 22 -1.7332 0.1081
-21 5 23 -10.1435 -0.0783
-21 5 24 4.5368 -0.0854
-21 6 1 -4.3153 -0.0613
-21 6 2 2.3176 0.1419
-21 6 3 -3.6863 0.3026
-21 6 4 -5.6647 0.1714
-21 6 5 -0.1040 0.1469
-21 6 6 -0.1298 -0.0206
-21 6 7 2.0095 0.3972
-21 6 8 3.7067 -0.0432
-21 6 9 5.3932 0.1798
-21 6 10 1.4804 -0.1714
-21 6 11 -4.5315 -0.1239
-21 6 12 -2.0580 -0.2136
-21 6 13 0.4532 -0.1792
-21 6 14 -1.5747 0.1244
-21 6 15 2.6212 -0.3466
-21 6 16 -1.7874 0.2036
-21 6 17 4.3886 -0.1582
-21 6 18 1.6004 0.0659
-21 6 19 2.3765 0.0686
-21 6 20 -2.2321 0.1696
-21 6 21 -1.2865 -0.0730
-21 6 22 7.2999 -0.2378
-21 6 23 2.5001 0.0083
-21 6 24 -3.2556 -0.2621
-21 7 1 -4.3762 0.1307
-21 7 2 -0.0152 -0.2576
-21 7 3 2.0831 0.0651
-21 7 4 -3.8303 -0.3721
-21 7 5 -0.9103 -0.0685
-21 7 6 -5.0777 -0.0526
-21 7 7 -0.3213 0.0942
-21 7 8 5.4722 -0.0099
-21 7 9 1.0279 0.1943
-21 7 10 3.2447 0.1420
-21 7 11 0.1282 0.2365
-21 7 12 -2.0977 -0.1245
-21 7 13 1.7467 0.1578
-21 7 14 4.7773 -0.1018
-21 7 15 -1.4834 0.0977
-21 7 16 -4.6719 -0.1855
-21 7 17 2.3901 0.0385
-21 7 18 -3.9047 -0.1009
-21 7 19 -5.6995 -0.0369
-21 7 20 3.2108 0.0695
-21 7 21 -6.0071 -0.0089
-21 7 22 3.2866 0.2060
-21 7 23 3.9614 -0.1597
-21 7 24 -0.6884 0.2071
-21 8 1 6.7841 0.2724
-21 8 2 1.4181 0.2750
-21 8 3 -0.2519 -0.1809
-21 8 4 -6.0935 0.0896
-21 8 5 -0.1105 -0.1354
-21 8 6 -2.6063 -0.0018
-21 8 7 -2.2075 -0.2924
-21 8 8 -0.1137 -0.1386
-21 8 9 2.4586 -0.2122
-21 8 10 3.0324 -0.1967
-21 8 11 1.5525 0.1723
-21 8 12 1.3399 -0.0133
-21 8 13 -4.7142 -0.0155
-21 8 14 -6.2774 -0.0948
-21 8 15 -1.1567 0.2102
-21 8 16 3.1546 -0.0039
-21 8 17 -0.8868 -0.0319
-21 8 18 0.8385 -0.0122
-21 8 19 -2.2664 -0.0146
-21 8 20 -3.0006 0.0997
-21 8 21 3.4256 0.1461
-21 8 22 -0.4441 0.3249
-21 8 23 1.9737 -0.0281
-21 9 1 2.6968 -0.0335
-21 9 2 2.5556 0.0830
-21 9 3 -1.1720 0.1084
-21 9 4 5.3249 -0.2502
-21 9 5 -1.8246 -0.0148
-21 9 6 -4.1704 -0.1126
-21 9 7 -5.3940 0.0485
-21 9 8 0.9857 -0.0483
-21 9 9 -0.5851 -0.0844
-21 9 10 2.1721 0.0455
-21 9 11 -2.7719 -0.0144
-21 9 12 1.5572 0.0753
-21 9 13 2.6596 -0.0119
-21 9 14 -0.3101 0.0350
-21 9 15 -1.5439 0.1089
-21 9 16 -4.0330 -0.1531
-21 9 17 3.2668 0.1229
-21 9 18 -0.2794 0.0222
-21 9 19 5.1282 0.1972
-21 9 20 -4.9594 -0.0285
-21 9 21 8.1839 0.1289
-21 9 22 -3.8240 -0.1168
-21 9 23 -2.8339 0.3079
-21 10 1 7.1326 -0.0381
-21 10 2 -1.3223 -0.0219
-21 10 3 -4.1410 -0.0766
-21 10 4 -2.9351 -0.0847
-21 10 5 -3.8773 -0.1316
-21 10 6 4.6937 0.0118
-21 10 7 -2.9076 -0.0765
-21 10 8 0.7309 0.0400
-21 10 9 -2.3849 -0.0186
-21 10 10 0.1694 -0.0027
-21 10 11 -1.8930 0.0351
-21 10 12 3.6030 -0.2009
-21 10 13 -1.1370 0.2486
-21 10 14 3.9459 -0.1299
-21 10 15 -2.1489 -0.0210
-21 10 16 1.1785 -0.0876
-21 10 17 0.1231 0.0846
-21 10 18 0.7657 0.0159
-21 10 19 1.7947 0.1392
-21 10 20 -4.6673 -0.0638
-21 10 21 3.8010 -0.1490
-21 10 22 -2.0356 -0.0319
-21 11 1 -1.8402 -0.0981
-21 11 2 -2.5716 -0.0019
-21 11 3 7.3609 -0.2025
-21 11 4 0.1478 0.0770
-21 11 5 -2.1950 -0.1825
-21 11 6 3.3478 0.0790
-21 11 7 -4.8764 -0.1130
-21 11 8 -11.2439 0.1308
-21 11 9 -3.9412 -0.1405
-21 11 10 -6.1919 0.1220
-21 11 11 0.4656 0.0858
-21 11 12 0.1032 0.0172
-21 11 13 3.0942 0.0137
-21 11 14 -2.4623 -0.0734
-21 11 15 0.5937 -0.0487
-21 11 16 1.7403 -0.1502
-21 11 17 0.9993 0.0139
-21 11 18 -0.1851 -0.0702
-21 11 19 5.3017 -0.0540
-21 11 20 -4.0024 -0.1919
-21 11 21 0.8120 0.1391
-21 11 22 0.0440 0.1997
-21 12 1 -3.5603 0.1661
-21 12 2 -5.4661 -0.1081
-21 12 3 -1.5341 -0.0828
-21 12 4 -1.4356 0.0112
-21 12 5 -1.7048 0.0925
-21 12 6 10.2268 0.0992
-21 12 7 -0.3010 -0.0177
-21 12 8 -2.1413 -0.0111
-21 12 9 -0.3544 -0.1051
-21 12 10 -2.4398 0.1336
-21 12 11 6.5096 0.0412
-21 12 12 -1.6547 0.0047
-21 12 13 0.9589 0.0340
-21 12 14 3.1044 -0.0824
-21 12 15 0.4254 0.2281
-21 12 16 0.3612 -0.0937
-21 12 17 0.6911 -0.0756
-21 12 18 0.7431 0.2160
-21 12 19 -0.3991 -0.1563
-21 12 20 -1.2746 0.0717
-21 12 21 2.0965 -0.0166
-21 13 1 -2.8825 -0.1497
-21 13 2 -0.3869 0.0739
-21 13 3 3.3526 -0.0787
-21 13 4 5.8242 -0.0011
-21 13 5 -4.7164 -0.0102
-21 13 6 -3.4435 0.0583
-21 13 7 4.0767 0.0507
-21 13 8 4.0075 0.0376
-21 13 9 -0.3891 0.0746
-21 13 10 -5.1558 0.0098
-21 13 11 2.5225 0.1228
-21 13 12 -2.5510 -0.0118
-21 13 13 1.7647 0.0713
-21 13 14 0.9693 -0.1248
-21 13 15 3.3774 0.0054
-21 13 16 5.6073 -0.0773
-21 13 17 -2.0341 0.0452
-21 13 18 -0.3159 0.1009
-21 13 19 3.8117 0.1621
-21 13 20 -5.8248 -0.3442
-21 14 1 -3.1693 0.0028
-21 14 2 4.9488 0.0774
-21 14 3 -5.8369 -0.0266
-21 14 4 -1.2535 0.0415
-21 14 5 6.7933 -0.1799
-21 14 6 -0.3498 0.0234
-21 14 7 -2.6653 -0.0801
-21 14 8 1.0471 0.1410
-21 14 9 -3.0263 -0.0925
-21 14 10 -7.7685 0.0929
-21 14 11 -6.1811 -0.1105
-21 14 12 -1.9659 0.1528
-21 14 13 -3.7589 -0.0432
-21 14 14 -4.4391 -0.0589
-21 14 15 3.3652 -0.2544
-21 14 16 5.0875 -0.2047
-21 14 17 -0.9915 0.0318
-21 14 18 2.5165 0.1433
-21 14 19 6.3290 0.3366
-21 15 1 -2.5145 0.2697
-21 15 2 0.0262 -0.1342
-21 15 3 0.2094 0.0623
-21 15 4 -0.3468 -0.1124
-21 15 5 -1.4066 -0.0625
-21 15 6 0.7713 0.0306
-21 15 7 0.9266 -0.0162
-21 15 8 -2.0852 0.0267
-21 15 9 4.2539 0.0584
-21 15 10 -3.1444 0.0413
-21 15 11 0.0507 -0.0196
-21 15 12 3.9040 -0.0021
-21 15 13 -4.1806 0.1211
-21 15 14 -2.1440 0.1386
-21 15 15 -6.9866 0.1210
-21 15 16 1.4553 -0.1481
-21 15 17 2.5463 -0.0132
-21 15 18 -5.5017 0.3597
-21 16 1 -0.7196 0.1267
-21 16 2 -2.2182 -0.0778
-21 16 3 3.4311 0.0189
-21 16 4 2.2711 -0.0715
-21 16 5 4.1154 -0.0215
-21 16 6 -3.9731 -0.0657
-21 16 7 -9.1426 -0.1469
-21 16 8 -0.3079 -0.0836
-21 16 9 -3.2480 0.0283
-21 16 10 -0.5286 0.1236
-21 16 11 -3.5645 0.0733
-21 16 12 -6.8176 0.0495
-21 16 13 -0.0707 -0.0478
-21 16 14 1.4366 -0.0453
-21 16 15 -8.3831 0.1069
-21 16 16 3.8610 -0.0484
-21 16 17 -1.8096 -0.4393
-21 17 1 -4.3241 -0.0495
-21 17 2 4.6005 0.1123
-21 17 3 4.9802 0.0679
-21 17 4 5.5860 -0.0841
-21 17 5 1.1003 -0.0128
-21 17 6 -0.5364 0.0077
-21 17 7 -2.7383 -0.0524
-21 17 8 -11.4073 -0.0255
-21 17 9 -9.0861 0.0150
-21 17 10 3.9497 0.1412
-21 17 11 -1.3384 0.0605
-21 17 12 -7.6227 0.0336
-21 17 13 -6.1487 -0.1864
-21 17 14 -3.9032 0.2269
-21 17 15 -5.6898 -0.0068
-21 17 16 -1.9912 0.0080
-21 18 1 1.8590 -0.0558
-21 18 2 -3.7905 -0.0096
-21 18 3 -0.7257 0.0055
-21 18 4 0.6077 -0.1885
-21 18 5 2.0915 0.0804
-21 18 6 -6.8761 -0.0508
-21 18 7 2.6779 0.3074
-21 18 8 4.2005 -0.1097
-21 18 9 5.8091 0.0505
-21 18 10 4.7950 -0.1383
-21 18 11 -12.8393 0.0000
-21 18 12 5.5074 -0.1461
-21 18 13 -1.8767 -0.1302
-21 18 14 -0.5406 -0.0810
-21 19 1 -2.7852 -0.0611
-21 19 2 -3.0151 -0.0414
-21 19 3 -7.4814 -0.0372
-21 19 4 -7.2289 -0.0034
-21 19 5 1.4640 -0.0586
-21 19 6 -1.9009 -0.1008
-21 19 7 3.3347 -0.0262
-21 19 8 1.1896 0.0250
-21 19 9 -0.2226 -0.0596
-21 19 10 -4.7375 -0.0455
-21 19 11 -5.3272 0.2120
-21 19 12 -0.3424 0.1033
-21 20 1 -1.1127 0.1406
-21 20 2 5.7254 -0.0694
-21 20 3 2.7523 -0.0485
-21 20 4 -7.5257 0.0639
-21 20 5 -1.1780 0.0893
-21 20 6 4.0548 -0.1149
-21 20 7 4.7751 -0.1321
-21 20 8 -5.7223 0.2425
-21 20 9 -3.5290 -0.1772
-20 0 2 0.4733 0.5860
-20 0 4 -3.6776 1.4044
-20 0 6 3.5697 -0.8018
-20 0 8 9.0829 0.3873
-20 0 10 5.4026 0.3244
-20 0 12 1.9995 0.7126
-20 0 14 -2.2653 1.5795
-20 0 16 -6.7867 -0.3308
-20 0 18 -6.7326 -0.4786
-20 0 20 2.1266 -0.8683
-20 0 22 9.6418 -0.9086
-20 0 24 2.6823 0.3335
-20 1 1 -2.8624 0.7624
-20 1 2 5.8174 -0.7879
-20 1 3 -3.1785 0.1629
-20 1 4 -4.9419 -0.0991
-20 1 5 -0.5923 0.0315
-20 1 6 -1.2555 -0.2543
-20 1 7 -1.2443 0.0442
-20 1 8 -3.1606 -0.2490
-20 1 9 -1.1979 0.0648
-20 1 10 2.6819 0.6243
-20 1 11 -0.3629 -0.0438
-20 1 12 0.0877 0.0074
-20 1 13 -4.2827 0.2981
-20 1 14 3.2098 0.9126
-20 1 15 -0.2299 0.1926
-20 1 16 -0.0333 0.9156
-20 1 17 0.9905 -0.0646
-20 1 18 2.8868 0.5977
-20 1 19 -1.7248 -0.1824
-20 1 20 -1.7979 0.5041
-20 1 21 -2.8533 -0.4376
-20 1 22 1.5599 -0.2797
-20 1 23 -4.4769 -0.0791
-20 1 24 6.2455 -0.0763
-20 1 25 9.6135 0.2633
-20 2 1 6.6760 0.2888
-20 2 2 -0.5635 -0.2377
-20 2 3 -2.5062 0.0757
-20 2 4 -4.0440 -0.4029
-20 2 5 -2.2941 0.3913
-20 2 6 -0.6411 0.2726
-20 2 7 0.4339 -0.0781
-20 2 8 0.0537 -0.0357
-20 2 9 3.8026 0.0709
-20 2 10 -0.1548 0.0940
-20 2 11 -1.4876 -0.0460
-20 2 12 -5.6821 -0.0278
-20 2 13 -1.8127 -0.1945
-20 2 14 0.3301 -0.0607
-20 2 15 -3.7095 0.0329
-20 2 16 0.9922 0.0188
-20 2 17 2.3987 -0.1356
-20 2 18 -3.7947 -0.0158
-20 2 19 -4.4966 0.0044
-20 2 20 -1.9196 -0.0967
-20 2 21 -1.9411 0.1615
-20 2 22 3.7314 -0.1189
-20 2 23 -5.3252 -0.1253
-20 2 24 -9.2228 0.0606
-20 2 25 -3.3357 0.0222
-20 3 1 0.3665 -0.1197
-20 3 2 -0.0045 -0.2539
-20 3 3 -0.0536 0.4396
-20 3 4 -1.3635 -0.4913
-20 3 5 -2.9287 -0.0230
-20 3 6 -0.7662 -0.1185
-20 3 7 -0.6710 -0.3397
-20 3 8 -2.9251 0.2657
-20 3 9 5.0206 -0.3428
-20 3 10 -2.9056 0.2939
-20 3 11 2.9114 -0.2850
-20 3 12 3.2250 0.3706
-20 3 13 0.8106 0.1744
-20 3 14 2.2045 0.1936
-20 3 15 -6.0256 0.2352
-20 3 16 0.2348 0.0992
-20 3 17 -2.8621 0.0827
-20 3 18 0.5941 0.1415
-20 3 19 -0.2770 -0.0869
-20 3 20 -0.9743 0.1375
-20 3 21 1.2023 -0.2237
-20 3 22 -0.9719 0.0473
-20 3 23 -0.4947 -0.0083
-20 3 24 -0.2134 -0.3851
-20 3 25 2.8156 0.0112
-20 4 1 2.2139 -0.0602
-20 4 2 -2.4465 0.0245
-20 4 3 1.8887 0.3252
-20 4 4 -3.9795 0.1463
-20 4 5 -0.7669 -0.0769
-20 4 6 -2.4064 -0.3714
-20 4 7 2.7814 0.2563
-20 4 8 -1.2851 -0.2738
-20 4 9 -0.8566 0.0354
-20 4 10 0.4600 -0.2538
-20 4 11 6.4220 0.1452
-20 4 12 -2.6755 -0.0887
-20 4 13 0.7412 0.0730
-20 4 14 2.0059 0.3441
-20 4 15 -0.5013 -0.5978
-20 4 16 4.1965 0.0378
-20 4 17 0.4185 -0.6125
-20 4 18 5.5753 0.1586
-20 4 19 -1.2682 -0.2586
-20 4 20 -9.9864 -0.1225
-20 4 21 9.4072 -0.2017
-20 4 22 -4.1585 -0.0862
-20 4 23 0.2929 0.2404
-20 4 24 -3.0451 0.0745
-20 4 25 -0.1004 0.0860
-20 5 1 3.4638 0.2339
-20 5 2 0.4734 -0.0037
-20 5 3 6.3662 0.0233
-20 5 4 -2.5783 0.0027
-20 5 5 -3.1242 0.3096
-20 5 6 -0.7098 -0.0976
-20 5 7 -2.6968 0.3231
-20 5 8 1.4583 0.0345
-20 5 9 -2.3361 0.1527
-20 5 10 4.0105 -0.1296
-20 5 11 1.6757 -0.0959
-20 5 12 -1.3267 -0.0411
-20 5 13 2.5768 -0.1309
-20 5 14 1.5184 0.1220
-20 5 15 1.5417 -0.1725
-20 5 16 -0.0043 0.1160
-20 5 17 5.6249 0.0750
-20 5 18 -3.4377 0.0676
-20 5 19 4.0136 0.1170
-20 5 20 0.5661 -0.1198
-20 5 21 -9.2510 -0.2162
-20 5 22 -2.1390 -0.2385
-20 5 23 -0.2749 0.0194
-20 5 24 -7.7934 0.1129
-20 5 25 -0.6680 -0.0210
-20 6 1 -1.1143 0.0911
-20 6 2 -7.6462 -0.3228
-20 6 3 5.3224 -0.0553
-20 6 4 -3.2931 0.0706
-20 6 5 1.7678 0.0149
-20 6 6 3.5769 0.2629
-20 6 7 -1.5023 -0.0542
-20 6 8 -3.7515 0.1435
-20 6 9 0.4734 0.0716
-20 6 10 -1.2440 -0.0507
-20 6 11 -2.5806 0.1681
-20 6 12 1.6128 -0.1173
-20 6 13 4.9422 -0.1775
-20 6 14 -4.7844 -0.2124
-20 6 15 3.6728 -0.2013
-20 6 16 0.4738 0.1377
-20 6 17 -0.8018 -0.4455
-20 6 18 -1.6727 0.2356
-20 6 19 0.7113 -0.1503
-20 6 20 -3.1325 0.1550
-20 6 21 1.4654 -0.0278
-20 6 22 3.8109 0.0445
-20 6 23 3.8032 0.1689
-20 6 24 3.2845 -0.1097
-20 6 25 0.8730 0.0170
-20 7 1 -2.4850 0.1236
-20 7 2 2.6820 -0.0902
-20 7 3 -2.8345 0.2201
-20 7 4 -0.6811 -0.1802
-20 7 5 3.6372 0.2647
-20 7 6 -1.0990 -0.2630
-20 7 7 0.0023 0.1467
-20 7 8 1.0080 -0.1443
-20 7 9 -0.2457 0.1752
-20 7 10 3.1799 0.0088
-20 7 11 3.1184 0.2101
-20 7 12 -0.4216 0.1054
-20 7 13 0.9793 0.1656
-20 7 14 -1.5078 0.0937
-20 7 15 3.8517 0.0315
-20 7 16 0.5251 0.0920
-20 7 17 -0.9021 0.0763
-20 7 18 0.7430 0.0447
-20 7 19 0.2408 0.0489
-20 7 20 1.9336 -0.1391
-20 7 21 -3.7392 -0.1727
-20 7 22 -2.6993 0.1129
-20 7 23 -1.1778 -0.1347
-20 7 24 -0.6783 0.3682
-20 8 1 -1.5821 -0.0365
-20 8 2 4.1117 0.2290
-20 8 3 -7.8832 0.1891
-20 8 4 -1.9539 0.1644
-20 8 5 2.7795 -0.1691
-20 8 6 0.2018 -0.0958
-20 8 7 -2.5569 -0.0594
-20 8 8 -11.6364 0.0122
-20 8 9 1.3092 -0.1063
-20 8 10 -0.6722 -0.1214
-20 8 11 2.7944 -0.0903
-20 8 12 -0.3370 -0.0873
-20 8 13 -3.8812 0.1527
-20 8 14 9.0663 -0.0493
-20 8 15 -3.1882 0.0375
-20 8 16 -5.5713 -0.1086
-20 8 17 6.1625 0.1442
-20 8 18 2.8960 -0.0181
-20 8 19 4.1506 -0.0708
-20 8 20 1.6902 0.0069
-20 8 21 -0.9633 -0.0105
-20 8 22 -5.2567 0.0639
-20 8 23 -5.3367 0.0979
-20 8 24 -0.1683 0.5387
-20 9 1 -1.6866 -0.0241
-20 9 2 -1.7331 0.0360
-20 9 3 4.1654 -0.0306
-20 9 4 -4.7891 0.1583
-20 9 5 1.7166 -0.0520
-20 9 6 -1.4544 -0.2182
-20 9 7 1.2046 0.0101
-20 9 8 -0.8186 -0.1253
-20 9 9 -0.7432 -0.0253
-20 9 10 -1.0025 -0.0027
-20 9 11 -1.0136 0.1297
-20 9 12 3.2479 0.1252
-20 9 13 1.2091 -0.0689
-20 9 14 -1.5942 0.1541
-20 9 15 -5.9030 0.0278
-20 9 16 -2.2329 0.0543
-20 9 17 -3.5798 0.0434
-20 9 18 -2.0355 -0.0073
-20 9 19 -0.6758 0.0541
-20 9 20 3.3941 0.0676
-20 9 21 3.4791 0.0105
-20 9 22 4.6408 -0.0539
-20 9 23 -0.0972 0.1496
-20 10 1 -2.7264 0.0225
-20 10 2 1.8835 -0.1497
-20 10 3 0.0530 -0.0272
-20 10 4 -0.5289 -0.0211
-20 10 5 2.0515 0.1318
-20 10 6 0.9002 0.0079
-20 10 7 1.0365 -0.0460
-20 10 8 -4.3036 -0.0807
-20 10 9 -1.4920 0.0381
-20 10 10 -3.4806 -0.0362
-20 10 11 -1.7916 0.1404
-20 10 12 -0.4205 -0.0764
-20 10 13 0.0676 0.1073
-20 10 14 0.4659 -0.1045
-20 10 15 7.8005 0.3104
-20 10 16 2.5746 -0.0785
-20 10 17 1.8637 0.0065
-20 10 18 -3.8967 0.0758
-20 10 19 0.9651 -0.0901
-20 10 20 -6.4790 0.0955
-20 10 21 -4.9637 0.0270
-20 10 22 -0.0362 -0.1566
-20 10 23 -4.4664 -0.0581
-20 11 1 -4.1678 -0.1281
-20 11 2 0.8151 0.2055
-20 11 3 8.5466 -0.0633
-20 11 4 4.0175 0.2358
-20 11 5 -0.7930 -0.1397
-20 11 6 0.8688 0.0426
-20 11 7 2.0924 -0.2124
-20 11 8 -1.1588 0.0353
-20 11 9 0.7727 -0.1180
-20 11 10 -0.1831 -0.1117
-20 11 11 -1.4745 0.0557
-20 11 12 -0.9800 -0.0422
-20 11 13 -0.0782 0.1705
-20 11 14 1.0250 -0.1552
-20 11 15 0.8737 0.1638
-20 11 16 -4.6866 -0.1159
-20 11 17 -0.8025 0.0071
-20 11 18 -2.8178 -0.1549
-20 11 19 -4.6059 -0.0410
-20 11 20 -3.3127 0.0815
-20 11 21 4.1373 0.0430
-20 11 22 -0.6602 -0.1505
-20 12 1 3.6492 -0.0293
-20 12 2 -6.1720 0.1041
-20 12 3 2.1858 0.1672
-20 12 4 -0.2020 0.0197
-20 12 5 2.3984 -0.0396
-20 12 6 -4.2557 -0.0322
-20 12 7 -2.7075 0.1000
-20 12 8 -3.0336 0.0370
-20 12 9 0.8474 -0.0762
-20 12 10 -2.7427 0.0564
-20 12 11 -7.0520 -0.0539
-20 12 12 -4.7695 0.0806
-20 12 13 4.7515 -0.0409
-20 12 14 3.4812 -0.0825
-20 12 15 -1.6896 -0.1729
-20 12 16 2.6403 -0.1193
-20 12 17 2.3316 0.0430
-20 12 18 -5.0920 -0.1811
-20 12 19 -3.4293 -0.0794
-20 12 20 -1.6331 0.1742
-20 12 21 1.4792 -0.2064
-20 12 22 -2.7593 0.1794
-20 13 1 -3.1732 -0.0319
-20 13 2 0.4242 0.0543
-20 13 3 -1.1116 0.0105
-20 13 4 -1.8178 0.1238
-20 13 5 -0.4768 -0.0731
-20 13 6 -5.0060 -0.0001
-20 13 7 6.6367 -0.0422
-20 13 8 4.0567 0.0075
-20 13 9 5.0355 -0.0438
-20 13 10 2.4819 0.0102
-20 13 11 1.1612 0.1265
-20 13 12 -4.7406 -0.0501
-20 13 13 -1.6264 0.1320
-20 13 14 -2.7931 -0.0823
-20 13 15 -2.9771 0.0839
-20 13 16 0.0285 -0.0140
-20 13 17 0.1329 0.0804
-20 13 18 -5.5690 -0.1265
-20 13 19 3.8045 0.0830
-20 13 20 -6.3088 -0.0205
-20 13 21 -2.7829 0.0441
-20 14 1 -3.0593 0.1222
-20 14 2 -5.6022 0.1097
-20 14 3 -2.3959 -0.0639
-20 14 4 -7.7997 0.0140
-20 14 5 -2.4828 -0.0882
-20 14 6 3.6923 0.0056
-20 14 7 0.3003 -0.2530
-20 14 8 -0.0893 0.0442
-20 14 9 6.7802 -0.0570
-20 14 10 2.8453 0.0608
-20 14 11 1.6138 0.0635
-20 14 12 -1.3702 0.0743
-20 14 13 -1.4275 -0.1032
-20 14 14 -0.5200 -0.0470
-20 14 15 -3.0401 0.0681
-20 14 16 0.2942 0.0249
-20 14 17 5.8087 -0.2268
-20 14 18 -1.2449 -0.0977
-20 14 19 3.9247 0.1591
-20 14 20 0.1314 -0.1016
-20 15 1 -1.4708 0.1057
-20 15 2 1.7755 -0.0459
-20 15 3 -6.0906 0.1214
-20 15 4 -2.7939 -0.2358
-20 15 5 4.2811 -0.0588
-20 15 6 1.8369 -0.1446
-20 15 7 -1.4965 0.0314
-20 15 8 -4.5924 0.1256
-20 15 9 0.6857 -0.0232
-20 15 10 1.6982 0.1968
-20 15 11 1.0994 0.0088
-20 15 12 -3.0356 0.0362
-20 15 13 -0.8778 0.0514
-20 15 14 -1.7648 -0.0160
-20 15 15 8.6499 0.0434
-20 15 16 0.6384 0.0832
-20 15 17 5.6748 -0.0575
-20 15 18 -0.8310 -0.2408
-20 15 19 -4.4878 0.2221
-20 16 1 -2.3088 -0.0249
-20 16 2 -6.8938 0.0708
-20 16 3 -0.6600 0.1015
-20 16 4 -5.3208 -0.1093
-20 16 5 -8.3562 -0.0062
-20 16 6 -4.4528 0.0124
-20 16 7 1.8231 0.2087
-20 16 8 6.5405 -0.0377
-20 16 9 1.4167 -0.1460
-20 16 10 8.0710 0.0240
-20 16 11 3.7092 0.0252
-20 16 12 9.2989 0.0344
-20 16 13 12.3787 0.1117
-20 16 14 -1.4366 0.0293
-20 16 15 -3.1416 -0.0352
-20 16 16 -2.8953 0.0812
-20 16 17 -2.9484 -0.1043
-20 16 18 -0.3839 -0.1747
-20 17 1 3.0207 0.0028
-20 17 2 5.4901 -0.0407
-20 17 3 -0.5478 0.0360
-20 17 4 -2.0271 0.1443
-20 17 5 -2.4155 0.0482
-20 17 6 -1.3456 0.0014
-20 17 7 -8.2367 -0.0917
-20 17 8 -6.2851 0.0487
-20 17 9 -1.5819 -0.0589
-20 17 10 -4.0790 -0.0567
-20 17 11 12.2940 -0.1210
-20 17 12 3.5315 0.0985
-20 17 13 4.2780 0.1042
-20 17 14 2.8185 -0.0352
-20 17 15 -2.0518 -0.0296
-20 17 16 1.7807 0.0618
-20 17 17 3.8863 -0.2046
-20 18 1 3.5494 0.2226
-20 18 2 -6.8510 -0.2066
-20 18 3 -0.3080 -0.1039
-20 18 4 0.9463 -0.0604
-20 18 5 -2.2812 0.0055
-20 18 6 3.3640 -0.1090
-20 18 7 6.3273 -0.0491
-20 18 8 -5.4670 0.0761
-20 18 9 -2.4713 0.1123
-20 18 10 3.7628 -0.0122
-20 18 11 4.8623 -0.0295
-20 18 12 1.4481 -0.0892
-20 18 13 -2.4914 -0.1046
-20 18 14 3.7987 -0.0348
-20 18 15 -5.1500 -0.0162
-20 19 1 1.8821 0.0758
-20 19 2 3.0595 0.0607
-20 19 3 2.3285 0.0222
-20 19 4 4.9656 -0.2298
-20 19 5 -0.5328 0.1393
-20 19 6 -1.2917 0.0723
-20 19 7 -7.9694 0.0810
-20 19 8 -8.1309 -0.0695
-20 19 9 1.4059 -0.0053
-20 19 10 7.1619 -0.0043
-20 19 11 -7.7681 -0.0881
-20 19 12 3.5613 -0.1972
-20 19 13 8.6820 0.2669
-20 19 14 -2.0604 0.0510
-20 20 1 0.9067 0.1124
-20 20 2 1.5257 0.0672
-20 20 3 -3.5011 0.0008
-20 20 4 -2.3382 -0.1026
-20 20 5 8.3721 -0.0628
-20 20 6 -2.2738 0.1139
-20 20 7 -2.4310 -0.1276
-20 20 8 4.9755 0.0744
-20 20 9 4.0976 -0.1049
-20 20 10 0.6394 0.1552
-20 20 11 -5.9657 -0.2627
-20 21 1 -1.0494 -0.3693
-20 21 2 1.3867 -0.2075
-20 21 3 1.1173 0.2016
-20 21 4 -3.9619 -0.2136
-20 21 5 -11.7306 0.0962
-20 21 6 4.2562 -0.0712
-20 21 7 0.1184 -0.0535
-20 21 8 0.3395 -0.1677
-19 0 2 -4.0645 -0.7929
-19 0 4 -0.9261 0.7508
-19 0 6 -4.5257 2.2528
-19 0 8 -3.0696 -0.4503
-19 0 10 -2.8019 -0.0358
-19 0 12 3.1313 -0.2413
-19 0 14 -1.1188 -0.2366
-19 0 16 3.4271 0.9072
-19 0 18 -3.4172 -0.8259
-19 0 20 5.5284 -0.8018
-19 0 22 3.1409 -0.8829
-19 0 24 -17.8776 -0.8903
-19 0 26 -4.7042 0.6142
-19 1 1 0.5640 -0.0712
-19 1 2 5.6380 -0.5086
-19 1 3 6.6102 0.2377
-19 1 4 1.1230 -0.5885
-19 1 5 2.1843 0.3714
-19 1 6 4.0524 0.2102
-19 1 7 -6.7919 0.2470
-19 1 8 -1.4203 0.7152
-19 1 9 -2.9855 -0.3262
-19 1 10 4.7940 0.3331
-19 1 11 2.0114 -0.1813
-19 1 12 -3.3826 1.0707
-19 1 13 6.8732 -0.4587
-19 1 14 -6.7194 0.2061
-19 1 15 -0.1218 0.1071
-19 1 16 0.2548 0.5532
-19 1 17 -0.3831 0.0564
-19 1 18 2.7801 0.5741
-19 1 19 0.8754 -0.0556
-19 1 20 -4.8687 0.0442
-19 1 21 -2.2845 0.0084
-19 1 22 -2.0265 0.0450
-19 1 23 8.6075 -0.2070
-19 1 24 2.5495 -0.6299
-19 1 25 -1.5037 -0.0486
-19 1 26 -0.8267 -0.6035
-19 2 1 -7.0188 -0.1540
-19 2 2 5.4151 -0.4765
-19 2 3 0.8410 0.2631
-19 2 4 -4.2375 -0.2458
-19 2 5 -2.2081 -0.1464
-19 2 6 0.5834 -0.1591
-19 2 7 -3.9067 0.3877
-19 2 8 2.6619 0.2895
-19 2 9 -2.5842 -0.3627
-19 2 10 1.3352 0.1854
-19 2 11 -4.9595 -0.0664
-19 2 12 -3.0291 0.1374
-19 2 13 0.4891 -0.0952
-19 2 14 4.8736 -0.0449
-19 2 15 1.0617 -0.3353
-19 2 16 -2.4041 -0.2343
-19 2 17 1.5004 0.0832
-19 2 18 4.0265 -0.0955
-19 2 19 -3.6278 -0.1682
-19 2 20 -1.6116 -0.0684
-19 2 21 -0.2986 0.1042
-19 2 22 2.9635 -0.1634
-19 2 23 2.7201 0.1527
-19 2 24 -2.7995 0.0043
-19 2 25 -0.9321 -0.0645
-19 2 26 -0.8059 0.3206
-19 3 1 -0.1790 0.2775
-19 3 2 4.7242 -0.2807
-19 3 3 -1.4151 -0.1791
-19 3 4 7.9272 -0.2202
-19 3 5 0.4947 0.0158
-19 3 6 3.3477 -0.1735
-19 3 7 -3.6782 -0.0280
-19 3 8 0.6264 0.0970
-19 3 9 -5.1121 -0.3982
-19 3 10 -5.8358 0.3332
-19 3 11 -0.2425 -0.4356
-19 3 12 -4.3191 0.5225
-19 3 13 -0.4680 -0.4330
-19 3 14 1.4160 0.4125
-19 3 15 -0.5563 -0.0484
-19 3 16 -4.0996 0.1963
-19 3 17 1.6913 0.3953
-19 3 18 2.5461 -0.1917
-19 3 19 -1.5792 0.1184
-19 3 20 -2.0207 -0.0831
-19 3 21 -6.1546 0.1487
-19 3 22 2.3688 -0.3834
-19 3 23 4.6260 -0.2329
-19 3 24 0.3902 -0.2869
-19 3 25 1.0446 -0.1535
-19 3 26 -8.6074 -0.3123
-19 4 1 -4.3248 0.3832
-19 4 2 -1.0063 -0.4976
-19 4 3 2.7911 0.0174
-19 4 4 -0.9381 -0.0125
-19 4 5 4.4754 0.0871
-19 4 6 0.7962 0.1140
-19 4 7 0.9467 -0.5186
-19 4 8 -1.3329 -0.2908
-19 4 9 -2.5987 -0.2811
-19 4 10 -0.0259 -0.1780
-19 4 11 -4.7873 -0.3663
-19 4 12 -1.5894 -0.1529
-19 4 13 -6.9099 -0.2182
-19 4 14 -1.9286 -0.0858
-19 4 15 0.0436 0.0700
-19 4 16 -2.4063 0.3579
-19 4 17 0.5522 -0.4683
-19 4 18 0.9107 0.1112
-19 4 19 2.8042 -0.4547
-19 4 20 5.3703 0.1955
-19 4 21 -2.8241 -0.1629
-19 4 22 1.2011 0.0228
-19 4 23 1.5145 -0.0611
-19 4 24 -1.0496 -0.1428
-19 4 25 6.3756 0.3085
-19 4 26 -1.4664 0.2177
-19 5 1 -4.5680 0.0019
-19 5 2 -1.6076 -0.0617
-19 5 3 -2.4905 0.0553
-19 5 4 6.5929 0.0038
-19 5 5 2.7156 0.0655
-19 5 6 1.6046 0.0421
-19 5 7 4.8734 0.1229
-19 5 8 0.6283 -0.0449
-19 5 9 -1.3703 0.1692
-19 5 10 -4.9235 -0.0679
-19 5 11 2.5846 0.1434
-19 5 12 -1.6731 -0.0216
-19 5 13 -0.3126 -0.1022
-19 5 14 2.3493 -0.1299
-19 5 15 -4.3201 -0.2541
-19 5 16 3.5658 0.0962
-19 5 17 -3.2586 -0.2093
-19 5 18 -3.8909 -0.0335
-19 5 19 -0.3282 -0.0058
-19 5 20 0.0043 0.0469
-19 5 21 4.3503 0.0083
-19 5 22 -0.9198 -0.1198
-19 5 23 -3.3250 0.0778
-19 5 24 -3.6970 -0.3450
-19 5 25 5.4767 -0.0171
-19 6 1 4.5842 0.0823
-19 6 2 -6.0747 -0.1009
-19 6 3 -1.3311 0.1411
-19 6 4 5.5596 -0.2688
-19 6 5 1.3052 -0.2837
-19 6 6 1.8422 -0.0965
-19 6 7 2.2709 -0.2043
-19 6 8 1.7578 0.2878
-19 6 9 -1.1067 -0.3646
-19 6 10 5.0086 0.1849
-19 6 11 0.4129 -0.2251
-19 6 12 2.9141 -0.0417
-19 6 13 1.2923 -0.0374
-19 6 14 3.0459 -0.0523
-19 6 15 -2.7137 -0.2449
-19 6 16 1.8228 -0.1822
-19 6 17 7.1198 -0.0513
-19 6 18 -1.1824 0.0042
-19 6 19 0.8706 -0.2142
-19 6 20 -5.0588 0.0653
-19 6 21 2.4316 -0.0804
-19 6 22 -5.8511 0.1121
-19 6 23 0.7681 0.0823
-19 6 24 -10.6500 0.0998
-19 6 25 0.1123 0.5035
-19 7 1 1.8347 0.1100
-19 7 2 -2.2443 0.0056
-19 7 3 -2.4084 0.1805
-19 7 4 -2.5065 0.0528
-19 7 5 -5.6251 0.2208
-19 7 6 0.1915 -0.1533
-19 7 7 1.0529 0.1762
-19 7 8 0.9479 -0.1903
-19 7 9 4.3640 0.0887
-19 7 10 -2.3815 -0.1367
-19 7 11 -2.9990 -0.0856
-19 7 12 -2.6260 -0.0606
-19 7 13 -0.4529 -0.0324
-19 7 14 -0.7057 0.2225
-19 7 15 -4.0397 0.0590
-19 7 16 1.1403 0.1919
-19 7 17 -2.0818 0.0396
-19 7 18 4.4892 0.2596
-19 7 19 1.6575 -0.0745
-19 7 20 -4.3436 0.1939
-19 7 21 6.1053 -0.0316
-19 7 22 -0.9364 -0.0457
-19 7 23 2.1384 -0.4230
-19 7 24 -0.4588 -0.1388
-19 7 25 2.9467 -0.1848
-19 8 1 0.9701 -0.1287
-19 8 2 -3.5811 -0.1977
-19 8 3 -2.2968 -0.3225
-19 8 4 -1.9984 -0.1239
-19 8 5 -0.5882 0.0674
-19 8 6 5.4526 -0.0249
-19 8 7 -0.8874 0.0365
-19 8 8 6.7481 -0.0728
-19 8 9 7.1803 0.1974
-19 8 10 1.7668 -0.0611
-19 8 11 1.8361 -0.0002
-19 8 12 -3.1878 -0.0279
-19 8 13 2.8572 -0.0290
-19 8 14 6.3626 -0.0254
-19 8 15 0.8937 0.2044
-19 8 16 0.7030 0.0969
-19 8 17 1.2001 -0.0034
-19 8 18 0.4348 -0.1350
-19 8 19 2.3415 0.1165
-19 8 20 -3.8320 -0.0966
-19 8 21 -2.2714 0.0442
-19 8 22 2.7664 0.1331
-19 8 23 5.0238 -0.1606
-19 8 24 -1.9080 0.0508
-19 9 1 -5.2539 -0.0238
-19 9 2 -2.4630 0.1907
-19 9 3 0.7010 -0.1131
-19 9 4 -5.1399 0.1087
-19 9 5 -4.6775 -0.0621
-19 9 6 1.3404 0.1125
-19 9 7 -0.3712 -0.0114
-19 9 8 -0.0504 -0.0770
-19 9 9 -0.0143 0.0507
-19 9 10 -2.0014 -0.1355
-19 9 11 0.3800 0.1038
-19 9 12 -0.9187 0.0451
-19 9 13 -1.8583 0.0657
-19 9 14 1.2197 0.1677
-19 9 15 7.2984 -0.0638
-19 9 16 -3.7279 0.0536
-19 9 17 2.0278 -0.2025
-19 9 18 4.8079 0.0720
-19 9 19 -2.1921 -0.0462
-19 9 20 1.1563 0.1626
-19 9 21 -6.4488 -0.0852
-19 9 22 -2.0231 0.1087
-19 9 23 -3.0842 -0.2591
-19 9 24 -3.7221 -0.1054
-19 10 1 -0.3217 -0.0813
-19 10 2 0.4330 -0.0023
-19 10 3 -1.0325 -0.0002
-19 10 4 -2.9340 -0.1820
-19 10 5 -0.8364 0.0667
-19 10 6 -1.1267 -0.0394
-19 10 7 -6.1184 0.1736
-19 10 8 0.6819 -0.0709
-19 10 9 1.7182 0.1116
-19 10 10 2.2521 -0.1182
-19 10 11 0.6064 0.0299
-19 10 12 0.9908 -0.0697
-19 10 13 3.8746 0.0841
-19 10 14 -0.9197 -0.0422
-19 10 15 -0.6068 -0.0441
-19 10 16 -2.7279 -0.0835
-19 10 17 -2.0039 0.1800
-19 10 18 1.3503 -0.0067
-19 10 19 -0.0765 0.0048
-19 10 20 2.5084 0.0084
-19 10 21 3.0237 -0.1529
-19 10 22 -3.2890 -0.1405
-19 10 23 -4.7511 -0.2285
-19 11 1 3.3844 -0.0698
-19 11 2 2.5230 0.0605
-19 11 3 3.1987 0.0302
-19 11 4 -0.2689 0.2937
-19 11 5 2.2896 0.0769
-19 11 6 -4.1439 0.1423
-19 11 7 -4.1258 -0.0054
-19 11 8 -0.2440 -0.0724
-19 11 9 -3.5205 -0.0759
-19 11 10 -0.5083 -0.1046
-19 11 11 -0.1890 0.0156
-19 11 12 3.2622 -0.2501
-19 11 13 2.5932 0.1095
-19 11 14 3.8016 -0.0779
-19 11 15 -0.9327 0.0968
-19 11 16 1.9592 -0.0386
-19 11 17 3.7868 0.1958
-19 11 18 -4.9336 -0.1440
-19 11 19 -3.6623 0.0984
-19 11 20 -7.8814 -0.1472
-19 11 21 -1.9209 0.0548
-19 11 22 8.8711 0.1081
-19 11 23 1.7523 -0.0570
-19 12 1 -3.1285 -0.1087
-19 12 2 1.9754 -0.0638
-19 12 3 -0.8768 -0.1262
-19 12 4 -0.6008 0.0617
-19 12 5 -3.1993 0.1523
-19 12 6 -0.8648 0.0451
-19 12 7 -3.3482 -0.0292
-19 12 8 -4.1837 -0.0518
-19 12 9 -2.2253 0.0331
-19 12 10 -0.5697 -0.0046
-19 12 11 -0.1352 -0.0062
-19 12 12 -0.9883 -0.0904
-19 12 13 5.9095 -0.1604
-19 12 14 2.0596 -0.0134
-19 12 15 -1.1308 -0.1151
-19 12 16 -5.3310 0.0384
-19 12 17 6.1268 -0.1271
-19 12 18 -0.6971 -0.1786
-19 12 19 2.8077 -0.0434
-19 12 20 -1.3900 -0.3083
-19 12 21 -3.7452 0.1397
-19 12 22 2.1122 0.2858
-19 13 1 -2.2002 0.1350
-19 13 2 -1.2230 0.1037
-19 13 3 1.5600 0.0876
-19 13 4 4.1979 0.0120
-19 13 5 6.6715 0.1464
-19 13 6 -3.4623 0.0193
-19 13 7 -0.3421 -0.0404
-19 13 8 -9.5078 0.0209
-19 13 9 -6.3709 -0.1050
-19 13 10 4.5458 -0.0156
-19 13 11 -5.1119 0.0077
-19 13 12 -1.9943 -0.0842
-19 13 13 0.9710 0.1145
-19 13 14 8.7191 -0.2095
-19 13 15 -0.8263 0.1360
-19 13 16 -3.1857 0.0507
-19 13 17 -0.3675 0.1220
-19 13 18 -1.5659 0.0521
-19 13 19 0.4638 0.0450
-19 13 20 0.5391 -0.0965
-19 13 21 1.1936 0.0111
-19 13 22 0.7764 0.2258
-19 14 1 0.5237 -0.0463
-19 14 2 -6.7083 0.0472
-19 14 3 -2.9310 -0.0038
-19 14 4 1.7898 0.0834
-19 14 5 -4.9486 -0.0518
-19 14 6 -2.8388 0.0440
-19 14 7 3.4682 0.0047
-19 14 8 -2.8952 0.0065
-19 14 9 -0.9364 -0.1517
-19 14 10 0.6880 -0.0048
-19 14 11 -1.9255 0.0662
-19 14 12 -2.7968 -0.0885
-19 14 13 3.0287 0.2453
-19 14 14 1.5434 -0.0556
-19 14 15 -1.9268 -0.2013
-19 14 16 5.6797 0.1312
-19 14 17 2.3284 -0.0208
-19 14 18 2.2340 0.2737
-19 14 19 -0.7698 -0.0769
-19 14 20 -4.6735 -0.0608
-19 14 21 -5.7984 -0.1841
-19 15 1 5.0151 0.0770
-19 15 2 -4.5901 -0.1034
-19 15 3 -5.8776 0.0860
-19 15 4 0.9918 0.0767
-19 15 5 0.4324 0.0836
-19 15 6 -0.1786 -0.1703
-19 15 7 2.4798 -0.0296
-19 15 8 -2.7697 -0.0181
-19 15 9 -1.0958 -0.0068
-19 15 10 -4.8878 0.1045
-19 15 11 -1.7117 -0.1049
-19 15 12 0.8924 0.1871
-19 15 13 -9.0124 0.0604
-19 15 14 2.5262 0.0277
-19 15 15 -0.6783 -0.0112
-19 15 16 -1.5162 0.1004
-19 15 17 4.5870 -0.0864
-19 15 18 6.8583 -0.0175
-19 15 19 5.8601 -0.0038
-19 15 20 2.0662 -0.4206
-19 16 1 10.1966 0.0364
-19 16 2 -1.2281 -0.0083
-19 16 3 -1.3971 0.0743
-19 16 4 -2.1001 0.0590
-19 16 5 -4.2759 0.1104
-19 16 6 2.0773 0.0577
-19 16 7 -1.6517 -0.0310
-19 16 8 -5.9612 -0.0175
-19 16 9 0.1099 0.0216
-19 16 10 -7.5495 0.0154
-19 16 11 -1.3273 -0.1181
-19 16 12 -1.8458 0.0001
-19 16 13 -5.2046 -0.0339
-19 16 14 -2.3797 0.0114
-19 16 15 -7.1305 0.1200
-19 16 16 -1.8947 -0.0653
-19 16 17 -3.8744 -0.1442
-19 16 18 2.0881 0.0359
-19 16 19 0.0231 -0.0404
-19 17 1 -4.6278 0.0178
-19 17 2 1.4963 0.0462
-19 17 3 7.5885 0.0582
-19 17 4 -3.2931 -0.0793
-19 17 5 -6.1444 0.0119
-19 17 6 -4.2338 0.1410
-19 17 7 -1.9394 -0.0416
-19 17 8 -3.2243 -0.0137
-19 17 9 5.8539 -0.0129
-19 17 10 3.3058 0.0645
-19 17 11 -11.2615 0.1092
-19 17 12 -1.7599 -0.0211
-19 17 13 8.0706 -0.1076
-19 17 14 -1.7872 -0.0616
-19 17 15 4.0092 0.1057
-19 17 16 -8.4815 -0.0859
-19 17 17 -0.7889 0.0510
-19 17 18 -2.6735 0.0236
-19 18 1 -4.5013 0.0300
-19 18 2 1.7705 -0.0620
-19 18 3 1.4321 0.1528
-19 18 4 -1.1223 -0.0375
-19 18 5 -2.9711 -0.1395
-19 18 6 -3.3810 -0.0236
-19 18 7 -3.8962 -0.0054
-19 18 8 -2.8150 0.0599
-19 18 9 -1.7161 -0.2479
-19 18 10 -3.5761 0.1113
-19 18 11 -5.0865 -0.0203
-19 18 12 -7.1246 0.0483
-19 18 13 2.6515 -0.0231
-19 18 14 5.5054 0.1207
-19 18 15 0.6365 -0.0900
-19 18 16 -0.8681 0.2117
-19 19 1 -3.7656 -0.1340
-19 19 2 -4.7145 -0.1795
-19 19 3 4.9265 0.2082
-19 19 4 -0.1608 -0.0227
-19 19 5 -7.9194 0.0201
-19 19 6 -4.1258 -0.1967
-19 19 7 2.1509 0.1781
-19 19 8 -9.7713 -0.0260
-19 19 9 -2.4357 0.1329
-19 19 10 -1.3744 0.0581
-19 19 11 9.4891 0.0587
-19 19 12 -6.9475 0.0558
-19 19 13 -8.9658 -0.1547
-19 19 14 -0.7954 -0.3118
-19 19 15 -5.2836 0.2257
-19 20 1 0.5374 0.0785
-19 20 2 -2.5926 0.0695
-19 20 3 -0.5609 -0.1925
-19 20 4 1.2495 0.0320
-19 20 5 7.3860 -0.0257
-19 20 6 -3.6777 -0.1347
-19 20 7 -0.5947 -0.0757
-19 20 8 -3.1336 -0.0091
-19 20 9 11.5002 -0.0767
-19 20 10 9.4883 0.0043
-19 20 11 1.3972 -0.1261
-19 20 12 2.6933 0.2122
-19 20 13 -2.5446 -0.2185
-19 21 1 4.1627 0.1305
-19 21 2 -8.0513 -0.0835
-19 21 3 -8.7051 -0.1221
-19 21 4 -1.3997 0.0331
-19 21 5 7.6107 0.1111
-19 21 6 1.6222 -0.0441
-19 21 7 -5.7083 0.1455
-19 21 8 -6.1566 0.1034
-19 21 9 -3.5146 -0.0258
-19 21 10 -6.2275 0.0728
-19 22 2 0.1723 -0.1950
-19 22 3 7.8258 0.0633
-19 22 4 -4.0670 -0.3129
-19 22 5 -1.9452 -0.1057
-18 0 2 -6.8358 0.1485
-18 0 4 5.3964 0.8645
-18 0 6 2.2904 1.0112
-18 0 8 -1.4361 2.0742
-18 0 10 -1.5260 -0.4273
-18 0 12 -6.0913 -0.9192
-18 0 14 4.2883 -0.7608
-18 0 16 0.6659 -1.0810
-18 0 18 0.6543 0.5043
-18 0 20 3.5927 -0.5681
-18 0 22 -7.9085 -0.5031
-18 0 24 5.6923 -0.2326
-18 0 26 7.3734 -0.5910
-18 1 1 -0.7375 -0.0441
-18 1 2 -4.8033 -0.4931
-18 1 3 -2.8327 -0.0250
-18 1 4 -1.1586 0.5939
-18 1 5 0.3113 0.4277
-18 1 6 -1.4854 0.0762
-18 1 7 1.7544 0.3262
-18 1 8 -0.8235 0.8025
-18 1 9 -0.4730 0.2195
-18 1 10 -0.7941 1.3446
-18 1 11 -4.2772 -0.3223
-18 1 12 -0.8816 0.5475
-18 1 13 -5.5616 -0.1689
-18 1 14 -4.0761 0.8815
-18 1 15 -4.8626 -0.3676
-18 1 16 1.5441 -0.2197
-18 1 17 -3.3674 -0.0682
-18 1 18 1.1675 -0.1905
-18 1 19 0.6828 0.0875
-18 1 20 4.5277 -0.2259
-18 1 21 0.5026 -0.0818
-18 1 22 -5.3938 -0.5913
-18 1 23 4.8321 -0.0076
-18 1 24 -5.9365 -0.3223
-18 1 25 0.7605 -0.1142
-18 1 26 3.8131 -0.8962
-18 2 1 5.7484 -0.4462
-18 2 2 -4.2996 -0.3707
-18 2 3 -2.4287 -0.4818
-18 2 4 -2.9486 -0.1390
-18 2 5 0.7468 0.0495
-18 2 6 1.8685 0.0591
-18 2 7 0.8597 -0.2794
-18 2 8 -0.7177 -0.1695
-18 2 9 3.9862 0.2988
-18 2 10 -1.3135 0.2277
-18 2 11 4.0877 -0.2684
-18 2 12 -6.8935 0.0821
-18 2 13 2.2190 -0.0874
-18 2 14 -2.2624 0.0431
-18 2 15 3.2845 0.2578
-18 2 16 0.8704 -0.0899
-18 2 17 -0.6957 -0.2395
-18 2 18 -3.1781 -0.3312
-18 2 19 -5.0045 0.1221
-18 2 20 1.9354 0.0342
-18 2 21 4.0850 -0.1433
-18 2 22 -2.0298 -0.0740
-18 2 23 5.3976 -0.0015
-18 2 24 8.4764 -0.1398
-18 2 25 5.4607 0.1760
-18 2 26 0.2111 -0.1761
-18 3 1 -4.5732 -0.1522
-18 3 2 -5.1146 0.3809
-18 3 3 -1.1709 -0.1710
-18 3 4 -5.0082 -0.0008
-18 3 5 0.4763 -0.0784
-18 3 6 0.2232 0.2767
-18 3 7 -2.2583 0.1565
-18 3 8 2.2676 0.0976
-18 3 9 -1.5174 0.1819
-18 3 10 3.0207 0.1431
-18 3 11 -3.4008 -0.2292
-18 3 12 -1.2210 0.4058
-18 3 13 1.1302 -0.1768
-18 3 14 -1.8639 0.3122
-18 3 15 3.8463 -0.1141
-18 3 16 -0.5891 0.1854
-18 3 17 -2.3776 0.0876
-18 3 18 -6.2644 -0.0664
-18 3 19 -5.1405 0.4282
-18 3 20 0.6085 -0.3982
-18 3 21 -6.8875 0.1175
-18 3 22 1.5855 -0.6520
-18 3 23 -4.8020 0.1700
-18 3 24 2.0047 -0.2980
-18 3 25 7.3379 -0.1940
-18 3 26 5.2125 0.0048
-18 4 1 -0.7129 0.2509
-18 4 2 6.2458 -0.4420
-18 4 3 -2.4254 0.2617
-18 4 4 -5.8051 -0.2492
-18 4 5 -1.8727 -0.1981
-18 4 6 -1.2213 0.0308
-18 4 7 -2.7862 -0.2165
-18 4 8 5.2015 0.4130
-18 4 9 3.7978 -0.8761
-18 4 10 3.0359 0.0024
-18 4 11 3.0912 -0.5795
-18 4 12 -0.7282 -0.0556
-18 4 13 -5.3546 -0.3973
-18 4 14 0.5916 -0.0224
-18 4 15 0.9247 -0.1798
-18 4 16 -1.4344 -0.0969
-18 4 17 3.1187 0.2286
-18 4 18 -3.3338 0.4112
-18 4 19 0.4256 -0.0623
-18 4 20 -4.6056 0.0848
-18 4 21 4.2317 -0.1038
-18 4 22 5.5545 0.0663
-18 4 23 -5.8498 0.0945
-18 4 24 -5.6736 0.0784
-18 4 25 -1.0705 -0.2430
-18 4 26 -1.7101 -0.2851
-18 5 1 -6.0769 0.2003
-18 5 2 5.0120 -0.2694
-18 5 3 -1.6354 -0.0755
-18 5 4 -2.4034 -0.0776
-18 5 5 -4.6468 -0.0353
-18 5 6 -0.4576 -0.0131
-18 5 7 -0.9702 0.0052
-18 5 8 -2.3174 0.0240
-18 5 9 -5.2574 -0.0513
-18 5 10 1.5901 -0.0132
-18 5 11 -1.1163 -0.0020
-18 5 12 0.7247 0.0323
-18 5 13 -1.2130 0.1179
-18 5 14 2.3559 -0.0452
-18 5 15 -0.2393 -0.1076
-18 5 16 -1.6966 -0.1379
-18 5 17 -3.9372 -0.1063
-18 5 18 -1.0191 -0.0166
-18 5 19 -1.1400 -0.1998
-18 5 20 2.5666 0.0399
-18 5 21 -2.2363 -0.0141
-18 5 22 2.7774 0.1782
-18 5 23 5.3182 0.0876
-18 5 24 3.4146 -0.0161
-18 5 25 0.8308 0.2655
-18 5 26 0.1263 -0.1052
-18 6 1 -5.2652 0.0128
-18 6 2 4.0847 -0.0144
-18 6 3 -2.8730 0.1223
-18 6 4 6.2493 -0.0124
-18 6 5 0.0695 0.0222
-18 6 6 -2.6448 -0.2579
-18 6 7 0.1529 -0.4394
-18 6 8 0.4874 -0.0938
-18 6 9 1.5579 -0.4118
-18 6 10 5.2351 0.2339
-18 6 11 2.4495 -0.5594
-18 6 12 -2.4700 0.2156
-18 6 13 0.4754 -0.3210
-18 6 14 7.3437 0.0844
-18 6 15 0.4224 0.1955
-18 6 16 -1.0623 0.0715
-18 6 17 3.5323 -0.0331
-18 6 18 -0.4324 -0.2066
-18 6 19 -0.8755 0.2149
-18 6 20 -1.5966 -0.1710
-18 6 21 -2.7995 0.0533
-18 6 22 1.6355 0.1289
-18 6 23 1.3778 -0.1009
-18 6 24 3.2224 0.1150
-18 6 25 -6.5435 0.1475
-18 7 1 6.3074 0.0735
-18 7 2 0.7214 0.2961
-18 7 3 3.3781 0.1578
-18 7 4 2.4711 0.0616
-18 7 5 -1.7076 0.1585
-18 7 6 -0.9800 0.0970
-18 7 7 -2.9425 0.0274
-18 7 8 2.3172 -0.0803
-18 7 9 -5.7224 0.0572
-18 7 10 -3.3940 -0.0819
-18 7 11 3.8420 -0.1113
-18 7 12 3.3688 0.0200
-18 7 13 0.9419 -0.1495
-18 7 14 2.2175 -0.0465
-18 7 15 -2.7725 -0.1764
-18 7 16 2.7038 0.1708
-18 7 17 -5.6917 -0.1280
-18 7 18 1.5864 0.2890
-18 7 19 -4.1052 -0.1099
-18 7 20 0.2693 0.3188
-18 7 21 -1.7467 -0.0439
-18 7 22 -4.6130 0.2077
-18 7 23 -1.2279 0.1699
-18 7 24 0.9012 -0.1549
-18 7 25 1.1093 -0.1629
-18 8 1 2.5926 -0.2861
-18 8 2 -0.1505 -0.1246
-18 8 3 -5.4251 -0.1695
-18 8 4 0.2772 -0.2927
-18 8 5 0.1021 -0.2608
-18 8 6 0.2187 -0.2848
-18 8 7 -2.5137 0.1862
-18 8 8 4.0679 -0.0163
-18 8 9 0.2011 0.1727
-18 8 10 2.2241 0.0755
-18 8 11 2.0397 0.3023
-18 8 12 1.1887 0.0692
-18 8 13 1.1189 0.0876
-18 8 14 -0.9465 -0.0435
-18 8 15 0.0425 -0.1643
-18 8 16 -4.2602 0.0844
-18 8 17 2.0392 0.0462
-18 8 18 -0.8310 0.0755
-18 8 19 4.4681 -0.0654
-18 8 20 -0.7982 -0.0953
-18 8 21 1.1870 0.1782
-18 8 22 -6.5001 -0.0860
-18 8 23 1.3654 -0.0346
-18 8 24 0.0103 0.0465
-18 8 25 2.4893 -0.3844
-18 9 1 7.1090 -0.0159
-18 9 2 3.0115 -0.2207
-18 9 3 3.8932 -0.0099
-18 9 4 -2.7717 0.1155
-18 9 5 -2.1981 -0.0520
-18 9 6 3.6467 0.1330
-18 9 7 -2.8832 0.0315
-18 9 8 1.4479 0.1835
-18 9 9 -1.7052 -0.0295
-18 9 10 2.3679 0.1076
-18 9 11 2.4699 0.0039
-18 9 12 1.5169 -0.1576
-18 9 13 -0.3553 0.0282
-18 9 14 -0.6276 0.0177
-18 9 15 -0.8674 0.0921
-18 9 16 3.8000 0.1264
-18 9 17 -3.4303 -0.0392
-18 9 18 4.5608 0.0190
-18 9 19 3.9573 -0.0891
-18 9 20 -1.9807 0.0438
-18 9 21 1.9405 0.0173
-18 9 22 -3.6519 -0.0582
-18 9 23 -1.2445 0.0422
-18 9 24 -6.9430 0.4396
-18 10 1 0.3337 -0.1370
-18 10 2 -0.6433 -0.0223
-18 10 3 3.6052 -0.0250
-18 10 4 -0.5561 0.0628
-18 10 5 0.3281 0.1146
-18 10 6 0.7251 -0.0736
-18 10 7 4.3973 0.0155
-18 10 8 -6.9955 -0.0659
-18 10 9 -1.6294 0.2135
-18 10 10 -1.6698 -0.1084
-18 10 11 -2.6483 0.0343
-18 10 12 0.5353 -0.1367
-18 10 13 5.8681 -0.1076
-18 10 14 -1.1166 -0.0481
-18 10 15 -0.6335 -0.0035
-18 10 16 -0.8971 0.0728
-18 10 17 -1.4331 -0.2228
-18 10 18 -3.2841 -0.0215
-18 10 19 5.2733 -0.0333
-18 10 20 -1.3271 0.1385
-18 10 21 -3.2251 -0.0950
-18 10 22 -4.1160 -0.0898
-18 10 23 -1.1107 -0.0755
-18 10 24 5.3287 -0.1470
-18 11 1 -6.1027 -0.2122
-18 11 2 1.3974 0.1718
-18 11 3 -1.5725 -0.0865
-18 11 4 1.5310 0.0395
-18 11 5 -2.4394 0.0809
-18 11 6 5.3436 0.0026
-18 11 7 1.4699 0.1817
-18 11 8 0.0669 0.0753
-18 11 9 1.7012 0.1279
-18 11 10 -1.5552 -0.0977
-18 11 11 2.0938 0.0027
-18 11 12 0.9633 -0.1291
-18 11 13 -4.3180 0.0075
-18 11 14 -0.0862 -0.1862
-18 11 15 0.7941 0.0474
-18 11 16 0.9866 0.0355
-18 11 17 0.3410 -0.0676
-18 11 18 -3.1114 -0.0014
-18 11 19 -4.7787 0.1473
-18 11 20 -1.7800 0.1508
-18 11 21 -2.7853 -0.0784
-18 11 22 -2.1722 0.0995
-18 11 23 1.5090 -0.1168
-18 12 1 -0.8687 -0.1109
-18 12 2 0.1101 0.0082
-18 12 3 3.8391 -0.1158
-18 12 4 3.8376 -0.0627
-18 12 5 -2.9211 -0.1950
-18 12 6 2.9297 -0.0156
-18 12 7 8.9833 0.1517
-18 12 8 3.0437 0.0709
-18 12 9 0.8265 -0.0057
-18 12 10 -0.5543 -0.0409
-18 12 11 -1.2290 0.0481
-18 12 12 -2.4643 -0.1369
-18 12 13 0.1737 -0.0345
-18 12 14 -1.0712 -0.0550
-18 12 15 -2.3694 -0.2153
-18 12 16 0.8133 0.0755
-18 12 17 -2.7390 -0.0800
-18 12 18 -5.0494 0.0613
-18 12 19 -1.3808 0.0069
-18 12 20 -5.4493 0.0106
-18 12 21 3.6650 0.1385
-18 12 22 5.1940 -0.1080
-18 12 23 -0.9700 0.0978
-18 13 1 -4.3830 0.0826
-18 13 2 2.3578 -0.0806
-18 13 3 -2.9105 0.0694
-18 13 4 4.3499 0.0950
-18 13 5 -3.5944 0.0509
-18 13 6 -1.2942 0.0029
-18 13 7 -7.3569 0.0920
-18 13 8 -3.2456 -0.1037
-18 13 9 3.6557 0.0378
-18 13 10 -0.2152 -0.0586
-18 13 11 -7.9542 -0.0739
-18 13 12 -0.9966 -0.0694
-18 13 13 1.7179 -0.0460
-18 13 14 -0.6310 -0.1091
-18 13 15 4.2648 0.0503
-18 13 16 1.8277 -0.0501
-18 13 17 0.9892 0.1798
-18 13 18 -0.0806 -0.0325
-18 13 19 -4.6457 0.1196
-18 13 20 -0.1291 0.0679
-18 13 21 4.8451 -0.0843
-18 13 22 -0.0888 -0.2442
-18 14 1 6.3883 -0.0748
-18 14 2 1.6839 0.0303
-18 14 3 -1.3702 -0.0166
-18 14 4 2.5943 0.0512
-18 14 5 1.8594 0.0795
-18 14 6 -1.5285 0.0552
-18 14 7 2.4171 -0.0192
-18 14 8 3.2372 -0.0765
-18 14 9 0.5750 -0.0797
-18 14 10 -0.3768 -0.0365
-18 14 11 -3.0015 -0.0806
-18 14 12 -1.9030 0.0834
-18 14 13 -1.8180 0.0990
-18 14 14 -4.0108 -0.2351
-18 14 15 3.9355 0.1929
-18 14 16 -6.7187 0.0112
-18 14 17 -4.9194 -0.1291
-18 14 18 -1.5534 -0.0215
-18 14 19 -4.8083 0.0573
-18 14 20 0.9084 0.1182
-18 14 21 3.8146 -0.0669
-18 15 1 -2.9112 -0.1473
-18 15 2 -6.6579 0.0975
-18 15 3 3.2361 0.0048
-18 15 4 -5.6585 -0.1125
-18 15 5 1.6752 0.0389
-18 15 6 -0.4270 0.1210
-18 15 7 0.8321 0.0018
-18 15 8 3.4695 0.0425
-18 15 9 -1.4925 -0.0517
-18 15 10 3.9279 0.0095
-18 15 11 3.2127 0.0621
-18 15 12 2.7428 0.0604
-18 15 13 0.2052 0.0172
-18 15 14 2.0214 0.0283
-18 15 15 -3.9149 0.0080
-18 15 16 -8.0057 -0.0020
-18 15 17 4.4695 0.0154
-18 15 18 0.0063 -0.1097
-18 15 19 0.7030 0.0654
-18 15 20 2.7095 0.0785
-18 16 1 1.4783 -0.0076
-18 16 2 -4.5257 -0.0411
-18 16 3 -1.8651 0.1451
-18 16 4 1.3422 0.0055
-18 16 5 3.7899 0.0086
-18 16 6 -1.9045 -0.0005
-18 16 7 -0.9919 0.0410
-18 16 8 -0.8247 0.0951
-18 16 9 0.4315 -0.1056
-18 16 10 4.0636 -0.0927
-18 16 11 4.0469 -0.0903
-18 16 12 3.2769 0.0125
-18 16 13 -7.2576 -0.1475
-18 16 14 5.2606 -0.0887
-18 16 15 1.5280 -0.0927
-18 16 16 -0.6864 -0.1522
-18 16 17 9.3735 0.0309
-18 16 18 2.6730 -0.0388
-18 16 19 -0.7700 -0.0811
-18 17 1 -2.0578 -0.0621
-18 17 2 -1.3752 -0.0762
-18 17 3 -2.7024 -0.0565
-18 17 4 -3.5264 0.0091
-18 17 5 5.6232 0.0678
-18 17 6 3.2643 -0.0153
-18 17 7 5.5468 0.0199
-18 17 8 -0.6897 0.0687
-18 17 9 0.2541 -0.0780
-18 17 10 3.2026 -0.0249
-18 17 11 -4.8957 -0.0729
-18 17 12 -3.0038 0.0215
-18 17 13 1.3623 0.1616
-18 17 14 -3.0814 -0.1278
-18 17 15 -1.2795 -0.1297
-18 17 16 7.6669 0.1333
-18 17 17 -0.0516 0.1567
-18 17 18 4.9635 0.0371
-18 18 1 -0.0569 0.1273
-18 18 2 1.6771 -0.0413
-18 18 3 -2.1205 -0.1352
-18 18 4 -7.5205 -0.0918
-18 18 5 2.6713 0.1256
-18 18 6 -0.5151 0.0620
-18 18 7 3.2389 -0.2043
-18 18 8 8.6879 0.0126
-18 18 9 0.7410 -0.2110
-18 18 10 -0.2693 0.0237
-18 18 11 1.3542 -0.3866
-18 18 12 9.5716 0.0283
-18 18 13 10.8508 -0.1276
-18 18 14 -2.3550 0.0272
-18 18 15 4.3691 -0.0645
-18 18 16 -5.5584 0.1614
-18 18 17 -6.0655 0.0336
-18 19 1 -1.1099 0.1002
-18 19 2 -1.0974 -0.0093
-18 19 3 2.3091 -0.0002
-18 19 4 4.5193 -0.0875
-18 19 5 -4.1394 0.0905
-18 19 6 1.8714 -0.0403
-18 19 7 -1.8404 -0.0186
-18 19 8 -7.3931 0.0036
-18 19 9 -9.3574 0.0514
-18 19 10 1.0736 0.0416
-18 19 11 4.6144 0.0147
-18 19 12 -3.4432 0.1120
-18 19 13 9.1105 0.1010
-18 19 14 1.5995 0.1136
-18 19 15 -0.7747 -0.2882
-18 19 16 3.1428 -0.3472
-18 20 1 5.2452 -0.0486
-18 20 2 1.7098 -0.0657
-18 20 3 3.8617 0.0237
-18 20 4 0.3091 0.0069
-18 20 5 -14.3674 -0.0015
-18 20 6 -6.7376 -0.0307
-18 20 7 -1.1847 -0.0005
-18 20 8 3.7510 -0.1005
-18 20 9 -2.8919 -0.0800
-18 20 10 12.7541 -0.0324
-18 20 11 -0.3630 -0.1397
-18 20 12 -5.8865 -0.1402
-18 20 13 3.6896 0.0250
-18 20 14 -5.5923 -0.2115
-18 21 1 -1.0401 0.0474
-18 21 2 4.4346 -0.0642
-18 21 3 2.5184 0.1430
-18 21 4 4.2165 0.0612
-18 21 5 4.7990 -0.0547
-18 21 6 -5.3454 0.0583
-18 21 7 -0.1423 -0.0517
-18 21 8 8.7111 -0.0066
-18 21 9 9.9775 0.0042
-18 21 10 -4.9895 0.2102
-18 21 11 -0.0741 -0.0567
-18 21 12 4.5971 0.2097
-18 22 1 2.5954 0.0777
-18 22 2 -4.3676 -0.1348
-18 22 3 0.5367 0.1569
-18 22 4 0.9022 -0.1836
-18 22 5 0.2778 0.1030
-18 22 6 -0.9389 -0.1636
-18 22 7 -3.4838 -0.0690
-18 22 8 -4.0243 -0.5012
-18 22 9 5.0918 -0.1286
-17 0 2 9.0616 0.0115
-17 0 4 -1.1079 0.1538
-17 0 6 -4.6005 0.4003
-17 0 8 3.3351 -0.3086
-17 0 10 0.4298 1.2792
-17 0 12 -0.0886 -1.1190
-17 0 14 7.3298 -1.4832
-17 0 16 -1.7806 -1.0679
-17 0 18 -1.2242 -1.2374
-17 0 20 2.8226 0.7679
-17 0 22 1.2560 0.2838
-17 0 24 -1.9763 0.0824
-17 0 26 1.9492 0.3766
-17 1 1 -0.3886 -0.9020
-17 1 2 -0.5920 0.6896
-17 1 3 -3.8274 -0.5371
-17 1 4 -0.9089 0.1839
-17 1 5 -5.2206 0.0496
-17 1 6 0.1512 0.9015
-17 1 7 -2.8922 -0.2156
-17 1 8 3.6798 0.5980
-17 1 9 -2.4611 0.0900
-17 1 10 -2.7431 0.5664
-17 1 11 3.0143 0.2437
-17 1 12 -1.0035 1.1670
-17 1 13 -1.0842 -0.2941
-17 1 14 3.4336 0.0634
-17 1 15 -1.4998 -0.1074
-17 1 16 -1.6258 0.2499
-17 1 17 -0.9049 -0.4358
-17 1 18 0.0331 -0.7926
-17 1 19 -6.8312 -0.1490
-17 1 20 -5.8045 -0.9173
-17 1 21 -7.3148 0.1051
-17 1 22 0.4834 -0.3968
-17 1 23 -5.6045 0.0831
-17 1 24 6.7080 -0.4419
-17 1 25 1.1978 0.0739
-17 1 26 2.6219 0.0188
-17 1 27 8.0792 -0.0793
-17 2 1 12.7788 0.0168
-17 2 2 -0.8844 0.0848
-17 2 3 -5.2191 -0.2248
-17 2 4 0.8426 0.1417
-17 2 5 -0.5948 -0.4728
-17 2 6 1.7287 -0.0053
-17 2 7 -0.9644 -0.0360
-17 2 8 -3.3504 0.1619
-17 2 9 2.6577 -0.4790
-17 2 10 -1.2754 -0.2384
-17 2 11 -4.5105 0.2175
-17 2 12 2.2163 -0.1315
-17 2 13 3.4317 -0.1803
-17 2 14 -1.2729 -0.0654
-17 2 15 0.6504 0.0447
-17 2 16 -1.8780 -0.0550
-17 2 17 2.9174 0.2339
-17 2 18 3.8288 -0.0875
-17 2 19 -0.5581 -0.2132
-17 2 20 -0.6342 -0.1449
-17 2 21 2.2801 0.0839
-17 2 22 -0.2171 0.0171
-17 2 23 -1.7964 -0.1410
-17 2 24 -7.3695 0.2006
-17 2 25 -8.7355 0.0705
-17 2 26 2.8734 0.0335
-17 2 27 -0.2211 0.3207
-17 3 1 0.8689 -0.0671
-17 3 2 2.9595 -0.1909
-17 3 3 0.1146 -1.0204
-17 3 4 -0.2862 0.6953
-17 3 5 1.1521 -0.4871
-17 3 6 -3.1960 0.7197
-17 3 7 -1.7558 -0.1751
-17 3 8 -1.1734 0.5266
-17 3 9 0.6071 0.2518
-17 3 10 -5.4502 0.1601
-17 3 11 1.2663 0.4147
-17 3 12 -2.6269 -0.2312
-17 3 13 2.2627 0.0012
-17 3 14 3.5936 -0.1188
-17 3 15 -3.1031 -0.0486
-17 3 16 6.6043 -0.1439
-17 3 17 0.4721 -0.1294
-17 3 18 3.2449 -0.1376
-17 3 19 3.5084 0.0361
-17 3 20 -2.0866 -0.2179
-17 3 21 1.3260 0.3241
-17 3 22 2.3221 -0.4023
-17 3 23 4.7389 0.2130
-17 3 24 -2.4452 -0.2059
-17 3 25 2.9209 0.2536
-17 3 26 0.3921 0.0334
-17 4 1 3.5327 -0.1888
-17 4 2 -4.5770 -0.5241
-17 4 3 1.6539 -0.2851
-17 4 4 -1.1659 -0.2765
-17 4 5 -1.9352 -0.0196
-17 4 6 -1.4718 -0.0107
-17 4 7 1.7440 -0.3862
-17 4 8 -2.3315 0.0399
-17 4 9 -0.1850 -0.1542
-17 4 10 1.8388 0.4864
-17 4 11 -0.6858 -0.6833
-17 4 12 -6.4469 0.1617
-17 4 13 -3.0261 -0.5789
-17 4 14 0.7922 0.0321
-17 4 15 0.8143 -0.1756
-17 4 16 2.2896 0.0506
-17 4 17 2.1158 0.0429
-17 4 18 -2.7916 -0.2154
-17 4 19 -4.6268 0.6212
-17 4 20 -0.5554 0.1181
-17 4 21 0.2705 0.3275
-17 4 22 2.0272 0.0883
-17 4 23 0.6167 0.1177
-17 4 24 1.6338 0.1526
-17 4 25 -1.7619 0.0741
-17 4 26 2.6759 0.1205
-17 5 1 2.6075 0.2111
-17 5 2 3.0227 0.0400
-17 5 3 7.6814 0.3139
-17 5 4 3.9257 -0.1106
-17 5 5 -1.2043 -0.2039
-17 5 6 0.3619 -0.1135
-17 5 7 0.3420 -0.0729
-17 5 8 -4.2689 -0.2064
-17 5 9 -1.9135 -0.1837
-17 5 10 -0.7439 0.0440
-17 5 11 3.8271 -0.1827
-17 5 12 -0.8870 0.0264
-17 5 13 -1.5779 -0.0234
-17 5 14 -0.1809 0.0140
-17 5 15 -0.1561 0.1520
-17 5 16 1.6343 -0.0389
-17 5 17 -3.8366 -0.0290
-17 5 18 0.3339 -0.2326
-17 5 19 -0.4507 -0.0558
-17 5 20 1.1632 -0.0066
-17 5 21 -0.0051 -0.2166
-17 5 22 2.7624 0.0900
-17 5 23 -0.6541 -0.0744
-17 5 24 3.2668 0.1800
-17 5 25 0.3468 0.0552
-17 5 26 -8.4459 0.0797
-17 6 1 -7.2694 -0.1698
-17 6 2 0.6727 0.4723
-17 6 3 2.8915 -0.2150
-17 6 4 1.7790 0.0981
-17 6 5 3.5835 -0.1645
-17 6 6 -3.3387 -0.0590
-17 6 7 -4.5551 -0.0605
-17 6 8 1.4144 -0.1640
-17 6 9 -5.4058 -0.2840
-17 6 10 0.6097 -0.1719
-17 6 11 0.3590 -0.3052
-17 6 12 0.8830 0.0709
-17 6 13 0.1555 -0.2928
-17 6 14 -7.8940 0.1957
-17 6 15 1.8951 -0.0937
-17 6 16 -5.0560 0.1204
-17 6 17 -0.3050 0.3979
-17 6 18 -3.2815 0.0711
-17 6 19 -3.5538 0.3091
-17 6 20 3.3393 -0.1667
-17 6 21 -2.6623 0.2792
-17 6 22 4.6814 -0.1067
-17 6 23 -0.2856 0.0734
-17 6 24 -3.7175 -0.0313
-17 6 25 2.0545 -0.1162
-17 6 26 1.2220 0.1943
-17 7 1 -1.0609 0.2279
-17 7 2 5.6402 -0.2568
-17 7 3 -4.2915 0.0067
-17 7 4 0.0682 0.0562
-17 7 5 0.9904 -0.1025
-17 7 6 -0.0223 0.0558
-17 7 7 3.2797 0.0409
-17 7 8 -1.7286 0.3002
-17 7 9 -0.5997 -0.0542
-17 7 10 -4.4954 0.0943
-17 7 11 0.5285 -0.0922
-17 7 12 5.5824 0.0336
-17 7 13 -4.4914 -0.1416
-17 7 14 2.9606 0.0061
-17 7 15 -0.3378 -0.1242
-17 7 16 -3.8122 -0.0472
-17 7 17 1.8302 -0.2726
-17 7 18 0.9959 0.1026
-17 7 19 -2.4736 -0.2606
-17 7 20 3.9986 0.0156
-17 7 21 -0.8688 0.0301
-17 7 22 3.3741 0.0620
-17 7 23 -5.1342 -0.0029
-17 7 24 -4.8013 -0.0587
-17 7 25 2.1887 0.0356
-17 7 26 1.1629 -0.2151
-17 8 1 -3.3712 0.0268
-17 8 2 -1.2645 0.0396
-17 8 3 -0.3425 -0.1280
-17 8 4 -0.6628 -0.0632
-17 8 5 9.9984 -0.0006
-17 8 6 -1.0268 -0.2119
-17 8 7 0.4498 -0.0986
-17 8 8 -1.6783 -0.1964
-17 8 9 -0.6305 0.3044
-17 8 10 -1.4232 -0.0513
-17 8 11 -2.2076 0.1092
-17 8 12 -0.8561 0.0713
-17 8 13 2.3133 0.2029
-17 8 14 -2.8415 0.1544
-17 8 15 -3.2217 -0.0010
-17 8 16 -4.1128 0.0811
-17 8 17 4.5870 -0.3120
-17 8 18 0.8500 0.0672
-17 8 19 -2.0096 -0.0558
-17 8 20 -1.8820 0.1619
-17 8 21 -5.6162 -0.0752
-17 8 22 -0.7400 -0.0484
-17 8 23 -2.1795 -0.0966
-17 8 24 8.3043 -0.1710
-17 8 25 -5.4949 0.0038
-17 9 1 -2.8932 -0.0712
-17 9 2 1.2754 0.1106
-17 9 3 -1.4573 0.0852
-17 9 4 -3.4299 -0.1563
-17 9 5 3.6730 0.1829
-17 9 6 -2.1960 0.0404
-17 9 7 2.0403 0.0145
-17 9 8 0.6456 0.1303
-17 9 9 1.3251 -0.0365
-17 9 10 5.5949 0.1910
-17 9 11 -2.6552 -0.1697
-17 9 12 -0.2704 0.1367
-17 9 13 -1.3249 -0.0282
-17 9 14 0.6134 -0.0422
-17 9 15 -0.7918 0.0205
-17 9 16 -4.0246 -0.0752
-17 9 17 -2.9047 0.0535
-17 9 18 -10.7893 0.0956
-17 9 19 0.9732 0.0047
-17 9 20 -0.4381 0.0633
-17 9 21 1.0003 -0.1996
-17 9 22 2.9998 -0.0506
-17 9 23 -2.1711 -0.1764
-17 9 24 3.3461 -0.0493
-17 9 25 0.3949 -0.3896
-17 10 1 0.7062 0.1043
-17 10 2 -2.6066 0.0595
-17 10 3 0.1236 -0.1801
-17 10 4 -0.4299 -0.1565
-17 10 5 -2.7247 -0.0798
-17 10 6 -0.3138 -0.0437
-17 10 7 7.4374 0.0657
-17 10 8 1.9546 -0.0337
-17 10 9 5.6082 -0.0313
-17 10 10 -1.0022 -0.1621
-17 10 11 0.7923 0.1440
-17 10 12 -0.9968 -0.0829
-17 10 13 -0.2052 0.0165
-17 10 14 5.2034 -0.0572
-17 10 15 -0.8258 -0.1228
-17 10 16 1.0912 0.0670
-17 10 17 1.4341 0.0565
-17 10 18 -6.1001 0.1024
-17 10 19 3.4640 -0.1923
-17 10 20 -5.7234 0.1704
-17 10 21 0.3457 -0.0304
-17 10 22 1.2350 0.2297
-17 10 23 -4.4696 0.0097
-17 10 24 -4.5441 0.1795
-17 11 1 5.0168 -0.0949
-17 11 2 -5.0333 -0.1703
-17 11 3 1.5701 -0.1115
-17 11 4 -1.7798 -0.0282
-17 11 5 -7.6369 0.0083
-17 11 6 -1.8458 -0.0985
-17 11 7 -1.3670 0.2347
-17 11 8 -1.9691 -0.0784
-17 11 9 1.2153 0.2396
-17 11 10 6.7071 -0.0320
-17 11 11 0.7710 0.2178
-17 11 12 -2.1974 -0.0761
-17 11 13 0.9791 0.0087
-17 11 14 -4.7731 -0.0593
-17 11 15 -2.5823 -0.1109
-17 11 16 0.0515 -0.0402
-17 11 17 0.2900 -0.0256
-17 11 18 3.8486 0.0940
-17 11 19 2.9967 -0.1756
-17 11 20 3.7941 0.1251
-17 11 21 4.7259 0.0831
-17 11 22 -8.2794 0.1281
-17 11 23 4.2461 -0.0492
-17 11 24 -2.7723 -0.3286
-17 12 1 1.9389 -0.0782
-17 12 2 -5.8584 -0.0936
-17 12 3 3.4530 -0.1602
-17 12 4 -0.0313 -0.1169
-17 12 5 -4.0326 -0.0757
-17 12 6 -0.5738 -0.0093
-17 12 7 1.2471 -0.1230
-17 12 8 -3.3563 -0.0063
-17 12 9 1.5776 0.0536
-17 12 10 -4.0827 0.0513
-17 12 11 5.5804 -0.0421
-17 12 12 7.1270 -0.0239
-17 12 13 3.1237 0.0067
-17 12 14 1.6201 -0.1127
-17 12 15 2.4194 -0.0712
-17 12 16 -5.0389 -0.0788
-17 12 17 -7.0575 -0.1051
-17 12 18 -1.5367 0.0825
-17 12 19 -0.4104 -0.0415
-17 12 20 -3.8284 0.0258
-17 12 21 -0.6790 0.0262
-17 12 22 1.6851 0.2492
-17 12 23 1.4869 0.1823
-17 13 1 -1.6895 -0.0706
-17 13 2 -4.8115 0.0580
-17 13 3 3.9155 0.0392
-17 13 4 -0.8420 -0.1165
-17 13 5 -1.6405 0.0677
-17 13 6 0.0860 -0.0069
-17 13 7 -0.5982 -0.0377
-17 13 8 4.7279 -0.0400
-17 13 9 -2.4690 0.1101
-17 13 10 3.5253 -0.0171
-17 13 11 0.4447 0.0422
-17 13 12 3.9181 -0.0542
-17 13 13 4.1020 0.0454
-17 13 14 -3.7823 -0.0745
-17 13 15 0.2475 -0.0320
-17 13 16 0.5896 0.0427
-17 13 17 3.5988 0.0531
-17 13 18 -3.6886 -0.1375
-17 13 19 1.5517 0.1599
-17 13 20 -5.8702 0.1178
-17 13 21 -9.9760 -0.0536
-17 13 22 -4.1018 0.2247
-17 13 23 -2.1146 -0.0442
-17 14 1 2.3782 -0.0933
-17 14 2 -0.7072 0.0475
-17 14 3 -3.5465 -0.0940
-17 14 4 -0.6249 0.0294
-17 14 5 1.1211 0.0047
-17 14 6 1.5274 -0.0728
-17 14 7 -3.1451 0.1197
-17 14 8 -1.8306 -0.0028
-17 14 9 -0.8628 0.1146
-17 14 10 3.9937 -0.1127
-17 14 11 2.1761 0.1324
-17 14 12 1.1947 -0.1082
-17 14 13 5.2585 -0.0506
-17 14 14 4.5981 0.0012
-17 14 15 6.9887 0.0589
-17 14 16 4.8381 -0.0766
-17 14 17 -4.3580 0.1290
-17 14 18 -4.7450 -0.2420
-17 14 19 -3.7675 -0.0542
-17 14 20 -0.5846 -0.0943
-17 14 21 2.8862 -0.1160
-17 14 22 2.3285 -0.1305
-17 15 1 -0.3596 -0.0429
-17 15 2 -0.6557 0.0674
-17 15 3 1.0762 -0.1471
-17 15 4 0.0167 0.1376
-17 15 5 -2.1195 -0.0429
-17 15 6 -0.0643 0.1141
-17 15 7 -4.7647 0.0378
-17 15 8 0.4500 0.2021
-17 15 9 1.0472 0.0011
-17 15 10 -4.0087 0.0652
-17 15 11 -0.4367 -0.0436
-17 15 12 -0.0966 -0.0315
-17 15 13 -1.5394 -0.0322
-17 15 14 -0.9928 -0.1511
-17 15 15 3.6333 0.0477
-17 15 16 -3.1362 0.0136
-17 15 17 2.3353 -0.1346
-17 15 18 -0.8008 -0.0279
-17 15 19 -4.7611 -0.0042
-17 15 20 -11.7768 -0.0461
-17 15 21 -2.3548 0.3117
-17 16 1 3.4314 0.0728
-17 16 2 -0.6010 -0.0910
-17 16 3 1.0250 -0.0577
-17 16 4 1.1061 0.0786
-17 16 5 -3.5987 -0.0029
-17 16 6 1.2867 0.0095
-17 16 7 2.8651 -0.1098
-17 16 8 3.3035 -0.0265
-17 16 9 -0.3305 -0.1502
-17 16 10 -5.0862 0.1058
-17 16 11 2.8759 -0.1025
-17 16 12 1.2661 -0.1167
-17 16 13 -1.5199 0.1240
-17 16 14 0.0802 -0.0464
-17 16 15 -4.3803 0.0065
-17 16 16 -7.7589 0.0733
-17 16 17 0.4028 -0.0945
-17 16 18 -2.0687 0.0143
-17 16 19 2.7582 0.2959
-17 16 20 -2.4427 0.0642
-17 17 1 -2.6859 -0.0481
-17 17 2 4.4286 -0.0458
-17 17 3 -10.3394 0.0456
-17 17 4 -1.5786 -0.0517
-17 17 5 0.6859 -0.0013
-17 17 6 -4.0265 0.1171
-17 17 7 1.4323 0.0958
-17 17 8 0.2127 0.0260
-17 17 9 -1.5706 0.0220
-17 17 10 -2.3667 0.0457
-17 17 11 -1.0712 -0.0444
-17 17 12 -3.3062 -0.1063
-17 17 13 0.6012 0.1457
-17 17 14 6.9458 -0.0268
-17 17 15 1.3050 0.1205
-17 17 16 3.8661 -0.1113
-17 17 17 3.5834 0.0556
-17 17 18 -8.5665 -0.0064
-17 17 19 3.1917 -0.1227
-17 18 1 0.6425 -0.1706
-17 18 2 3.7097 -0.1255
-17 18 3 0.9111 0.0499
-17 18 4 -0.5342 0.0122
-17 18 5 -0.8585 -0.1770
-17 18 6 1.5875 0.0685
-17 18 7 1.8495 -0.0408
-17 18 8 -1.3178 0.2588
-17 18 9 -5.3270 -0.0052
-17 18 10 -0.9517 0.1454
-17 18 11 -9.5246 -0.1543
-17 18 12 -2.8627 0.0957
-17 18 13 -4.2799 -0.1779
-17 18 14 0.4302 0.0710
-17 18 15 -8.5798 0.1845
-17 18 16 -3.7386 -0.0455
-17 18 17 -1.0870 -0.0785
-17 18 18 -4.7004 0.1559
-17 19 1 -0.4681 0.0249
-17 19 2 -1.8225 -0.0948
-17 19 3 -3.7937 0.0596
-17 19 4 -0.6614 -0.0914
-17 19 5 4.9548 -0.0362
-17 19 6 -0.1091 0.0508
-17 19 7 0.2964 -0.0399
-17 19 8 -0.9404 0.0784
-17 19 9 4.9113 -0.1082
-17 19 10 1.7454 -0.0132
-17 19 11 -2.0020 -0.0419
-17 19 12 7.8045 -0.0050
-17 19 13 -2.6211 -0.0287
-17 19 14 -6.2872 0.1261
-17 19 15 5.2477 0.0537
-17 19 16 9.4695 0.0656
-17 19 17 -2.0611 -0.2803
-17 20 1 -1.9813 0.0152
-17 20 2 -4.9414 -0.0165
-17 20 3 -1.2019 0.0877
-17 20 4 -5.1878 0.0059
-17 20 5 -7.5307 -0.1178
-17 20 6 4.9608 -0.0113
-17 20 7 -3.7217 -0.1212
-17 20 8 -0.7324 -0.0202
-17 20 9 -1.6103 0.0313
-17 20 10 -2.4680 -0.0840
-17 20 11 -0.7096 0.0501
-17 20 12 -1.5065 0.0405
-17 20 13 3.3898 0.1287
-17 20 14 5.4323 -0.0940
-17 20 15 -2.7643 0.1342
-17 21 1 -3.2695 -0.1475
-17 21 2 3.6235 -0.0974
-17 21 3 0.3705 0.1010
-17 21 4 -3.3848 0.0993
-17 21 5 -10.7672 -0.0280
-17 21 6 -4.6295 0.1301
-17 21 7 -1.4328 0.0519
-17 21 8 3.8198 0.1569
-17 21 9 -8.2917 -0.1347
-17 21 10 -5.9390 -0.0225
-17 21 11 4.8045 0.0038
-17 21 12 -3.2545 0.3217
-17 21 13 -1.0449 0.0131
-17 22 1 -0.8165 0.2546
-17 22 2 -4.6005 0.1138
-17 22 3 4.4731 0.0651
-17 22 4 5.8194 -0.0025
-17 22 5 0.0260 0.0726
-17 22 6 -0.0459 -0.0879
-17 22 7 -2.6762 0.1957
-17 22 8 6.4954 0.1438
-17 22 9 -4.2420 -0.0627
-17 22 10 8.4220 -0.2338
-17 23 1 0.2957 0.1104
-17 23 2 5.2329 -0.2578
-17 23 3 -5.5554 -0.0392
-17 23 4 -3.8266 0.0569
-17 23 5 -3.8145 0.3637
-17 23 6 -6.4141 0.0300
-16 0 2 3.2485 3.1816
-16 0 4 -1.0783 0.1361
-16 0 6 3.9212 -1.5901
-16 0 8 3.4291 -0.4768
-16 0 10 -0.6755 -1.0316
-16 0 12 -6.5500 0.6831
-16 0 14 -4.1720 -0.5055
-16 0 16 -0.5253 -1.2816
-16 0 18 -0.1078 -0.4431
-16 0 20 -2.6137 -0.9249
-16 0 22 -0.8458 1.0869
-16 0 24 -1.2741 0.8101
-16 0 26 -6.0505 0.2810
-16 1 1 -5.5938 0.5039
-16 1 2 5.5775 0.7285
-16 1 3 7.8130 -0.1871
-16 1 4 -0.9137 1.1872
-16 1 5 1.2714 -0.2311
-16 1 6 4.1596 0.3521
-16 1 7 -3.2604 -0.0847
-16 1 8 0.1453 1.0038
-16 1 9 -2.3265 -0.2257
-16 1 10 4.2660 0.0442
-16 1 11 -2.3095 -0.1072
-16 1 12 0.9342 -0.2306
-16 1 13 1.2757 0.2778
-16 1 14 5.9013 0.1499
-16 1 15 1.7999 -0.2943
-16 1 16 -2.1953 -0.7353
-16 1 17 0.3652 -0.1769
-16 1 18 3.7025 -0.4032
-16 1 19 4.7074 -0.2855
-16 1 20 1.7218 -1.0922
-16 1 21 -1.5433 0.0318
-16 1 22 2.8157 -0.8239
-16 1 23 7.9465 0.1738
-16 1 24 1.8662 -0.0095
-16 1 25 -2.7338 0.0546
-16 1 26 -2.9792 -0.2218
-16 1 27 -9.7127 -0.1788
-16 2 1 -11.4126 0.4120
-16 2 2 2.8012 -0.4626
-16 2 3 -4.2833 0.0999
-16 2 4 0.8253 0.4705
-16 2 5 7.8452 -0.1827
-16 2 6 4.2452 0.1624
-16 2 7 -1.0771 -0.2173
-16 2 8 -0.8058 -0.0039
-16 2 9 0.1627 0.0176
-16 2 10 -9.1322 -0.0627
-16 2 11 -2.1586 -0.3217
-16 2 12 4.3337 -0.2540
-16 2 13 -7.1568 0.1562
-16 2 14 6.6625 -0.1075
-16 2 15 1.5531 0.0825
-16 2 16 -5.2925 0.0282
-16 2 17 -4.8366 -0.0389
-16 2 18 -0.4822 -0.0558
-16 2 19 1.3109 0.3250
-16 2 20 3.3143 0.1801
-16 2 21 -0.1956 -0.1868
-16 2 22 -3.2692 -0.0209
-16 2 23 -1.1023 0.0669
-16 2 24 1.3506 -0.0129
-16 2 25 10.7600 -0.2177
-16 2 26 4.4445 0.0404
-16 2 27 3.9244 0.0472
-16 3 1 3.6232 -0.1168
-16 3 2 2.5822 -0.0605
-16 3 3 -4.0468 -0.1957
-16 3 4 -1.4707 0.2256
-16 3 5 3.1970 -0.3449
-16 3 6 1.8495 0.6087
-16 3 7 2.9681 -0.2392
-16 3 8 0.1305 0.3129
-16 3 9 -3.3144 -0.0976
-16 3 10 5.2619 0.2616
-16 3 11 0.2265 0.2907
-16 3 12 3.2843 -0.2290
-16 3 13 -4.2287 0.6218
-16 3 14 -3.6593 -0.4705
-16 3 15 -0.0346 0.2032
-16 3 16 -0.2391 -0.4769
-16 3 17 -3.6631 -0.1020
-16 3 18 4.5717 -0.2983
-16 3 19 0.6896 -0.2807
-16 3 20 1.3385 -0.0985
-16 3 21 4.4617 -0.1721
-16 3 22 0.5233 -0.0268
-16 3 23 4.5186 0.0996
-16 3 24 4.6834 -0.2680
-16 3 25 -1.0237 -0.0717
-16 3 26 -1.6222 0.0966
-16 3 27 3.1327 -0.0148
-16 4 1 -4.1435 -0.3926
-16 4 2 -3.8974 0.4126
-16 4 3 -6.6227 -0.8409
-16 4 4 0.0926 -0.1951
-16 4 5 0.7542 -0.5604
-16 4 6 0.6804 -0.2311
-16 4 7 1.2205 -0.3855
-16 4 8 1.4913 -0.0156
-16 4 9 3.3531 -0.1757
-16 4 10 2.6843 0.0228
-16 4 11 -0.6678 0.1359
-16 4 12 -2.9211 0.7135
-16 4 13 1.5270 -0.2441
-16 4 14 5.8164 0.2331
-16 4 15 -2.3963 -0.3049
-16 4 16 2.7564 0.0462
-16 4 17 -1.0906 0.1812
-16 4 18 -0.5488 -0.0537
-16 4 19 2.2883 0.2290
-16 4 20 -1.4761 -0.2146
-16 4 21 -3.7937 0.6629
-16 4 22 3.5765 0.1028
-16 4 23 0.7810 0.4336
-16 4 24 -0.0318 0.0484
-16 4 25 4.7492 0.1232
-16 4 26 5.9304 -0.0757
-16 4 27 -1.5708 -0.0413
-16 5 1 3.9914 0.1960
-16 5 2 -4.6136 0.1992
-16 5 3 -6.8226 0.1366
-16 5 4 -0.7295 0.0422
-16 5 5 -2.7240 0.0120
-16 5 6 -3.4941 -0.1028
-16 5 7 1.0715 0.0656
-16 5 8 4.0903 -0.1035
-16 5 9 0.9671 -0.2307
-16 5 10 -0.2296 -0.0468
-16 5 11 6.3582 -0.3139
-16 5 12 0.9653 0.0123
-16 5 13 0.9128 -0.2004
-16 5 14 2.3771 0.0756
-16 5 15 -2.5646 -0.0175
-16 5 16 1.5890 0.0284
-16 5 17 0.5066 0.2032
-16 5 18 1.2030 -0.0466
-16 5 19 0.5900 0.0688
-16 5 20 3.4324 -0.1874
-16 5 21 4.5615 -0.0007
-16 5 22 -4.1546 -0.1267
-16 5 23 2.1367 -0.0650
-16 5 24 -4.0987 -0.0541
-16 5 25 3.2423 -0.3159
-16 5 26 -2.2073 -0.0430
-16 6 1 5.9240 -0.3370
-16 6 2 -0.5476 -0.0524
-16 6 3 2.5870 -0.4470
-16 6 4 -0.1562 0.4949
-16 6 5 0.1898 -0.3078
-16 6 6 -0.9858 0.2703
-16 6 7 -0.3811 -0.1579
-16 6 8 -1.7180 0.0387
-16 6 9 0.9210 0.0777
-16 6 10 3.4112 -0.1403
-16 6 11 1.2497 -0.0067
-16 6 12 0.9371 -0.2055
-16 6 13 1.9354 0.0383
-16 6 14 -2.4622 0.0039
-16 6 15 0.9952 -0.0993
-16 6 16 1.7467 0.0887
-16 6 17 -2.6180 -0.0832
-16 6 18 -0.0129 0.1730
-16 6 19 -3.8581 0.2230
-16 6 20 0.7222 0.0858
-16 6 21 -2.5343 0.1801
-16 6 22 0.9399 0.0606
-16 6 23 2.0022 0.1846
-16 6 24 3.1838 -0.1435
-16 6 25 -8.2625 0.3077
-16 6 26 3.2088 0.0331
-16 7 1 3.1769 0.1433
-16 7 2 -0.4540 0.1956
-16 7 3 -0.5119 0.1807
-16 7 4 -2.2715 -0.1511
-16 7 5 -2.3747 -0.0718
-16 7 6 -1.2131 -0.0835
-16 7 7 -0.7229 -0.1215
-16 7 8 -2.3519 0.0559
-16 7 9 7.7067 -0.1731
-16 7 10 -0.5359 0.2515
-16 7 11 3.2591 -0.0794
-16 7 12 -3.2160 0.1914
-16 7 13 -1.4538 -0.2032
-16 7 14 3.2768 -0.0064
-16 7 15 -0.9760 -0.1466
-16 7 16 2.0963 -0.0499
-16 7 17 -1.2090 -0.1507
-16 7 18 -0.7182 -0.1606
-16 7 19 -2.7848 -0.2137
-16 7 20 -4.0789 -0.1184
-16 7 21 0.2917 -0.1279
-16 7 22 -0.7086 -0.0419
-16 7 23 8.8229 0.2076
-16 7 24 -4.2648 -0.1006
-16 7 25 9.7510 0.1311
-16 7 26 1.3640 -0.3703
-16 8 1 -0.3473 0.3187
-16 8 2 2.3793 0.1301
-16 8 3 5.1251 0.1484
-16 8 4 -1.2341 -0.0397
-16 8 5 0.0445 0.0208
-16 8 6 -2.8415 0.0401
-16 8 7 -1.5158 0.1015
-16 8 8 0.6691 -0.0689
-16 8 9 -2.4532 -0.1528
-16 8 10 4.7747 -0.1460
-16 8 11 2.5514 0.1671
-16 8 12 4.4874 0.0270
-16 8 13 -0.1621 -0.0442
-16 8 14 -2.3241 -0.0305
-16 8 15 2.3602 0.0227
-16 8 16 -4.4023 0.0071
-16 8 17 3.1200 0.0243
-16 8 18 0.4363 0.0815
-16 8 19 -2.5463 -0.2287
-16 8 20 1.9800 0.1617
-16 8 21 -0.4438 -0.0357
-16 8 22 -0.6547 0.1882
-16 8 23 -3.8752 0.1352
-16 8 24 -6.3427 0.1525
-16 8 25 -1.6729 -0.0357
-16 8 26 1.2300 -0.2438
-16 9 1 0.9563 -0.0553
-16 9 2 5.1292 0.2021
-16 9 3 1.7100 0.0429
-16 9 4 0.3534 0.1230
-16 9 5 -1.9578 0.0955
-16 9 6 -1.5115 -0.0615
-16 9 7 -0.3473 0.1591
-16 9 8 -4.7461 0.0458
-16 9 9 -4.5641 0.0593
-16 9 10 -0.7955 0.0509
-16 9 11 -1.4716 -0.1020
-16 9 12 -4.8841 0.0656
-16 9 13 3.5587 -0.2287
-16 9 14 3.4548 0.0686
-16 9 15 2.4294 -0.0668
-16 9 16 2.8828 0.0118
-16 9 17 1.0891 -0.0516
-16 9 18 1.5343 -0.0775
-16 9 19 -1.5743 0.0585
-16 9 20 3.0499 -0.0609
-16 9 21 -1.2639 -0.0460
-16 9 22 -0.0563 -0.1034
-16 9 23 8.9573 -0.0656
-16 9 24 -3.4686 0.0037
-16 9 25 0.7950 0.1952
-16 10 1 -0.5848 -0.0083
-16 10 2 1.8178 -0.0906
-16 10 3 0.3778 0.0982
-16 10 4 1.0223 -0.0165
-16 10 5 1.8509 0.0186
-16 10 6 3.2710 -0.0558
-16 10 7 -0.6529 -0.0477
-16 10 8 1.1367 0.0542
-16 10 9 -2.6267 0.0354
-16 10 10 -0.9456 0.0679
-16 10 11 -0.1810 -0.0794
-16 10 12 1.1634 -0.0484
-16 10 13 -1.1456 0.0232
-16 10 14 -2.8850 0.1065
-16 10 15 2.5142 -0.0340
-16 10 16 -4.9461 0.0803
-16 10 17 2.0126 -0.2139
-16 10 18 2.1276 -0.0573
-16 10 19 -3.2301 -0.0487
-16 10 20 0.5053 0.1401
-16 10 21 -1.9905 -0.1955
-16 10 22 9.3131 0.0093
-16 10 23 -2.8644 -0.0299
-16 10 24 2.0223 0.1528
-16 10 25 8.0008 0.1726
-16 11 1 -1.4949 0.0755
-16 11 2 2.1487 0.0295
-16 11 3 -1.9481 0.0590
-16 11 4 3.4532 -0.2592
-16 11 5 1.7201 0.0269
-16 11 6 3.7765 -0.2439
-16 11 7 1.2721 0.0510
-16 11 8 -0.4346 -0.2058
-16 11 9 0.5488 0.1772
-16 11 10 -0.2043 -0.1036
-16 11 11 -3.7032 0.1560
-16 11 12 1.7954 -0.0232
-16 11 13 -5.9661 0.1357
-16 11 14 2.2656 0.0273
-16 11 15 2.8277 -0.0389
-16 11 16 2.6413 0.0107
-16 11 17 4.2142 -0.1798
-16 11 18 -6.5017 0.0364
-16 11 19 0.1719 -0.1685
-16 11 20 1.4589 0.1538
-16 11 21 2.3935 -0.0072
-16 11 22 2.5076 0.0858
-16 11 23 -2.8365 -0.0056
-16 11 24 -1.1637 0.1384
-16 12 1 0.3199 -0.0381
-16 12 2 -1.1335 0.2758
-16 12 3 -5.0629 0.0364
-16 12 4 -0.9315 -0.0261
-16 12 5 2.5295 -0.0424
-16 12 6 -1.9408 -0.0446
-16 12 7 1.4740 0.0770
-16 12 8 5.1300 -0.0535
-16 12 9 0.1726 -0.1249
-16 12 10 1.1315 -0.0488
-16 12 11 -2.4073 -0.0030
-16 12 12 -2.2760 0.0026
-16 12 13 -3.8103 -0.0077
-16 12 14 -1.0036 -0.0141
-16 12 15 0.7906 -0.0777
-16 12 16 -2.7423 0.0132
-16 12 17 1.3008 0.1077
-16 12 18 2.3516 0.0725
-16 12 19 5.5137 0.1076
-16 12 20 4.0764 -0.0528
-16 12 21 0.7073 0.0310
-16 12 22 -1.1783 0.0829
-16 12 23 -2.5451 -0.1658
-16 12 24 -0.7671 -0.2471
-16 13 1 2.1964 -0.0346
-16 13 2 2.0042 0.1378
-16 13 3 0.4516 -0.1023
-16 13 4 -2.8503 -0.0324
-16 13 5 -3.0318 -0.0706
-16 13 6 -1.2496 -0.1663
-16 13 7 4.5187 0.0388
-16 13 8 0.9946 -0.0706
-16 13 9 -2.3565 -0.0209
-16 13 10 -1.8435 -0.0716
-16 13 11 -2.4114 0.0287
-16 13 12 -0.2756 -0.0839
-16 13 13 -4.9237 -0.0150
-16 13 14 0.1705 -0.0015
-16 13 15 -3.2910 -0.0429
-16 13 16 -1.1768 -0.0103
-16 13 17 2.5225 -0.0536
-16 13 18 2.4066 0.1462
-16 13 19 4.2259 -0.0926
-16 13 20 0.0820 -0.0543
-16 13 21 5.2047 -0.0775
-16 13 22 0.7566 -0.0289
-16 13 23 0.4869 -0.0456
-16 14 1 0.2926 -0.0493
-16 14 2 0.5695 -0.0299
-16 14 3 2.5772 -0.1248
-16 14 4 -0.0849 0.0575
-16 14 5 2.7088 -0.0398
-16 14 6 6.4202 -0.1530
-16 14 7 -4.1173 0.0412
-16 14 8 -5.9397 -0.1238
-16 14 9 5.8584 0.1502
-16 14 10 -2.7171 -0.1048
-16 14 11 0.9360 0.0567
-16 14 12 0.3256 -0.0351
-16 14 13 -3.9980 0.1635
-16 14 14 -3.3556 -0.0903
-16 14 15 -1.4992 -0.1064
-16 14 16 -1.5181 -0.0474
-16 14 17 3.3949 -0.1399
-16 14 18 -5.5756 0.1289
-16 14 19 3.6392 0.1055
-16 14 20 4.6883 0.0426
-16 14 21 -5.6236 -0.0074
-16 14 22 -1.3864 0.0563
-16 15 1 -0.3461 0.0306
-16 15 2 1.7789 0.0823
-16 15 3 1.0949 -0.0771
-16 15 4 4.6868 0.0600
-16 15 5 1.9543 -0.1463
-16 15 6 -5.0198 0.1424
-16 15 7 -0.1178 0.0014
-16 15 8 0.1944 0.1102
-16 15 9 -3.3818 -0.0074
-16 15 10 -1.1318 0.1014
-16 15 11 2.3921 0.0212
-16 15 12 -1.1248 -0.0261
-16 15 13 2.1821 0.0259
-16 15 14 1.0505 -0.2070
-16 15 15 -1.8167 -0.0647
-16 15 16 0.3010 -0.0551
-16 15 17 -4.2277 -0.0807
-16 15 18 0.3296 -0.0962
-16 15 19 12.7372 -0.1440
-16 15 20 7.0963 0.1253
-16 15 21 -1.7332 0.0357
-16 15 22 2.8854 -0.0399
-16 16 1 -2.2389 0.0990
-16 16 2 3.5172 -0.0455
-16 16 3 0.1024 -0.0028
-16 16 4 0.7062 -0.0123
-16 16 5 -1.4795 -0.0058
-16 16 6 0.1480 0.1248
-16 16 7 1.4302 -0.0553
-16 16 8 2.4269 -0.0792
-16 16 9 -0.0581 -0.1082
-16 16 10 4.4667 0.0142
-16 16 11 6.2267 0.0127
-16 16 12 -9.6347 0.0992
-16 16 13 5.5580 -0.1085
-16 16 14 -0.8768 -0.1335
-16 16 15 0.8827 0.0595
-16 16 16 1.7426 -0.0888
-16 16 17 -7.5920 0.0917
-16 16 18 -5.2053 -0.1340
-16 16 19 -5.5553 -0.1120
-16 16 20 -2.0952 0.0940
-16 16 21 3.0523 0.5916
-16 17 1 1.5372 -0.1253
-16 17 2 -11.0420 0.0255
-16 17 3 0.8807 -0.0715
-16 17 4 2.2325 0.0001
-16 17 5 -0.1485 0.0554
-16 17 6 6.0781 -0.0528
-16 17 7 -0.7180 0.0107
-16 17 8 3.5805 -0.0748
-16 17 9 4.2799 0.0763
-16 17 10 0.3463 -0.0489
-16 17 11 -1.9517 -0.1089
-16 17 12 -1.2464 -0.0008
-16 17 13 -1.1397 -0.1712
-16 17 14 -1.0718 -0.1116
-16 17 15 4.8740 0.0158
-16 17 16 4.3593 -0.0713
-16 17 17 5.6229 0.1871
-16 17 18 1.2195 0.1028
-16 17 19 0.6760 -0.2164
-16 17 20 2.3464 -0.1555
-16 18 1 0.5270 -0.1110
-16 18 2 0.7674 0.0380
-16 18 3 -0.6651 -0.1484
-16 18 4 0.8643 -0.0432
-16 18 5 -4.3095 -0.0409
-16 18 6 0.1157 -0.1076
-16 18 7 3.8759 -0.0912
-16 18 8 -1.9654 0.1258
-16 18 9 4.0479 0.0611
-16 18 10 -0.3143 0.1697
-16 18 11 -0.9598 0.0340
-16 18 12 3.0727 0.0494
-16 18 13 1.0464 0.0908
-16 18 14 -2.9035 0.0074
-16 18 15 1.5419 -0.0888
-16 18 16 -2.1065 0.0097
-16 18 17 9.7856 0.0804
-16 18 18 -1.0029 -0.1811
-16 18 19 1.0293 -0.0902
-16 19 1 -1.6559 0.1643
-16 19 2 1.2958 -0.1017
-16 19 3 -3.2245 0.0272
-16 19 4 -7.8399 0.0033
-16 19 5 2.9722 -0.0527
-16 19 6 2.9107 -0.0177
-16 19 7 2.8277 -0.1276
-16 19 8 1.0614 0.1579
-16 19 9 1.8130 -0.1396
-16 19 10 2.6215 0.1195
-16 19 11 -2.0500 -0.1329
-16 19 12 0.9952 -0.0751
-16 19 13 -13.9457 -0.0791
-16 19 14 2.5111 -0.1104
-16 19 15 -0.3236 -0.1099
-16 19 16 -6.9114 0.0129
-16 19 17 1.4476 0.0470
-16 20 1 7.2346 0.1232
-16 20 2 4.1204 -0.1096
-16 20 3 2.7840 -0.0144
-16 20 4 0.8684 -0.0402
-16 20 5 2.8323 0.0394
-16 20 6 0.3988 -0.0352
-16 20 7 -1.5840 -0.0400
-16 20 8 0.3716 0.0279
-16 20 9 1.6258 0.0178
-16 20 10 -4.5181 0.1679
-16 20 11 1.0968 0.0651
-16 20 12 7.9887 -0.1060
-16 20 13 3.9858 0.1372
-16 20 14 -4.4772 0.0145
-16 20 15 1.4909 0.1560
-16 20 16 2.7057 -0.0742
-16 21 1 0.0232 0.1380
-16 21 2 -9.0248 -0.0506
-16 21 3 2.9803 -0.0493
-16 21 4 -3.3941 -0.0429
-16 21 5 -1.0888 -0.0582
-16 21 6 1.8336 0.0202
-16 21 7 2.1056 -0.2283
-16 21 8 -8.6404 -0.0098
-16 21 9 -0.4745 -0.1157
-16 21 10 -1.6768 0.1622
-16 21 11 -1.1066 -0.2155
-16 21 12 0.2475 -0.0084
-16 21 13 -7.4130 0.0638
-16 21 14 -3.7015 0.1588
-16 22 1 0.6520 0.0249
-16 22 2 7.4510 0.0283
-16 22 3 1.4043 0.0486
-16 22 4 -3.7852 -0.0928
-16 22 5 -6.8997 -0.1572
-16 22 6 -2.0225 -0.0448
-16 22 7 3.3163 0.0144
-16 22 8 3.6953 0.1414
-16 22 9 2.8590 0.0387
-16 22 10 -11.6844 0.2912
-16 22 11 4.3740 0.0021
-16 22 12 -3.0708 -0.1845
-16 23 1 -2.3027 -0.1173
-16 23 2 -8.9292 -0.0875
-16 23 3 1.2410 0.1516
-16 23 4 2.0841 -0.1298
-16 23 5 -3.1894 -0.1261
-16 23 6 1.4311 -0.1065
-16 23 7 3.7303 0.0953
-16 23 8 6.2833 -0.0864
-16 23 9 -2.3613 -0.1643
-15 0 2 -13.2042 -0.0930
-15 0 4 -4.0656 1.7459
-15 0 6 1.2589 -0.6641
-15 0 8 -1.9563 -2.1070
-15 0 10 -3.5602 -0.6447
-15 0 12 1.6271 -1.1877
-15 0 14 -7.9307 0.9325
-15 0 16 0.3287 0.3330
-15 0 18 -7.7206 -0.4198
-15 0 20 -3.4526 0.2581
-15 0 22 -0.9882 -0.3657
-15 0 24 3.3373 1.0664
-15 0 26 11.5620 1.0581
-15 1 1 3.7928 0.3974
-15 1 2 -3.9841 0.6392
-15 1 3 -3.5449 0.3918
-15 1 4 -0.9008 0.5660
-15 1 5 -0.5106 0.1221
-15 1 6 -1.7626 1.5180
-15 1 7 1.8556 -0.6885
-15 1 8 -3.4159 0.1805
-15 1 9 -1.0264 -0.4596
-15 1 10 3.9551 0.1347
-15 1 11 6.0339 -0.4372
-15 1 12 -1.6069 -0.5393
-15 1 13 1.6872 0.0068
-15 1 14 -2.6249 -1.1072
-15 1 15 -2.6777 0.3984
-15 1 16 2.9688 -0.4104
-15 1 17 0.2959 0.0266
-15 1 18 -2.5537 -0.8897
-15 1 19 -3.0736 0.1854
-15 1 20 -2.0447 -0.3432
-15 1 21 -2.5337 0.0234
-15 1 22 2.0024 -0.4949
-15 1 23 1.4070 0.0601
-15 1 24 -4.9414 -0.4587
-15 1 25 3.8377 0.0013
-15 1 26 -3.0408 0.3016
-15 1 27 -0.5334 0.2565
-15 2 1 -0.0648 -0.1659
-15 2 2 -2.1623 0.2338
-15 2 3 4.9505 -0.0130
-15 2 4 0.4481 -0.3089
-15 2 5 -4.6298 -0.0949
-15 2 6 -1.2142 0.3166
-15 2 7 -0.1310 -0.0347
-15 2 8 2.0147 0.2183
-15 2 9 5.7764 -0.1593
-15 2 10 2.6147 -0.1430
-15 2 11 -3.5475 0.3646
-15 2 12 -0.8444 -0.0464
-15 2 13 7.6398 -0.2064
-15 2 14 -0.2477 -0.2387
-15 2 15 4.1281 0.1944
-15 2 16 -1.9356 -0.0606
-15 2 17 0.8801 0.1210
-15 2 18 -1.6401 0.1353
-15 2 19 -1.0124 -0.1329
-15 2 20 2.0914 0.1566
-15 2 21 -4.5822 0.3316
-15 2 22 -2.2508 0.1948
-15 2 23 -5.8243 -0.0777
-15 2 24 2.6496 -0.0180
-15 2 25 -1.5044 0.0134
-15 2 26 5.1469 -0.0220
-15 2 27 -5.9907 -0.2012
-15 3 1 -6.2702 -0.0433
-15 3 2 0.1202 0.1992
-15 3 3 -2.6330 0.1361
-15 3 4 -10.4175 0.1213
-15 3 5 -3.7483 0.0735
-15 3 6 0.9288 -0.1274
-15 3 7 -3.6404 -0.1233
-15 3 8 1.1949 0.0104
-15 3 9 2.2492 -0.2146
-15 3 10 -3.1241 0.0846
-15 3 11 -1.7997 -0.0442
-15 3 12 8.5504 -0.0459
-15 3 13 -6.3713 0.2603
-15 3 14 0.5353 -0.2488
-15 3 15 3.3304 0.6224
-15 3 16 0.9746 -0.4600
-15 3 17 -3.0035 0.3125
-15 3 18 -0.2347 -0.4753
-15 3 19 -4.3126 0.0645
-15 3 20 -1.6408 -0.2111
-15 3 21 6.4119 -0.1871
-15 3 22 0.5531 -0.0170
-15 3 23 -4.9022 -0.3773
-15 3 24 -2.0803 0.2114
-15 3 25 3.5031 0.1448
-15 3 26 -10.8007 0.2661
-15 3 27 5.3019 0.3797
-15 4 1 2.0424 -0.5489
-15 4 2 12.5047 0.3249
-15 4 3 -0.8678 -0.5092
-15 4 4 -1.6841 0.5518
-15 4 5 -1.6717 -0.7280
-15 4 6 -0.0591 0.1402
-15 4 7 -0.6428 -0.5525
-15 4 8 0.4599 -0.1140
-15 4 9 -1.6032 -0.0549
-15 4 10 0.6820 0.1390
-15 4 11 -4.6308 0.1659
-15 4 12 -0.5181 0.0025
-15 4 13 3.0177 0.7232
-15 4 14 -2.1143 0.4199
-15 4 15 1.4519 0.3389
-15 4 16 0.0164 0.1791
-15 4 17 -0.0148 0.0473
-15 4 18 0.7860 -0.0806
-15 4 19 5.2089 0.2283
-15 4 20 -0.3607 -0.0663
-15 4 21 -0.9620 0.0920
-15 4 22 10.1887 -0.4687
-15 4 23 -3.3754 0.3507
-15 4 24 -2.3739 -0.0637
-15 4 25 -2.9774 0.4207
-15 4 26 2.1214 -0.0042
-15 4 27 0.0762 -0.1267
-15 5 1 -5.9576 0.0208
-15 5 2 3.0574 0.1507
-15 5 3 2.6946 -0.1201
-15 5 4 0.5301 -0.0208
-15 5 5 -0.3898 0.0504
-15 5 6 0.0282 0.1020
-15 5 7 -3.0294 -0.0165
-15 5 8 -5.1859 -0.0215
-15 5 9 -1.1513 -0.0550
-15 5 10 0.9333 -0.0999
-15 5 11 -2.8480 -0.0820
-15 5 12 2.4501 -0.2541
-15 5 13 -3.6997 -0.1789
-15 5 14 0.8633 -0.0643
-15 5 15 -1.6921 -0.1520
-15 5 16 -0.6348 0.0826
-15 5 17 2.5130 -0.0774
-15 5 18 -1.5949 0.0548
-15 5 19 -3.1397 0.2078
-15 5 20 2.6124 0.0516
-15 5 21 2.1936 0.1714
-15 5 22 0.5141 -0.0118
-15 5 23 -1.5204 0.1559
-15 5 24 -1.4822 0.1311
-15 5 25 -0.0472 -0.0042
-15 5 26 8.2198 0.0667
-15 5 27 0.9962 -0.2495
-15 6 1 -0.6405 -0.0051
-15 6 2 5.1252 -0.1526
-15 6 3 -0.6193 -0.4633
-15 6 4 -1.2355 -0.1625
-15 6 5 -0.4245 -0.2396
-15 6 6 -1.1682 0.3322
-15 6 7 -3.0524 -0.2508
-15 6 8 1.4338 0.1715
-15 6 9 -2.9035 -0.0463
-15 6 10 -2.2009 0.0130
-15 6 11 0.3334 0.4011
-15 6 12 -2.3834 -0.0532
-15 6 13 -2.7794 0.3233
-15 6 14 -3.5540 -0.2269
-15 6 15 -0.8357 0.2046
-15 6 16 -5.0634 -0.1437
-15 6 17 2.2040 0.0890
-15 6 18 2.9385 0.1100
-15 6 19 -4.3286 -0.1218
-15 6 20 0.7791 0.0227
-15 6 21 -0.0656 0.2526
-15 6 22 -6.6611 0.1091
-15 6 23 0.1864 -0.0157
-15 6 24 4.9611 -0.0181
-15 6 25 -2.7119 0.0688
-15 6 26 -1.4586 -0.2126
-15 6 27 7.6056 -0.0639
-15 7 1 7.0800 -0.0770
-15 7 2 0.6278 -0.0330
-15 7 3 -0.4694 -0.1005
-15 7 4 4.1073 0.2267
-15 7 5 1.8802 0.0325
-15 7 6 -1.5744 -0.1085
-15 7 7 -2.6629 -0.1392
-15 7 8 -1.5693 0.0254
-15 7 9 -1.3984 -0.3454
-15 7 10 0.5763 -0.0777
-15 7 11 -0.7419 -0.2669
-15 7 12 -0.1885 0.2676
-15 7 13 -0.5364 -0.1553
-15 7 14 3.7416 0.1226
-15 7 15 -6.2574 -0.0314
-15 7 16 -3.5335 0.1125
-15 7 17 2.7514 -0.0312
-15 7 18 -1.0147 -0.0810
-15 7 19 -2.5631 0.0166
-15 7 20 0.5639 -0.2488
-15 7 21 -1.0629 -0.0170
-15 7 22 1.6739 -0.2163
-15 7 23 6.4359 -0.0355
-15 7 24 -0.1019 -0.1238
-15 7 25 -0.7705 0.1329
-15 7 26 0.8929 0.0618
-15 8 1 4.4168 -0.1044
-15 8 2 -6.6564 -0.2002
-15 8 3 -0.0108 0.3028
-15 8 4 3.8829 0.1136
-15 8 5 2.1111 0.3650
-15 8 6 8.7283 0.1823
-15 8 7 -1.6749 0.2141
-15 8 8 -1.2864 0.0990
-15 8 9 -1.8517 0.0403
-15 8 10 -8.4807 0.1033
-15 8 11 2.3635 -0.2905
-15 8 12 -4.1134 -0.0985
-15 8 13 -2.7616 -0.0555
-15 8 14 -2.7049 0.0760
-15 8 15 -5.9898 -0.1440
-15 8 16 -0.8938 -0.1026
-15 8 17 -4.5641 0.1020
-15 8 18 1.0793 -0.0592
-15 8 19 -1.8467 0.1304
-15 8 20 -2.6618 -0.0417
-15 8 21 2.2725 -0.1733
-15 8 22 -1.4132 -0.0319
-15 8 23 -0.5500 -0.0199
-15 8 24 -5.5593 -0.1468
-15 8 25 4.7253 -0.2162
-15 8 26 1.8293 -0.0410
-15 9 1 0.3872 -0.0010
-15 9 2 -0.8969 0.1970
-15 9 3 4.0494 -0.1241
-15 9 4 2.5489 0.2400
-15 9 5 -1.2747 0.1262
-15 9 6 1.9717 0.0072
-15 9 7 0.0190 -0.0312
-15 9 8 0.3751 -0.1140
-15 9 9 -2.4526 0.1555
-15 9 10 1.3044 -0.0248
-15 9 11 -1.8224 -0.0104
-15 9 12 -0.4271 -0.0571
-15 9 13 -1.0814 -0.0542
-15 9 14 -0.0233 0.0797
-15 9 15 -1.1392 -0.1747
-15 9 16 1.0514 0.0107
-15 9 17 -2.2355 -0.0344
-15 9 18 -0.7924 0.0119
-15 9 19 0.2352 -0.1335
-15 9 20 -4.6516 -0.1324
-15 9 21 -2.9233 0.0091
-15 9 22 -0.1382 -0.2613
-15 9 23 -0.0806 0.0737
-15 9 24 1.3925 -0.0511
-15 9 25 -1.8280 0.0214
-15 9 26 -0.3588 0.0981
-15 10 1 -6.4848 0.1409
-15 10 2 1.1178 0.0198
-15 10 3 2.0117 0.1407
-15 10 4 0.9521 -0.0294
-15 10 5 2.0721 0.2097
-15 10 6 1.9913 0.0534
-15 10 7 -3.6298 0.1219
-15 10 8 0.2183 0.0932
-15 10 9 4.8686 -0.0955
-15 10 10 1.5783 0.2142
-15 10 11 -0.7510 0.0184
-15 10 12 -1.0227 0.2154
-15 10 13 0.8683 -0.2336
-15 10 14 0.4116 0.1287
-15 10 15 -2.8595 -0.1542
-15 10 16 -3.5088 0.1425
-15 10 17 -0.3837 0.0010
-15 10 18 -0.5305 0.0012
-15 10 19 -5.5150 -0.0910
-15 10 20 -2.9762 -0.0249
-15 10 21 -2.8877 0.1986
-15 10 22 -2.4650 -0.0001
-15 10 23 5.0861 0.0483
-15 10 24 -4.3256 -0.1425
-15 10 25 1.4001 -0.0062
-15 11 1 1.0383 0.1373
-15 11 2 -2.7848 -0.0967
-15 11 3 -0.6035 0.1997
-15 11 4 -2.4030 -0.1258
-15 11 5 -2.1147 0.0822
-15 11 6 -0.5939 -0.2117
-15 11 7 -3.5065 0.0919
-15 11 8 7.7552 -0.1697
-15 11 9 -5.8689 0.0259
-15 11 10 4.0691 -0.0123
-15 11 11 3.7213 -0.0163
-15 11 12 -2.3746 -0.0022
-15 11 13 0.2241 0.0150
-15 11 14 -2.5628 0.0251
-15 11 15 0.0428 0.0264
-15 11 16 1.2277 0.1044
-15 11 17 -3.8539 -0.1388
-15 11 18 5.1014 0.0825
-15 11 19 -3.6206 -0.1814
-15 11 20 0.2639 0.0686
-15 11 21 4.8089 -0.1408
-15 11 22 4.5277 0.1325
-15 11 23 3.8329 -0.0223
-15 11 24 -2.0745 -0.3563
-15 11 25 -1.9897 -0.1221
-15 12 1 -0.8182 -0.0938
-15 12 2 -0.1534 0.0965
-15 12 3 -0.1401 0.0440
-15 12 4 -1.5419 0.2287
-15 12 5 -1.0029 0.0564
-15 12 6 1.6463 -0.1401
-15 12 7 -0.1467 -0.0262
-15 12 8 1.9149 -0.0535
-15 12 9 4.1337 0.0192
-15 12 10 2.6509 -0.0091
-15 12 11 -0.9214 -0.1414
-15 12 12 0.7838 0.0736
-15 12 13 -4.2596 0.0707
-15 12 14 -4.5838 0.0431
-15 12 15 -2.9931 -0.0137
-15 12 16 -5.7563 -0.0287
-15 12 17 -0.7949 0.0406
-15 12 18 4.3185 0.0770
-15 12 19 3.7143 0.1163
-15 12 20 0.2640 0.1365
-15 12 21 -0.0120 -0.0637
-15 12 22 -3.6551 0.1609
-15 12 23 6.1712 0.1987
-15 12 24 -1.6898 -0.0306
-15 13 1 -5.6627 0.0493
-15 13 2 1.3155 -0.0120
-15 13 3 -2.1868 -0.0301
-15 13 4 -4.1208 -0.0406
-15 13 5 -0.9599 -0.0779
-15 13 6 0.7203 -0.0549
-15 13 7 -4.0948 -0.0607
-15 13 8 2.9430 -0.0237
-15 13 9 6.0097 0.0412
-15 13 10 -2.9593 0.0718
-15 13 11 5.6403 -0.0081
-15 13 12 2.8582 0.0797
-15 13 13 0.3434 0.1188
-15 13 14 4.9508 0.1616
-15 13 15 0.8281 -0.0280
-15 13 16 0.2545 0.0695
-15 13 17 -0.4751 -0.0285
-15 13 18 0.9420 0.1291
-15 13 19 -6.2996 -0.0710
-15 13 20 3.0814 -0.0918
-15 13 21 4.6298 -0.2916
-15 13 22 -0.2828 -0.1720
-15 13 23 0.3557 -0.0100
-15 14 1 1.7179 0.1123
-15 14 2 -0.1427 -0.1239
-15 14 3 -1.0891 -0.0055
-15 14 4 -1.0388 -0.1043
-15 14 5 2.8167 0.0422
-15 14 6 -2.3479 0.0677
-15 14 7 3.0785 0.0669
-15 14 8 -1.1815 -0.1661
-15 14 9 -4.1035 0.0791
-15 14 10 4.9750 -0.0854
-15 14 11 -1.4322 0.0920
-15 14 12 3.1464 -0.0768
-15 14 13 3.4622 0.0236
-15 14 14 1.5728 0.0125
-15 14 15 -5.6442 0.0231
-15 14 16 -3.6273 -0.1226
-15 14 17 1.3030 -0.0915
-15 14 18 -7.4125 -0.0890
-15 14 19 -2.8801 0.0101
-15 14 20 -1.8930 0.1049
-15 14 21 6.3190 -0.0455
-15 14 22 -6.5145 0.1727
-15 14 23 1.0120 0.2244
-15 15 1 0.1009 -0.0860
-15 15 2 0.2955 0.1513
-15 15 3 2.6512 0.0575
-15 15 4 -1.9318 0.0139
-15 15 5 -3.4316 -0.0204
-15 15 6 -1.6239 -0.0027
-15 15 7 -3.7054 -0.0164
-15 15 8 -2.6912 0.0273
-15 15 9 -0.1247 -0.0661
-15 15 10 0.5285 -0.0023
-15 15 11 2.4435 -0.0786
-15 15 12 6.1027 -0.0117
-15 15 13 4.9288 -0.0791
-15 15 14 1.8308 -0.1283
-15 15 15 -0.2581 0.0658
-15 15 16 -0.9106 -0.1559
-15 15 17 0.4245 -0.1342
-15 15 18 -0.0769 0.0397
-15 15 19 -1.1952 0.0561
-15 15 20 -5.0083 0.0352
-15 15 21 -8.1542 -0.1741
-15 15 22 0.8294 0.2288
-15 16 1 0.1891 -0.1246
-15 16 2 1.2653 0.1770
-15 16 3 5.3573 0.0750
-15 16 4 -1.7274 0.0583
-15 16 5 0.1849 0.0193
-15 16 6 2.8380 0.0040
-15 16 7 0.3510 -0.0537
-15 16 8 -1.2491 0.0528
-15 16 9 0.0532 -0.0761
-15 16 10 -2.9625 -0.0776
-15 16 11 5.7350 -0.0200
-15 16 12 -3.3769 -0.0564
-15 16 13 -1.9809 0.0941
-15 16 14 3.1626 0.1510
-15 16 15 -0.3061 0.1384
-15 16 16 3.0381 -0.0546
-15 16 17 7.7475 -0.1152
-15 16 18 -4.6443 -0.0044
-15 16 19 -3.8085 0.0736
-15 16 20 -4.9421 -0.3147
-15 16 21 -3.2155 -0.0296
-15 17 1 -1.9247 0.0170
-15 17 2 -0.0339 0.0019
-15 17 3 3.5983 -0.0809
-15 17 4 1.1723 0.0282
-15 17 5 0.9837 -0.1467
-15 17 6 1.3060 0.0277
-15 17 7 1.5728 0.0348
-15 17 8 -5.5002 0.0103
-15 17 9 -3.3449 0.0615
-15 17 10 -2.4308 -0.0258
-15 17 11 -3.6487 0.0276
-15 17 12 -5.8948 -0.1578
-15 17 13 5.3437 0.0386
-15 17 14 -5.4134 -0.0472
-15 17 15 -7.6379 -0.2245
-15 17 16 2.8594 -0.0839
-15 17 17 -10.1576 -0.0006
-15 17 18 -4.8180 0.1267
-15 17 19 -4.3191 0.1419
-15 17 20 1.4072 0.0038
-15 18 1 1.4870 0.0313
-15 18 2 -7.2319 -0.0114
-15 18 3 0.5579 -0.1678
-15 18 4 3.4278 0.0281
-15 18 5 2.1029 -0.1821
-15 18 6 0.7925 0.0625
-15 18 7 -3.4168 -0.0990
-15 18 8 1.8597 -0.0707
-15 18 9 6.3731 -0.0312
-15 18 10 -2.8801 0.0507
-15 18 11 1.6204 0.0836
-15 18 12 -1.5509 0.0001
-15 18 13 4.2009 0.2461
-15 18 14 -4.8540 -0.0016
-15 18 15 5.0129 0.1434
-15 18 16 2.7829 -0.0515
-15 18 17 -8.5696 -0.1782
-15 18 18 -1.5347 0.0525
-15 18 19 1.8355 0.0547
-15 19 1 3.1827 0.0234
-15 19 2 -4.2126 0.0122
-15 19 3 -0.9695 0.0643
-15 19 4 1.2853 0.0376
-15 19 5 -2.1756 -0.0733
-15 19 6 -3.6122 0.0642
-15 19 7 -5.5832 -0.1161
-15 19 8 -6.2551 0.0640
-15 19 9 5.5100 -0.1569
-15 19 10 2.7455 0.0781
-15 19 11 -2.0193 -0.0712
-15 19 12 -9.4526 0.1402
-15 19 13 -1.7329 0.0307
-15 19 14 7.1804 -0.1184
-15 19 15 0.4988 0.0812
-15 19 16 -7.0356 0.0921
-15 19 17 0.4453 -0.2019
-15 19 18 -1.0715 0.0535
-15 20 1 3.9353 -0.0406
-15 20 2 2.2476 -0.0503
-15 20 3 0.9620 0.1286
-15 20 4 -4.5343 -0.0850
-15 20 5 -0.3816 -0.0148
-15 20 6 2.6971 -0.0951
-15 20 7 -0.5739 0.1071
-15 20 8 -1.8626 0.0192
-15 20 9 3.6962 -0.0390
-15 20 10 -3.6237 -0.0200
-15 20 11 1.0517 0.0542
-15 20 12 1.3430 0.0767
-15 20 13 -5.9364 0.0813
-15 20 14 -4.3742 -0.1530
-15 20 15 -8.0099 0.1248
-15 20 16 -11.7118 -0.0752
-15 21 1 -3.9194 0.0987
-15 21 2 0.7545 -0.0638
-15 21 3 -0.2668 0.0721
-15 21 4 0.0065 -0.0394
-15 21 5 6.7682 -0.0773
-15 21 6 3.7553 -0.0283
-15 21 7 0.7333 -0.0379
-15 21 8 2.5818 -0.0513
-15 21 9 3.7157 -0.2539
-15 21 10 0.9501 -0.0010
-15 21 11 -2.0414 -0.0037
-15 21 12 7.5595 -0.0081
-15 21 13 4.8361 -0.1465
-15 21 14 -5.6763 -0.1994
-15 21 15 2.8821 0.0647
-15 22 1 2.5516 0.1989
-15 22 2 -3.9476 -0.0242
-15 22 3 -9.3192 0.0476
-15 22 4 -3.8513 0.1724
-15 22 5 0.6232 0.0491
-15 22 6 -1.3705 -0.0525
-15 22 7 1.5698 -0.2666
-15 22 8 -9.4305 -0.0619
-15 22 9 -0.3944 -0.1010
-15 22 10 4.8995 0.0914
-15 22 11 -7.5777 0.0026
-15 22 12 -3.2062 0.3217
-15 22 13 -0.7699 0.0838
-15 23 1 -4.8442 0.0958
-15 23 2 -4.5204 0.0612
-15 23 3 4.8294 -0.0100
-15 23 4 1.0825 -0.0085
-15 23 5 7.2604 0.1293
-15 23 6 1.1215 -0.1878
-15 23 7 3.8600 -0.0817
-15 23 8 -3.1198 0.0897
-15 23 9 4.7798 0.0219
-15 23 10 -2.6844 0.0029
-15 24 1 3.5352 0.4418
-15 24 2 -4.1085 0.3923
-15 24 3 -1.0837 0.1166
-15 24 4 -2.6099 -0.1096
-15 24 5 -2.2995 -0.1466
-15 24 6 2.3426 -0.1456
-14 0 2 16.6414 -0.0508
-14 0 4 -1.0877 -0.8791
-14 0 6 -7.3553 0.9902
-14 0 8 5.7250 -0.6484
-14 0 10 -2.3754 -2.2281
-14 0 12 -0.0072 -0.6299
-14 0 14 6.0986 -1.0034
-14 0 16 0.5098 1.0212
-14 0 18 4.9571 1.3307
-14 0 20 -6.3935 0.0784
-14 0 22 0.9838 0.8108
-14 0 24 7.3170 -0.3912
-14 0 26 -0.4922 0.5981
-14 0 28 -5.8284 0.8503
-14 1 1 6.6725 -0.1783
-14 1 2 -1.0168 0.5646
-14 1 3 -0.8630 0.0939
-14 1 4 6.5115 0.4412
-14 1 5 3.1082 -0.1119
-14 1 6 -1.9807 -0.0239
-14 1 7 -2.8448 0.0399
-14 1 8 -2.5818 0.4223
-14 1 9 -0.3177 -0.2914
-14 1 10 -2.2369 -0.7827
-14 1 11 -1.0774 -0.3627
-14 1 12 -2.4842 -0.6684
-14 1 13 -2.9929 -0.1927
-14 1 14 -1.3774 -1.0119
-14 1 15 -0.6939 -0.0580
-14 1 16 0.0415 -1.3172
-14 1 17 -0.8655 0.5334
-14 1 18 7.3053 -0.1719
-14 1 19 0.5711 0.1593
-14 1 20 1.7241 -0.2424
-14 1 21 -0.3991 0.2305
-14 1 22 -5.6475 0.4387
-14 1 23 -2.5994 0.0400
-14 1 24 5.9487 0.2668
-14 1 25 -7.3989 -0.1299
-14 1 26 -1.1998 0.0825
-14 1 27 5.8036 0.0658
-14 1 28 -7.2029 0.4164
-14 2 1 9.0456 -0.5389
-14 2 2 2.9405 0.0069
-14 2 3 7.5289 0.1474
-14 2 4 2.6725 0.5138
-14 2 5 2.7538 -0.1067
-14 2 6 -0.2082 -0.1488
-14 2 7 3.0906 0.0460
-14 2 8 -2.5812 -0.0386
-14 2 9 4.7667 0.2087
-14 2 10 -3.2989 0.0415
-14 2 11 -0.8589 -0.1533
-14 2 12 -0.0108 -0.0024
-14 2 13 6.0039 0.4272
-14 2 14 0.1081 0.0200
-14 2 15 -3.4164 -0.0692
-14 2 16 0.4976 -0.1107
-14 2 17 1.0539 -0.0260
-14 2 18 0.0434 0.0294
-14 2 19 2.3381 0.1535
-14 2 20 2.3783 0.2841
-14 2 21 5.5244 -0.1747
-14 2 22 7.0014 0.0707
-14 2 23 1.1080 0.2894
-14 2 24 -3.3785 0.1958
-14 2 25 -2.2666 -0.2541
-14 2 26 -2.5616 0.0129
-14 2 27 -6.6860 -0.0595
-14 3 1 -1.6794 -0.0439
-14 3 2 -6.4026 0.5354
-14 3 3 4.5172 0.2363
-14 3 4 4.1288 0.2083
-14 3 5 3.3151 0.4171
-14 3 6 3.8269 -0.1029
-14 3 7 1.2035 0.4185
-14 3 8 -1.6359 -0.5383
-14 3 9 1.3790 0.0612
-14 3 10 2.4691 -0.2484
-14 3 11 -0.0977 -0.2051
-14 3 12 -3.6548 -0.1989
-14 3 13 3.4728 -0.2099
-14 3 14 -1.6722 -0.1583
-14 3 15 0.1266 -0.0023
-14 3 16 4.6451 -0.2756
-14 3 17 -0.2691 0.3001
-14 3 18 1.4207 -0.2786
-14 3 19 -0.4894 0.1926
-14 3 20 4.9641 -0.2513
-14 3 21 2.0912 -0.1192
-14 3 22 0.9875 -0.0018
-14 3 23 -2.0735 -0.3347
-14 3 24 1.0254 0.4557
-14 3 25 -1.6492 -0.5331
-14 3 26 0.5903 0.3553
-14 3 27 -4.7009 -0.0189
-14 4 1 -0.1717 -0.0050
-14 4 2 -8.3322 0.3812
-14 4 3 1.6505 -0.3173
-14 4 4 0.8994 0.3116
-14 4 5 1.1468 -0.1725
-14 4 6 3.8661 0.5828
-14 4 7 -0.2105 -0.3089
-14 4 8 -3.1656 0.2788
-14 4 9 -1.4925 -0.1979
-14 4 10 -0.4090 -0.1634
-14 4 11 1.4817 0.2659
-14 4 12 -1.0401 0.0193
-14 4 13 -2.0751 0.4549
-14 4 14 -2.0235 -0.2702
-14 4 15 1.3240 0.9333
-14 4 16 -4.4266 0.1929
-14 4 17 0.4379 0.5423
-14 4 18 3.9296 0.1799
-14 4 19 0.2103 0.0046
-14 4 20 0.3311 -0.0272
-14 4 21 -3.7101 0.0146
-14 4 22 1.2695 0.0119
-14 4 23 -1.1142 -0.1395
-14 4 24 -3.1420 -0.2830
-14 4 25 -5.5730 0.1255
-14 4 26 4.7692 0.0287
-14 4 27 2.3907 0.2463
-14 5 1 -7.4248 -0.4248
-14 5 2 0.2582 -0.0014
-14 5 3 1.3309 -0.1758
-14 5 4 -2.5727 0.0311
-14 5 5 -1.8775 -0.1908
-14 5 6 3.5667 0.1680
-14 5 7 2.9891 -0.1978
-14 5 8 1.9476 0.0685
-14 5 9 -1.9281 -0.0335
-14 5 10 5.1403 0.0725
-14 5 11 3.3611 0.2217
-14 5 12 -2.2471 -0.0995
-14 5 13 4.1261 0.1038
-14 5 14 -0.4303 -0.1486
-14 5 15 1.0431 -0.0089
-14 5 16 -2.0430 -0.1354
-14 5 17 0.4753 -0.0986
-14 5 18 2.0906 0.0668
-14 5 19 2.0108 -0.0778
-14 5 20 0.7739 0.1931
-14 5 21 -0.6023 0.1285
-14 5 22 2.1025 0.1230
-14 5 23 7.3654 0.1480
-14 5 24 -5.7818 -0.1565
-14 5 25 0.1423 0.1405
-14 5 26 -3.6347 -0.0503
-14 5 27 -5.2523 -0.4157
-14 6 1 -8.2175 -0.0452
-14 6 2 -3.3086 -0.0417
-14 6 3 -5.0502 0.1102
-14 6 4 -4.1422 -0.1123
-14 6 5 -1.0114 -0.2022
-14 6 6 2.7537 -0.2634
-14 6 7 3.6384 -0.2256
-14 6 8 -4.5609 0.0419
-14 6 9 1.6506 -0.1078
-14 6 10 0.8681 0.2654
-14 6 11 -1.7955 -0.0074
-14 6 12 0.9169 0.0481
-14 6 13 -4.4432 0.5715
-14 6 14 -2.9520 -0.0258
-14 6 15 1.4885 0.4626
-14 6 16 -1.9843 -0.3341
-14 6 17 -1.1088 0.3082
-14 6 18 7.3887 -0.1645
-14 6 19 0.4080 0.1668
-14 6 20 1.3852 -0.0002
-14 6 21 -2.7157 -0.0901
-14 6 22 -1.0932 -0.0062
-14 6 23 4.1728 -0.0721
-14 6 24 6.8221 -0.0170
-14 6 25 4.6613 -0.1082
-14 6 26 -4.6764 0.0298
-14 6 27 -3.8394 0.1029
-14 7 1 -3.9928 -0.3287
-14 7 2 0.5318 0.2797
-14 7 3 -4.2025 -0.2215
-14 7 4 -2.4455 0.1625
-14 7 5 -3.2614 -0.2151
-14 7 6 1.5768 0.1428
-14 7 7 3.8069 -0.1277
-14 7 8 -0.6031 -0.0484
-14 7 9 4.2476 -0.2033
-14 7 10 -2.2703 0.0048
-14 7 11 -1.2612 -0.1485
-14 7 12 1.5919 -0.0995
-14 7 13 -4.5526 -0.2453
-14 7 14 1.1485 0.0022
-14 7 15 -0.2405 0.0248
-14 7 16 0.6189 0.0416
-14 7 17 1.4973 0.1432
-14 7 18 1.1855 -0.0074
-14 7 19 5.0678 0.1382
-14 7 20 3.1666 -0.0506
-14 7 21 1.3701 0.0075
-14 7 22 -4.5108 -0.2322
-14 7 23 -0.3221 0.0212
-14 7 24 -2.2542 -0.3196
-14 7 25 -2.7517 -0.1092
-14 7 26 -3.5170 -0.0476
-14 7 27 -1.7353 0.1625
-14 8 1 1.5430 0.0964
-14 8 2 4.7752 -0.3013
-14 8 3 0.5085 -0.1419
-14 8 4 -2.3809 -0.1457
-14 8 5 -0.0947 0.2122
-14 8 6 -1.4973 0.1405
-14 8 7 1.0317 0.3403
-14 8 8 1.4978 0.1398
-14 8 9 -0.2531 0.0266
-14 8 10 4.3704 0.1626
-14 8 11 -2.9927 0.0219
-14 8 12 1.6914 0.1901
-14 8 13 2.4305 -0.4213
-14 8 14 2.8701 0.0066
-14 8 15 0.2383 -0.1090
-14 8 16 -1.8467 0.0417
-14 8 17 2.7351 -0.0580
-14 8 18 -2.5693 -0.1086
-14 8 19 -0.8154 -0.0300
-14 8 20 0.9578 -0.1555
-14 8 21 -2.5567 0.1788
-14 8 22 5.6674 -0.0927
-14 8 23 -5.9034 0.1170
-14 8 24 1.4965 0.0883
-14 8 25 7.6288 0.2911
-14 8 26 -4.2469 -0.0551
-14 9 1 3.0659 0.1536
-14 9 2 3.2472 0.0021
-14 9 3 -4.0807 0.0099
-14 9 4 -1.9394 0.0515
-14 9 5 -1.5626 -0.1452
-14 9 6 -3.6157 0.1811
-14 9 7 1.0226 -0.0562
-14 9 8 -0.0974 0.0727
-14 9 9 2.3153 -0.0501
-14 9 10 0.4755 -0.1540
-14 9 11 0.3798 -0.0318
-14 9 12 6.0852 -0.2232
-14 9 13 -2.8830 0.0324
-14 9 14 4.8616 -0.1068
-14 9 15 -1.8479 0.0610
-14 9 16 -0.0976 -0.0532
-14 9 17 -1.1684 -0.2255
-14 9 18 0.9404 -0.0154
-14 9 19 3.5256 -0.1420
-14 9 20 0.7628 0.1322
-14 9 21 5.5424 0.0347
-14 9 22 -3.5026 -0.1772
-14 9 23 0.2997 0.0804
-14 9 24 2.6246 0.1086
-14 9 25 3.2666 -0.0112
-14 9 26 -0.3370 -0.4563
-14 10 1 6.8462 -0.0749
-14 10 2 -2.1251 0.0658
-14 10 3 3.6833 0.1757
-14 10 4 3.2206 0.2126
-14 10 5 -1.4077 -0.0402
-14 10 6 0.6121 0.0594
-14 10 7 -2.4716 0.0644
-14 10 8 -1.7907 0.0252
-14 10 9 4.0470 0.0798
-14 10 10 -3.3059 0.0948
-14 10 11 -1.4118 -0.1808
-14 10 12 -2.4881 0.1140
-14 10 13 4.9021 -0.0960
-14 10 14 -0.2095 0.1484
-14 10 15 -0.3493 -0.1643
-14 10 16 2.4129 0.1099
-14 10 17 -3.3383 -0.0635
-14 10 18 1.0714 -0.0516
-14 10 19 -4.6314 0.1355
-14 10 20 0.2791 0.1194
-14 10 21 5.2676 -0.0281
-14 10 22 -2.1016 -0.0477
-14 10 23 2.2541 0.2139
-14 10 24 1.4718 0.0713
-14 10 25 -8.3324 0.1496
-14 11 1 0.2239 0.1070
-14 11 2 1.1928 -0.1627
-14 11 3 2.0441 0.1244
-14 11 4 2.7886 -0.2138
-14 11 5 1.6161 0.1566
-14 11 6 5.3902 -0.0487
-14 11 7 0.5825 0.1450
-14 11 8 -4.1873 -0.1100
-14 11 9 3.8211 0.0026
-14 11 10 -2.5652 0.1019
-14 11 11 2.7815 -0.1459
-14 11 12 -1.2346 0.0709
-14 11 13 -3.7422 -0.1624
-14 11 14 5.7446 0.1063
-14 11 15 0.6350 -0.0407
-14 11 16 4.0955 0.0992
-14 11 17 0.8013 0.1818
-14 11 18 -1.2778 0.0575
-14 11 19 -2.9434 0.1154
-14 11 20 -3.5971 0.0505
-14 11 21 5.3320 -0.0112
-14 11 22 2.2634 -0.1238
-14 11 23 -0.4171 -0.1893
-14 11 24 4.4481 -0.0254
-14 11 25 -2.6902 0.0099
-14 12 1 1.4550 0.0322
-14 12 2 -3.2039 -0.0574
-14 12 3 2.7411 -0.0809
-14 12 4 -1.3182 -0.0098
-14 12 5 2.9712 0.0748
-14 12 6 2.0018 0.1293
-14 12 7 0.0073 -0.0125
-14 12 8 -0.9358 -0.0826
-14 12 9 -4.3473 0.0416
-14 12 10 -1.1778 -0.1039
-14 12 11 4.2844 0.1215
-14 12 12 -3.8974 0.0156
-14 12 13 5.0154 -0.1237
-14 12 14 3.0371 0.0619
-14 12 15 -2.7058 0.1012
-14 12 16 -3.8335 0.0855
-14 12 17 0.4018 0.0323
-14 12 18 -0.6137 -0.0393
-14 12 19 -2.4942 -0.0913
-14 12 20 0.4394 0.0257
-14 12 21 -3.2595 0.0372
-14 12 22 -0.8293 -0.1278
-14 12 23 -3.5215 -0.2750
-14 12 24 -0.6742 0.1412
-14 13 1 5.1423 -0.0186
-14 13 2 -1.1180 -0.0826
-14 13 3 2.7112 0.0139
-14 13 4 2.8781 -0.0749
-14 13 5 2.5499 0.0583
-14 13 6 1.5778 -0.0320
-14 13 7 -0.3335 0.0379
-14 13 8 3.8465 -0.0177
-14 13 9 -4.0724 -0.0476
-14 13 10 0.2164 0.0130
-14 13 11 -2.8246 -0.0107
-14 13 12 -1.7852 0.1349
-14 13 13 2.4349 0.0403
-14 13 14 -2.1778 0.0843
-14 13 15 5.4381 -0.0904
-14 13 16 -0.9877 0.0916
-14 13 17 4.4205 -0.0697
-14 13 18 1.5537 -0.0052
-14 13 19 0.7637 -0.0573
-14 13 20 -1.4388 -0.0134
-14 13 21 -6.5957 -0.0930
-14 13 22 -1.9765 -0.1357
-14 13 23 0.5438 0.2043
-14 13 24 -7.6633 0.0600
-14 14 1 4.2692 -0.0821
-14 14 2 -0.9078 -0.0033
-14 14 3 1.3301 0.1532
-14 14 4 3.7847 -0.0075
-14 14 5 2.7429 0.0902
-14 14 6 4.8264 -0.1025
-14 14 7 -1.2760 0.0935
-14 14 8 -0.1777 0.0459
-14 14 9 0.0831 0.0123
-14 14 10 -4.8960 -0.0620
-14 14 11 3.6136 -0.0886
-14 14 12 0.4243 -0.0235
-14 14 13 2.1251 0.1037
-14 14 14 -2.8509 0.0520
-14 14 15 -2.4814 -0.0431
-14 14 16 -5.6017 0.1092
-14 14 17 0.0306 -0.0674
-14 14 18 4.9349 0.0062
-14 14 19 -0.4994 0.0394
-14 14 20 -1.4626 0.0842
-14 14 21 0.5585 0.0386
-14 14 22 0.2026 -0.0682
-14 14 23 -3.8193 -0.1894
-14 15 1 -1.7979 -0.0370
-14 15 2 3.3138 0.0677
-14 15 3 3.1228 -0.1163
-14 15 4 2.2582 0.1679
-14 15 5 -1.0026 0.0797
-14 15 6 -0.7075 -0.0240
-14 15 7 -2.6184 -0.0645
-14 15 8 1.1924 -0.1202
-14 15 9 2.9242 -0.0121
-14 15 10 0.6587 -0.1168
-14 15 11 -3.7075 -0.0176
-14 15 12 -3.9361 -0.0294
-14 15 13 -0.8881 -0.0065
-14 15 14 -2.6784 -0.1123
-14 15 15 -1.1690 -0.0010
-14 15 16 -1.2307 0.0458
-14 15 17 -0.9356 -0.0236
-14 15 18 -1.0029 -0.0226
-14 15 19 0.8472 0.0472
-14 15 20 -10.0814 0.2562
-14 15 21 2.8797 -0.0555
-14 15 22 -4.8135 -0.0692
-14 16 1 -2.4797 -0.0603
-14 16 2 -0.0763 0.0218
-14 16 3 -1.8345 -0.1361
-14 16 4 0.8902 0.0771
-14 16 5 -3.7692 0.0609
-14 16 6 1.7914 0.0549
-14 16 7 2.2756 0.0266
-14 16 8 -3.8053 -0.1412
-14 16 9 6.7722 0.0074
-14 16 10 7.7557 -0.0034
-14 16 11 -4.5055 0.0432
-14 16 12 4.3134 0.0117
-14 16 13 1.3163 0.0159
-14 16 14 0.6202 0.0551
-14 16 15 2.8038 0.1140
-14 16 16 -2.1082 0.1094
-14 16 17 0.1485 0.0253
-14 16 18 -6.2459 0.0391
-14 16 19 6.2146 -0.0788
-14 16 20 7.0692 0.1537
-14 16 21 1.2063 0.1216
-14 17 1 -5.8867 0.0265
-14 17 2 -0.4224 -0.0337
-14 17 3 2.0898 -0.0553
-14 17 4 -0.5106 -0.0270
-14 17 5 -3.2276 -0.0805
-14 17 6 0.5237 0.0095
-14 17 7 1.0524 -0.0812
-14 17 8 1.9071 -0.0066
-14 17 9 1.3132 0.0095
-14 17 10 3.4851 0.0087
-14 17 11 -10.7844 0.0166
-14 17 12 5.1877 0.0284
-14 17 13 -1.1888 0.0593
-14 17 14 7.3274 -0.0154
-14 17 15 5.5535 0.0485
-14 17 16 -6.9860 0.0495
-14 17 17 14.0026 -0.1558
-14 17 18 -2.7396 -0.2023
-14 17 19 -4.2331 -0.0749
-14 17 20 2.4523 -0.1982
-14 17 21 3.5544 0.2355
-14 18 1 -0.5918 0.0008
-14 18 2 0.8134 0.1095
-14 18 3 2.1557 0.1200
-14 18 4 -0.0124 0.0615
-14 18 5 2.1558 -0.1051
-14 18 6 2.2035 -0.0106
-14 18 7 1.1941 -0.0994
-14 18 8 -0.7057 -0.0153
-14 18 9 -2.4146 0.1345
-14 18 10 -0.2831 -0.0863
-14 18 11 4.5203 -0.0196
-14 18 12 -1.3367 -0.0817
-14 18 13 -2.4957 0.1655
-14 18 14 -4.9092 -0.1125
-14 18 15 -4.4028 0.2299
-14 18 16 10.4689 -0.0563
-14 18 17 10.1607 0.1061
-14 18 18 2.1663 -0.0549
-14 18 19 -3.0811 0.0097
-14 18 20 -0.2359 -0.0565
-14 19 1 1.7912 -0.1719
-14 19 2 -2.3669 0.0180
-14 19 3 -3.2600 -0.1037
-14 19 4 0.5263 0.1505
-14 19 5 1.7262 0.0621
-14 19 6 3.7561 0.0114
-14 19 7 0.0080 -0.0574
-14 19 8 1.4673 0.1022
-14 19 9 1.2270 0.0096
-14 19 10 2.8549 0.1063
-14 19 11 2.8204 -0.1006
-14 19 12 3.0953 0.0115
-14 19 13 -0.1048 -0.0352
-14 19 14 -1.1462 0.0843
-14 19 15 2.8592 0.0010
-14 19 16 3.9464 -0.0559
-14 19 17 2.9811 0.1859
-14 19 18 -2.6709 0.1767
-14 20 1 0.5894 0.0604
-14 20 2 -3.5251 0.0101
-14 20 3 -3.5568 -0.0440
-14 20 4 -1.7693 0.0480
-14 20 5 -0.6021 0.0339
-14 20 6 4.3032 -0.0578
-14 20 7 -6.0227 0.0060
-14 20 8 -3.5913 0.0119
-14 20 9 -0.1120 0.0884
-14 20 10 -5.7942 0.0615
-14 20 11 0.2191 0.0384
-14 20 12 -7.4338 -0.0183
-14 20 13 5.6181 0.1478
-14 20 14 8.6784 0.1520
-14 20 15 -0.6020 -0.0436
-14 20 16 -10.1904 -0.0367
-14 20 17 -0.1242 -0.1745
-14 21 1 5.5013 0.0588
-14 21 2 0.1898 0.1955
-14 21 3 4.2671 -0.0114
-14 21 4 -3.2077 -0.0030
-14 21 5 -7.4212 -0.0442
-14 21 6 0.5647 0.1172
-14 21 7 3.9011 0.0779
-14 21 8 3.5555 -0.0034
-14 21 9 -1.8175 0.0492
-14 21 10 -1.0365 0.0244
-14 21 11 -2.1048 -0.0421
-14 21 12 0.8229 -0.1842
-14 21 13 -3.1509 0.0770
-14 21 14 -0.4493 -0.1854
-14 21 15 1.4614 -0.1089
-14 22 1 -10.5565 0.0739
-14 22 2 4.4674 0.1361
-14 22 3 0.9777 -0.0658
-14 22 4 4.3141 -0.0248
-14 22 5 4.8807 0.0026
-14 22 6 -3.1832 0.1703
-14 22 7 -3.5361 0.0894
-14 22 8 -9.5935 0.0806
-14 22 9 -0.0628 -0.3448
-14 22 10 9.6967 -0.0153
-14 22 11 2.2666 -0.0627
-14 22 12 -2.8037 0.0728
-14 22 13 -2.8182 0.2181
-14 22 14 -13.4258 0.2835
-14 23 1 -0.2332 0.0862
-14 23 2 3.5283 -0.0819
-14 23 3 -6.9185 0.1303
-14 23 4 -5.8829 0.1557
-14 23 5 -0.1379 -0.0004
-14 23 6 0.5416 -0.0591
-14 23 7 -2.2599 -0.0415
-14 23 8 2.0842 -0.1376
-14 23 9 -2.2548 -0.1517
-14 23 10 6.7818 0.0835
-14 23 11 -5.2644 -0.0082
-14 24 1 -1.2714 -0.0056
-14 24 2 0.8087 -0.1398
-14 24 3 -0.5870 0.1941
-14 24 4 4.4777 0.1467
-14 24 5 0.8243 -0.0020
-14 24 6 -1.0526 -0.0536
-14 24 7 -0.2962 -0.1135
-14 24 8 -2.3309 -0.1787
-13 0 2 0.7848 -1.6692
-13 0 4 -2.0205 -0.6580
-13 0 6 10.7125 -1.1052
-13 0 8 0.7167 0.7208
-13 0 10 4.9301 0.3495
-13 0 12 1.7161 -1.1660
-13 0 14 -5.5681 0.0831
-13 0 16 0.0936 -0.1866
-13 0 18 3.3253 1.4006
-13 0 20 -5.2761 1.8108
-13 0 22 1.8748 0.2580
-13 0 24 10.2463 0.3523
-13 0 26 6.5640 -0.7044
-13 0 28 10.3966 -0.3165
-13 1 1 -17.3860 -0.5642
-13 1 2 1.2789 0.1033
-13 1 3 -0.7213 -0.0702
-13 1 4 -1.3412 0.0220
-13 1 5 2.4160 0.1192
-13 1 6 3.4033 -0.0374
-13 1 7 -0.4551 -0.0464
-13 1 8 0.9985 -1.2856
-13 1 9 4.5408 0.6635
-13 1 10 1.1763 -0.2349
-13 1 11 -2.5785 0.0424
-13 1 12 6.4626 -1.0782
-13 1 13 -5.3274 -0.0161
-13 1 14 0.4999 -0.8569
-13 1 15 1.9391 -0.1060
-13 1 16 -3.3984 -0.5473
-13 1 17 -2.6502 -0.0655
-13 1 18 1.4377 -0.8983
-13 1 19 1.6366 0.3333
-13 1 20 -3.1754 0.3556
-13 1 21 2.0140 0.1777
-13 1 22 -0.2129 0.2739
-13 1 23 4.9925 0.1158
-13 1 24 3.1481 0.6385
-13 1 25 0.1809 0.0057
-13 1 26 1.4356 0.3854
-13 1 27 2.9938 -0.1520
-13 1 28 -0.5136 0.1591
-13 2 1 -6.3862 -0.4003
-13 2 2 -3.5580 0.7940
-13 2 3 -18.4172 -0.5806
-13 2 4 -0.1279 -0.0995
-13 2 5 1.9806 0.1240
-13 2 6 -0.7371 0.0285
-13 2 7 -2.8427 -0.2043
-13 2 8 2.5633 -0.3169
-13 2 9 -2.4526 0.3757
-13 2 10 1.9926 -0.2114
-13 2 11 -2.1462 0.2500
-13 2 12 0.2432 0.1471
-13 2 13 -2.4642 -0.0538
-13 2 14 -4.8292 0.0825
-13 2 15 3.0844 0.4252
-13 2 16 -5.2952 0.1788
-13 2 17 -6.6269 -0.1276
-13 2 18 -1.9153 0.0632
-13 2 19 -8.6182 -0.1396
-13 2 20 0.8239 0.1140
-13 2 21 2.3718 0.0713
-13 2 22 1.9553 0.1005
-13 2 23 0.6843 -0.1997
-13 2 24 5.2952 0.0407
-13 2 25 2.2840 0.2849
-13 2 26 4.4051 0.1056
-13 2 27 2.8699 0.0864
-13 2 28 -2.5071 -0.1639
-13 3 1 7.3635 -0.2838
-13 3 2 3.1480 0.6929
-13 3 3 0.5532 0.2020
-13 3 4 -3.8379 0.5048
-13 3 5 0.6781 0.3409
-13 3 6 -0.3229 -0.1678
-13 3 7 2.4570 0.4650
-13 3 8 1.2810 -0.4046
-13 3 9 1.7516 0.7297
-13 3 10 -1.0325 -0.7402
-13 3 11 1.9715 0.2457
-13 3 12 3.2371 -0.5640
-13 3 13 0.2702 -0.1887
-13 3 14 3.3321 -0.3113
-13 3 15 -0.6200 -0.2453
-13 3 16 -1.5949 -0.0800
-13 3 17 2.0536 -0.3003
-13 3 18 -4.8406 0.1912
-13 3 19 1.1513 0.1679
-13 3 20 2.6251 0.1384
-13 3 21 -1.0904 0.0366
-13 3 22 -5.5148 0.1308
-13 3 23 2.8170 0.0198
-13 3 24 -0.4875 0.2243
-13 3 25 0.9408 0.0234
-13 3 26 -3.4749 0.1898
-13 3 27 -10.0357 -0.2388
-13 3 28 3.2104 -0.1357
-13 4 1 2.0135 -0.2413
-13 4 2 0.3971 0.0847
-13 4 3 -3.3814 0.4898
-13 4 4 0.1696 0.2244
-13 4 5 -1.3512 0.1965
-13 4 6 -1.1555 0.1283
-13 4 7 -0.1855 0.6465
-13 4 8 0.9472 0.5264
-13 4 9 1.9296 0.1688
-13 4 10 -3.0601 0.3262
-13 4 11 4.4292 0.0613
-13 4 12 -3.5893 -0.2838
-13 4 13 1.0451 0.4124
-13 4 14 5.1868 -0.1945
-13 4 15 0.8063 0.3559
-13 4 16 -0.6371 -0.4075
-13 4 17 1.6541 0.5847
-13 4 18 -6.8801 -0.0296
-13 4 19 0.4350 0.3762
-13 4 20 4.3229 0.1519
-13 4 21 1.2464 -0.1792
-13 4 22 -1.0683 -0.0504
-13 4 23 -0.6281 -0.2057
-13 4 24 1.9901 0.0648
-13 4 25 0.9115 -0.3509
-13 4 26 -3.9655 -0.1201
-13 4 27 2.7485 0.0314
-13 5 1 18.1097 -0.2602
-13 5 2 -3.6426 -0.1289
-13 5 3 -0.5542 -0.2581
-13 5 4 -1.3664 -0.0895
-13 5 5 -5.7354 -0.1909
-13 5 6 -6.7915 0.0183
-13 5 7 1.7663 -0.2065
-13 5 8 -1.5152 0.0870
-13 5 9 -2.0656 -0.0568
-13 5 10 0.4370 0.0684
-13 5 11 -2.2641 0.0155
-13 5 12 -1.4318 0.1130
-13 5 13 -0.1735 0.2848
-13 5 14 -3.5615 0.0643
-13 5 15 -0.3534 0.1878
-13 5 16 2.0332 -0.1382
-13 5 17 -2.1689 -0.0123
-13 5 18 0.6691 -0.0390
-13 5 19 -0.3643 -0.0487
-13 5 20 1.8852 0.1535
-13 5 21 3.0562 -0.1256
-13 5 22 -0.1978 0.0983
-13 5 23 -5.5758 0.1303
-13 5 24 1.6338 0.1243
-13 5 25 -5.4857 0.0840
-13 5 26 2.7541 -0.0757
-13 5 27 -3.7801 0.2027
-13 6 1 5.6553 0.0923
-13 6 2 1.7920 0.1829
-13 6 3 9.1476 0.0024
-13 6 4 -0.0300 -0.0581
-13 6 5 -6.0130 0.4522
-13 6 6 -0.9338 -0.1112
-13 6 7 -0.6301 0.1921
-13 6 8 -1.4709 -0.2466
-13 6 9 1.8040 0.1208
-13 6 10 -3.7481 -0.0977
-13 6 11 4.3755 0.1527
-13 6 12 -5.1249 0.2669
-13 6 13 5.6119 0.0707
-13 6 14 4.6981 0.1600
-13 6 15 -4.8311 0.4870
-13 6 16 3.5152 0.1253
-13 6 17 -0.7196 0.3123
-13 6 18 -1.3576 -0.0528
-13 6 19 -2.2853 0.1182
-13 6 20 -1.9247 -0.2726
-13 6 21 0.2824 -0.0102
-13 6 22 1.4142 -0.1143
-13 6 23 -2.0027 -0.2083
-13 6 24 -3.4524 -0.0586
-13 6 25 6.2379 -0.1927
-13 6 26 9.9661 -0.0230
-13 6 27 0.7019 -0.2140
-13 7 1 -2.4069 -0.3654
-13 7 2 -4.6063 -0.0678
-13 7 3 4.6583 -0.4055
-13 7 4 -0.6164 0.2346
-13 7 5 -0.1988 -0.1525
-13 7 6 0.3897 0.2428
-13 7 7 -2.8512 -0.0984
-13 7 8 -0.9483 0.1354
-13 7 9 -3.5913 0.0169
-13 7 10 0.7049 -0.1586
-13 7 11 -3.8720 -0.0510
-13 7 12 -2.9327 -0.0824
-13 7 13 -3.1184 -0.0061
-13 7 14 -1.7479 -0.2831
-13 7 15 4.6722 -0.1062
-13 7 16 2.6297 -0.1475
-13 7 17 0.3715 -0.0468
-13 7 18 2.3706 -0.0192
-13 7 19 3.8247 0.1472
-13 7 20 -0.8196 0.0006
-13 7 21 1.6665 0.2848
-13 7 22 0.6817 -0.0132
-13 7 23 0.1208 0.0383
-13 7 24 -4.8021 0.0323
-13 7 25 1.4033 0.1236
-13 7 26 4.6033 0.0178
-13 7 27 6.8058 0.0691
-13 8 1 -0.5834 -0.1128
-13 8 2 1.7756 -0.0501
-13 8 3 3.5659 0.1880
-13 8 4 1.5802 -0.0512
-13 8 5 -2.3092 -0.1158
-13 8 6 -4.0031 -0.0475
-13 8 7 -3.5495 0.0478
-13 8 8 -6.1359 0.0897
-13 8 9 -2.8962 0.0313
-13 8 10 2.5120 0.1635
-13 8 11 -0.0991 -0.0761
-13 8 12 -2.3005 0.0837
-13 8 13 0.4127 0.0540
-13 8 14 -7.1913 0.0583
-13 8 15 -2.3914 -0.3038
-13 8 16 1.8280 -0.0212
-13 8 17 -1.7239 -0.0724
-13 8 18 7.7512 0.0168
-13 8 19 -3.9969 0.0374
-13 8 20 0.9461 -0.0689
-13 8 21 0.4587 0.0270
-13 8 22 0.3503 -0.1745
-13 8 23 5.8719 0.0931
-13 8 24 5.5090 -0.1009
-13 8 25 -7.6263 0.2293
-13 8 26 2.0526 -0.2053
-13 9 1 -7.8294 0.1396
-13 9 2 4.3976 -0.3240
-13 9 3 4.9555 0.1177
-13 9 4 1.5303 -0.1548
-13 9 5 1.5832 0.0487
-13 9 6 2.3946 0.0393
-13 9 7 0.8804 -0.1504
-13 9 8 0.9793 0.0406
-13 9 9 -4.8970 -0.1826
-13 9 10 2.5491 0.0051
-13 9 11 0.5242 -0.1176
-13 9 12 -0.5210 -0.1461
-13 9 13 2.5668 0.0291
-13 9 14 -2.3141 -0.2154
-13 9 15 2.5500 0.0843
-13 9 16 1.9561 -0.0963
-13 9 17 0.3271 0.1302
-13 9 18 1.9855 -0.0226
-13 9 19 -1.8119 -0.0752
-13 9 20 -1.6270 -0.0585
-13 9 21 -4.2501 0.0073
-13 9 22 0.9338 0.0405
-13 9 23 0.5510 0.0600
-13 9 24 3.4224 0.0222
-13 9 25 8.9028 -0.0489
-13 9 26 -8.6521 0.0622
-13 10 1 -4.7963 0.0410
-13 10 2 0.5595 0.0946
-13 10 3 -2.9153 -0.0451
-13 10 4 -0.0657 0.2076
-13 10 5 3.4980 0.0573
-13 10 6 1.4544 0.1570
-13 10 7 3.7137 -0.1004
-13 10 8 2.4767 0.0853
-13 10 9 -7.5768 -0.0813
-13 10 10 -0.9672 0.0542
-13 10 11 -2.1260 0.0255
-13 10 12 3.0227 0.0430
-13 10 13 -4.6473 -0.1786
-13 10 14 -0.7637 0.0201
-13 10 15 -0.4538 0.0393
-13 10 16 -3.1865 0.1104
-13 10 17 5.0370 -0.0097
-13 10 18 2.0572 0.1248
-13 10 19 -2.7257 -0.0267
-13 10 20 0.7869 -0.0843
-13 10 21 1.3101 0.3299
-13 10 22 0.1793 -0.1092
-13 10 23 -0.1489 -0.1331
-13 10 24 4.2853 -0.2458
-13 10 25 0.2384 -0.0121
-13 10 26 -2.4591 -0.2225
-13 11 1 0.6789 -0.0899
-13 11 2 -0.5615 -0.1688
-13 11 3 -5.0270 -0.0027
-13 11 4 -1.3704 -0.0749
-13 11 5 1.8651 0.0755
-13 11 6 0.5424 -0.0460
-13 11 7 1.1954 0.1057
-13 11 8 -0.8679 0.1413
-13 11 9 4.4327 0.0859
-13 11 10 -6.9076 0.1477
-13 11 11 -3.4880 -0.0811
-13 11 12 -0.8231 0.0971
-13 11 13 1.5142 -0.1543
-13 11 14 4.3592 0.0779
-13 11 15 -0.9898 -0.1725
-13 11 16 -3.6525 0.1322
-13 11 17 1.5102 -0.0721
-13 11 18 3.5286 -0.0642
-13 11 19 4.7160 0.0843
-13 11 20 0.7042 -0.1925
-13 11 21 0.9647 0.2265
-13 11 22 -0.3485 -0.0133
-13 11 23 1.4199 -0.0616
-13 11 24 -5.8742 -0.0788
-13 11 25 1.7907 0.0783
-13 12 1 -0.1395 0.0276
-13 12 2 -1.0783 -0.0267
-13 12 3 -0.8980 0.0248
-13 12 4 3.0267 -0.0163
-13 12 5 0.7280 -0.1414
-13 12 6 -2.1626 -0.0723
-13 12 7 2.9299 -0.0084
-13 12 8 3.6677 0.1116
-13 12 9 2.7566 0.0482
-13 12 10 0.4259 0.0643
-13 12 11 -1.8735 -0.0295
-13 12 12 -4.0982 0.0381
-13 12 13 -1.8650 0.1728
-13 12 14 0.0576 0.0952
-13 12 15 -2.4893 0.0093
-13 12 16 2.6027 0.1361
-13 12 17 0.0681 0.1715
-13 12 18 3.4157 0.0293
-13 12 19 8.4148 0.0269
-13 12 20 1.6106 0.0594
-13 12 21 1.2669 0.0409
-13 12 22 0.0698 0.0713
-13 12 23 -2.9428 0.1305
-13 12 24 1.1794 -0.1801
-13 12 25 2.3885 -0.2806
-13 13 1 -0.4197 -0.0508
-13 13 2 -1.2289 -0.1377
-13 13 3 -1.8045 0.0470
-13 13 4 -3.6165 0.0509
-13 13 5 -1.0655 0.0463
-13 13 6 0.7729 0.1064
-13 13 7 2.2749 0.1051
-13 13 8 -4.6293 0.0539
-13 13 9 2.2792 -0.0134
-13 13 10 -1.2482 0.0504
-13 13 11 5.2570 -0.0647
-13 13 12 -6.4109 0.0024
-13 13 13 -1.2767 0.0087
-13 13 14 0.2639 0.0368
-13 13 15 -4.2455 -0.1041
-13 13 16 -0.0038 -0.0342
-13 13 17 2.6507 -0.0709
-13 13 18 1.4312 0.2154
-13 13 19 -0.5358 -0.1352
-13 13 20 5.3704 -0.0068
-13 13 21 1.6702 -0.0311
-13 13 22 -0.1038 0.0315
-13 13 23 0.8624 0.0721
-13 13 24 4.3454 -0.2050
-13 14 1 0.4450 0.0423
-13 14 2 -0.6017 -0.0486
-13 14 3 -2.1327 0.0985
-13 14 4 -2.4847 -0.0464
-13 14 5 0.1916 0.1762
-13 14 6 1.0741 0.0501
-13 14 7 -0.2501 0.1284
-13 14 8 2.2168 -0.0628
-13 14 9 0.0732 0.0859
-13 14 10 3.8306 0.0578
-13 14 11 0.4120 -0.0943
-13 14 12 -1.8401 0.0121
-13 14 13 -0.2666 -0.1593
-13 14 14 -2.3088 -0.0190
-13 14 15 0.5629 0.0361
-13 14 16 0.7502 0.0647
-13 14 17 -1.7149 -0.0283
-13 14 18 -7.4683 0.1382
-13 14 19 0.3127 -0.0200
-13 14 20 -2.5544 0.0500
-13 14 21 0.3664 0.1156
-13 14 22 5.9365 0.1430
-13 14 23 3.9835 0.0067
-13 15 1 0.4711 -0.0691
-13 15 2 -0.9440 0.0727
-13 15 3 3.7960 -0.0442
-13 15 4 2.0202 0.0396
-13 15 5 -2.4246 -0.0203
-13 15 6 0.2776 0.0781
-13 15 7 3.5593 0.0733
-13 15 8 -2.6356 -0.0943
-13 15 9 0.3570 0.0320
-13 15 10 2.4240 -0.1861
-13 15 11 -0.3108 0.0217
-13 15 12 1.9974 -0.1174
-13 15 13 1.0626 -0.0302
-13 15 14 1.7368 -0.0398
-13 15 15 -6.0975 0.0442
-13 15 16 0.1841 -0.0611
-13 15 17 -0.1525 0.0434
-13 15 18 1.8715 0.0492
-13 15 19 2.3121 0.1095
-13 15 20 0.8926 0.0180
-13 15 21 4.0093 -0.0489
-13 15 22 9.2740 -0.0993
-13 15 23 -2.9109 -0.2864
-13 16 1 2.1631 -0.1586
-13 16 2 0.0352 -0.0012
-13 16 3 2.0593 0.0229
-13 16 4 2.0406 -0.0889
-13 16 5 -1.6551 -0.0766
-13 16 6 2.5327 0.0760
-13 16 7 -4.4520 0.0621
-13 16 8 -3.2869 -0.0098
-13 16 9 -0.0943 0.0978
-13 16 10 -7.5303 -0.0894
-13 16 11 0.5783 0.0454
-13 16 12 0.7755 -0.0149
-13 16 13 -1.3563 0.0842
-13 16 14 -4.4418 -0.0575
-13 16 15 1.8963 0.0344
-13 16 16 -6.3779 0.0471
-13 16 17 -11.7195 0.0526
-13 16 18 -4.2212 0.0665
-13 16 19 -3.6685 -0.0827
-13 16 20 -4.5480 0.1377
-13 16 21 6.4285 -0.1716
-13 16 22 -3.4510 0.0541
-13 17 1 1.5610 0.0104
-13 17 2 -0.0163 0.0312
-13 17 3 5.3850 0.0610
-13 17 4 3.4015 0.0108
-13 17 5 -3.0308 0.0221
-13 17 6 -4.7535 0.0560
-13 17 7 -1.2697 -0.0797
-13 17 8 -0.0146 -0.0413
-13 17 9 0.5369 -0.0598
-13 17 10 -2.1834 -0.0579
-13 17 11 -2.2986 0.0295
-13 17 12 -2.0923 -0.0248
-13 17 13 0.8645 -0.0691
-13 17 14 -0.6964 0.0647
-13 17 15 -3.9045 0.0643
-13 17 16 -3.4806 0.0659
-13 17 17 -3.5692 0.0293
-13 17 18 3.4829 -0.0542
-13 17 19 -2.8496 0.1480
-13 17 20 0.2225 0.0639
-13 17 21 -1.1277 0.1085
-13 18 1 -1.2672 0.0043
-13 18 2 0.0451 0.0914
-13 18 3 -2.6460 -0.0168
-13 18 4 -4.7187 0.0551
-13 18 5 -4.2888 0.1324
-13 18 6 -3.2980 -0.0227
-13 18 7 -0.0491 0.0149
-13 18 8 -2.9508 -0.0727
-13 18 9 3.0429 -0.0167
-13 18 10 7.3730 -0.1186
-13 18 11 -4.5980 0.2358
-13 18 12 -2.7480 -0.1765
-13 18 13 -1.0929 0.0559
-13 18 14 0.9594 -0.0974
-13 18 15 -7.1348 0.1195
-13 18 16 -8.3546 -0.0178
-13 18 17 1.4361 0.1803
-13 18 18 -3.9485 0.0031
-13 18 19 -0.8023 0.0185
-13 18 20 -1.4350 -0.0002
-13 19 1 1.2055 -0.1976
-13 19 2 0.8148 0.1082
-13 19 3 5.3701 -0.2036
-13 19 4 -1.6121 0.0384
-13 19 5 4.3506 -0.1162
-13 19 6 -1.3929 0.0958
-13 19 7 -2.7629 -0.0550
-13 19 8 0.4955 0.0601
-13 19 9 -0.9763 0.0112
-13 19 10 -3.8444 -0.0061
-13 19 11 -4.7734 0.0445
-13 19 12 1.6656 -0.0723
-13 19 13 -7.4739 0.0137
-13 19 14 -3.9793 -0.1555
-13 19 15 -3.6058 -0.0269
-13 19 16 -2.3194 0.2675
-13 19 17 -2.1178 -0.1987
-13 19 18 -5.4186 -0.1560
-13 19 19 -2.8537 0.1838
-13 20 1 -1.4795 -0.0849
-13 20 2 1.6259 -0.0317
-13 20 3 -2.3546 -0.0960
-13 20 4 4.8927 0.0069
-13 20 5 -2.3416 -0.1585
-13 20 6 -3.7658 0.0169
-13 20 7 2.1321 -0.0363
-13 20 8 0.4842 -0.0393
-13 20 9 -0.0270 -0.0997
-13 20 10 -3.4650 0.0313
-13 20 11 0.3593 -0.0589
-13 20 12 5.3364 -0.0943
-13 20 13 -0.9718 -0.0039
-13 20 14 -5.7233 -0.0979
-13 20 15 -3.3148 0.0937
-13 20 16 4.2585 0.2396
-13 20 17 -2.4449 0.0070
-13 21 1 0.9758 -0.0019
-13 21 2 2.3561 -0.0043
-13 21 3 1.1219 0.0470
-13 21 4 1.0676 0.0269
-13 21 5 -0.4168 -0.1039
-13 21 6 0.9010 -0.0297
-13 21 7 1.9925 -0.1301
-13 21 8 -7.9586 0.0127
-13 21 9 -8.9777 -0.0314
-13 21 10 -1.9654 0.0120
-13 21 11 0.0218 0.0721
-13 21 12 0.7549 -0.1591
-13 21 13 0.6962 0.2056
-13 21 14 -4.9941 -0.2119
-13 21 15 -6.5712 0.1708
-13 21 16 -4.5833 -0.1295
-13 22 1 -7.4528 -0.0201
-13 22 2 -3.2548 -0.2303
-13 22 3 0.3366 -0.1000
-13 22 4 8.9685 0.0147
-13 22 5 -1.3214 -0.0955
-13 22 6 -3.6314 0.0418
-13 22 7 -1.9825 -0.0977
-13 22 8 -2.9440 0.1896
-13 22 9 2.3058 -0.0329
-13 22 10 0.2797 0.0360
-13 22 11 -2.5911 -0.1575
-13 22 12 4.5967 0.1725
-13 22 13 1.0623 0.1127
-13 22 14 1.6724 -0.0281
-13 23 1 3.3386 0.1958
-13 23 2 -1.8687 -0.0225
-13 23 3 -1.9507 -0.1257
-13 23 4 0.1355 -0.1103
-13 23 5 -2.5404 0.0278
-13 23 6 -1.8878 0.1106
-13 23 7 2.0063 -0.1446
-13 23 8 8.4326 0.0929
-13 23 9 3.8224 -0.0057
-13 23 10 -3.9553 -0.0356
-13 23 11 -5.5534 -0.0425
-13 23 12 -2.6607 -0.0091
-13 24 1 0.4949 0.0181
-13 24 2 5.3244 0.1342
-13 24 3 -0.8775 0.1348
-13 24 4 -2.6046 -0.1482
-13 24 5 1.8018 0.2795
-13 24 6 -0.3917 0.1787
-13 24 7 -2.8835 -0.0519
-13 24 8 -2.5517 -0.0634
-13 24 9 2.3904 -0.1430
-13 25 2 -2.1433 -0.0091
-13 25 3 -0.2767 0.1923
-12 0 2 -7.1040 -0.1465
-12 0 4 -6.6116 -3.2260
-12 0 6 -5.5919 -1.1295
-12 0 8 -5.3865 -0.7456
-12 0 10 -4.9286 1.0592
-12 0 12 -4.8538 1.8602
-12 0 14 1.2259 -0.2905
-12 0 16 -0.4107 0.7068
-12 0 18 2.3267 -0.0367
-12 0 20 -1.8098 0.8322
-12 0 22 -6.4334 1.4563
-12 0 24 -1.1734 -0.2458
-12 0 26 -0.3562 -0.0776
-12 0 28 0.6357 -0.9785
-12 1 1 17.8102 -0.3462
-12 1 2 8.1141 0.5986
-12 1 3 4.0189 -0.3037
-12 1 4 -1.3526 -0.6358
-12 1 5 -8.5878 -0.6013
-12 1 6 0.6725 -1.0244
-12 1 7 7.7543 0.0363
-12 1 8 -1.4289 -0.7382
-12 1 9 3.3838 0.1107
-12 1 10 -0.9302 -1.6118
-12 1 11 0.8218 0.6258
-12 1 12 0.1396 -0.2272
-12 1 13 5.3665 0.0888
-12 1 14 -5.3436 -0.4038
-12 1 15 3.6236 -0.0590
-12 1 16 0.2464 -0.0841
-12 1 17 0.3465 0.0330
-12 1 18 2.9135 0.4557
-12 1 19 0.6222 -0.0724
-12 1 20 2.2442 -0.0445
-12 1 21 -1.4053 0.3844
-12 1 22 -0.8751 0.8703
-12 1 23 4.3835 0.2019
-12 1 24 -4.5112 0.5803
-12 1 25 -5.6973 0.1882
-12 1 26 0.8977 0.5595
-12 1 27 3.1788 -0.0526
-12 1 28 3.7286 0.5595
-12 2 1 -4.5943 0.6687
-12 2 2 1.1304 0.4506
-12 2 3 10.0836 0.3520
-12 2 4 0.1530 0.5148
-12 2 5 -3.5298 -0.1899
-12 2 6 -1.5672 -0.3591
-12 2 7 -4.7679 0.2360
-12 2 8 -1.0834 -0.0566
-12 2 9 -0.2519 -0.1142
-12 2 10 2.1354 -0.1800
-12 2 11 -5.1409 -0.0121
-12 2 12 1.9170 -0.0783
-12 2 13 -0.0764 0.4014
-12 2 14 -1.1089 0.2986
-12 2 15 3.8779 -0.2644
-12 2 16 0.1750 0.2474
-12 2 17 1.8971 0.2947
-12 2 18 0.3654 0.2489
-12 2 19 1.6981 -0.1213
-12 2 20 -3.6967 0.0422
-12 2 21 -1.2926 -0.2153
-12 2 22 -0.9710 -0.1525
-12 2 23 -5.8832 0.1075
-12 2 24 -1.0172 0.0447
-12 2 25 2.0400 -0.2775
-12 2 26 1.2060 -0.0477
-12 2 27 -3.0766 0.2901
-12 2 28 0.7702 -0.1237
-12 3 1 -8.5479 0.1400
-12 3 2 7.9694 -0.2481
-12 3 3 -0.0288 -0.1279
-12 3 4 0.3876 0.2010
-12 3 5 2.7976 -0.0683
-12 3 6 -3.7634 -0.1558
-12 3 7 -8.2421 -0.0754
-12 3 8 1.1909 -0.2994
-12 3 9 -3.7964 0.1236
-12 3 10 -1.3219 -0.4119
-12 3 11 -3.6341 0.4952
-12 3 12 -3.1452 -0.6323
-12 3 13 -1.9424 0.0633
-12 3 14 -2.9713 -0.3211
-12 3 15 -1.3046 -0.3355
-12 3 16 0.5907 0.0024
-12 3 17 1.8528 -0.4287
-12 3 18 1.0044 0.3325
-12 3 19 -1.0777 -0.3323
-12 3 20 -0.9821 0.3909
-12 3 21 5.6105 0.2089
-12 3 22 1.1812 0.3842
-12 3 23 -0.1452 0.3182
-12 3 24 1.6283 0.1975
-12 3 25 -1.7012 0.1065
-12 3 26 -4.7839 0.0482
-12 3 27 0.5537 0.0604
-12 3 28 -0.2758 0.0852
-12 4 1 -0.2142 -0.0557
-12 4 2 11.2201 0.3275
-12 4 3 6.4700 -0.1005
-12 4 4 5.7806 -0.3083
-12 4 5 -1.0855 0.6832
-12 4 6 2.7051 -0.0521
-12 4 7 -4.5696 0.7264
-12 4 8 0.2110 -0.1256
-12 4 9 0.5797 1.0207
-12 4 10 -0.2460 0.2398
-12 4 11 -3.4224 0.5083
-12 4 12 -2.4963 0.2601
-12 4 13 -0.7962 -0.0969
-12 4 14 0.2537 -0.2641
-12 4 15 -2.2407 0.1373
-12 4 16 -3.2586 -0.0935
-12 4 17 3.1142 -0.0161
-12 4 18 1.6680 -0.4601
-12 4 19 -6.9279 0.2431
-12 4 20 -6.6205 -0.1662
-12 4 21 -1.0912 0.1872
-12 4 22 -0.8421 0.2233
-12 4 23 0.0583 -0.4371
-12 4 24 0.9850 -0.0386
-12 4 25 -1.2165 -0.5800
-12 4 26 3.5683 -0.1539
-12 4 27 1.7079 -0.2779
-12 4 28 -1.3325 0.0186
-12 5 1 -12.0277 -0.2626
-12 5 2 0.1641 0.2313
-12 5 3 -3.8410 0.1817
-12 5 4 5.2161 0.0978
-12 5 5 5.1395 -0.0735
-12 5 6 -1.1396 -0.0484
-12 5 7 -3.5484 -0.1628
-12 5 8 -4.1844 -0.0756
-12 5 9 -3.9158 -0.0689
-12 5 10 -1.8128 -0.0013
-12 5 11 2.6510 -0.0348
-12 5 12 -2.1917 0.0820
-12 5 13 -1.7149 0.0446
-12 5 14 3.3241 0.1337
-12 5 15 -1.8924 0.2550
-12 5 16 -0.1585 0.0607
-12 5 17 -1.9027 0.1877
-12 5 18 4.9686 -0.1035
-12 5 19 6.3157 0.0391
-12 5 20 -6.3939 -0.1087
-12 5 21 -0.2221 -0.1278
-12 5 22 -3.1347 0.0248
-12 5 23 -0.1665 -0.1179
-12 5 24 -4.7647 -0.0597
-12 5 25 5.8067 0.1517
-12 5 26 -2.4495 0.2738
-12 5 27 4.9070 0.2030
-12 6 1 7.1500 -0.1476
-12 6 2 -0.9604 0.2840
-12 6 3 -9.6492 0.1390
-12 6 4 4.3325 0.1686
-12 6 5 4.8966 0.1797
-12 6 6 2.5126 -0.0193
-12 6 7 3.5906 0.7304
-12 6 8 -5.4633 -0.0782
-12 6 9 -3.1172 0.5975
-12 6 10 -1.7368 -0.1962
-12 6 11 -3.5477 0.2984
-12 6 12 -0.1135 -0.1834
-12 6 13 -1.0601 0.1282
-12 6 14 0.8655 0.1055
-12 6 15 -0.4865 -0.2694
-12 6 16 -0.1095 0.1563
-12 6 17 0.9170 0.0939
-12 6 18 3.9694 0.1439
-12 6 19 -4.3718 0.0977
-12 6 20 0.8180 -0.0671
-12 6 21 -3.6467 -0.0058
-12 6 22 3.1381 -0.2254
-12 6 23 0.1858 -0.0439
-12 6 24 -2.9284 -0.0856
-12 6 25 -1.2007 -0.2585
-12 6 26 -2.2551 0.1032
-12 6 27 -2.3561 -0.3971
-12 7 1 1.4371 -0.0929
-12 7 2 -5.3206 -0.2536
-12 7 3 -2.7830 -0.1718
-12 7 4 1.4545 -0.2027
-12 7 5 1.3913 -0.3000
-12 7 6 6.9478 0.0211
-12 7 7 1.5179 -0.0054
-12 7 8 -0.7381 0.1180
-12 7 9 3.5419 -0.0012
-12 7 10 0.2638 0.1562
-12 7 11 3.0420 0.1627
-12 7 12 -4.2513 -0.1599
-12 7 13 -1.3391 0.0980
-12 7 14 1.5711 -0.0791
-12 7 15 -1.8495 0.1355
-12 7 16 1.6746 -0.2085
-12 7 17 -2.2109 -0.0054
-12 7 18 2.0910 -0.2080
-12 7 19 -1.6127 0.1005
-12 7 20 0.5771 -0.0170
-12 7 21 0.9952 0.1329
-12 7 22 -0.8919 0.1210
-12 7 23 0.0017 0.2168
-12 7 24 8.1458 0.1425
-12 7 25 -4.2468 0.1852
-12 7 26 -1.4434 0.0189
-12 7 27 0.6146 0.0016
-12 8 1 -1.3929 0.4567
-12 8 2 -9.5616 0.2577
-12 8 3 -4.5825 -0.0294
-12 8 4 -1.6626 0.1920
-12 8 5 2.3326 0.0460
-12 8 6 2.9657 0.1509
-12 8 7 2.1700 -0.3488
-12 8 8 2.9262 -0.0349
-12 8 9 -3.7319 -0.1798
-12 8 10 -0.7520 -0.0593
-12 8 11 3.5907 0.0196
-12 8 12 -5.3017 0.0055
-12 8 13 1.3330 -0.0328
-12 8 14 -1.4345 -0.0764
-12 8 15 1.2499 0.2747
-12 8 16 5.9176 0.0614
-12 8 17 -4.7763 -0.1425
-12 8 18 2.2168 -0.0469
-12 8 19 2.0969 0.0007
-12 8 20 1.4171 0.0328
-12 8 21 0.8442 0.1060
-12 8 22 1.9375 0.0714
-12 8 23 1.1884 0.0873
-12 8 24 2.2658 -0.2386
-12 8 25 -5.3583 0.1318
-12 8 26 -1.5328 -0.0621
-12 8 27 3.2076 -0.1000
-12 9 1 -0.7204 -0.0486
-12 9 2 2.2933 0.0637
-12 9 3 0.0085 0.1199
-12 9 4 -2.8615 -0.3076
-12 9 5 -6.5339 0.0205
-12 9 6 -1.4297 -0.1124
-12 9 7 6.2261 0.0764
-12 9 8 1.4099 -0.1225
-12 9 9 3.6505 -0.1404
-12 9 10 -0.8417 -0.0603
-12 9 11 0.4296 -0.1093
-12 9 12 -0.2924 0.0467
-12 9 13 0.2245 -0.0549
-12 9 14 0.9691 -0.0892
-12 9 15 -0.6261 0.1369
-12 9 16 0.7761 -0.0785
-12 9 17 -4.3178 0.0707
-12 9 18 -1.4300 -0.1063
-12 9 19 2.5016 0.1876
-12 9 20 3.6642 -0.0918
-12 9 21 3.6520 0.0370
-12 9 22 2.1696 0.1314
-12 9 23 -4.4253 -0.0182
-12 9 24 -2.9230 0.0456
-12 9 25 -3.4208 0.0710
-12 9 26 2.3821 -0.0435
-12 10 1 -3.1076 0.0414
-12 10 2 -1.0035 0.1543
-12 10 3 2.2600 -0.0058
-12 10 4 -1.8593 -0.0280
-12 10 5 -4.1126 -0.2104
-12 10 6 -2.0452 0.0446
-12 10 7 -0.9223 0.0142
-12 10 8 4.1090 0.1362
-12 10 9 2.5564 -0.1248
-12 10 10 -0.1327 0.1597
-12 10 11 6.0689 -0.0903
-12 10 12 -3.2710 -0.0424
-12 10 13 1.0655 0.0669
-12 10 14 4.1187 -0.0087
-12 10 15 2.3026 -0.0758
-12 10 16 3.9831 -0.0200
-12 10 17 -5.9766 0.0468
-12 10 18 1.2928 -0.0983
-12 10 19 -2.3067 0.1030
-12 10 20 1.1760 0.0718
-12 10 21 4.2109 0.0042
-12 10 22 -1.6675 -0.0943
-12 10 23 0.8122 0.2814
-12 10 24 -2.2350 0.0222
-12 10 25 2.3934 0.0314
-12 10 26 1.0608 -0.0409
-12 11 1 0.9205 0.0822
-12 11 2 0.8043 -0.2371
-12 11 3 0.6005 -0.0524
-12 11 4 -2.7951 -0.1477
-12 11 5 -1.0254 -0.0685
-12 11 6 -4.2335 0.1409
-12 11 7 -4.2340 -0.0459
-12 11 8 2.6590 0.1337
-12 11 9 2.3121 -0.0705
-12 11 10 5.4873 0.2141
-12 11 11 -0.6014 0.0935
-12 11 12 4.9715 0.0901
-12 11 13 -2.1412 -0.0718
-12 11 14 -5.8115 0.0262
-12 11 15 0.7581 -0.1434
-12 11 16 -6.0917 0.0376
-12 11 17 2.0303 -0.0711
-12 11 18 1.4549 0.0546
-12 11 19 0.0302 -0.0769
-12 11 20 1.3673 -0.0238
-12 11 21 -6.0480 -0.0206
-12 11 22 -5.3323 -0.1454
-12 11 23 -0.8089 0.1716
-12 11 24 4.3208 -0.1103
-12 11 25 3.4705 0.1452
-12 12 1 0.9784 0.2237
-12 12 2 4.8234 -0.0312
-12 12 3 0.3441 0.0152
-12 12 4 0.2602 -0.0479
-12 12 5 -2.3716 0.0812
-12 12 6 -0.8455 0.0262
-12 12 7 -2.9795 -0.0359
-12 12 8 0.7035 -0.0189
-12 12 9 1.5377 0.0028
-12 12 10 1.2264 0.0569
-12 12 11 -0.9195 0.1268
-12 12 12 6.0301 0.1631
-12 12 13 1.8379 -0.0320
-12 12 14 2.3995 -0.0964
-12 12 15 2.9815 0.1577
-12 12 16 -2.5253 0.0325
-12 12 17 -6.1325 -0.0761
-12 12 18 -4.1192 -0.0290
-12 12 19 0.2614 0.0533
-12 12 20 -6.2637 0.0590
-12 12 21 -1.3863 -0.0453
-12 12 22 -7.0993 0.0790
-12 12 23 -0.0010 -0.0941
-12 12 24 2.8278 -0.0572
-12 12 25 0.2471 0.4339
-12 13 1 -1.2207 -0.1919
-12 13 2 -0.4934 0.0071
-12 13 3 1.7549 -0.0897
-12 13 4 0.9582 -0.1304
-12 13 5 1.6700 -0.0113
-12 13 6 2.8831 -0.0210
-12 13 7 3.3205 0.0043
-12 13 8 -2.4573 0.0459
-12 13 9 -5.4524 -0.0096
-12 13 10 4.7514 -0.0342
-12 13 11 0.7798 0.0081
-12 13 12 4.2197 0.0563
-12 13 13 2.5020 -0.1155
-12 13 14 1.4749 -0.0105
-12 13 15 -2.1460 -0.1272
-12 13 16 1.2141 -0.0440
-12 13 17 2.2035 -0.0499
-12 13 18 -2.2506 0.0469
-12 13 19 -5.4728 0.0980
-12 13 20 -4.4729 0.1354
-12 13 21 6.7642 -0.0029
-12 13 22 -1.3676 0.0212
-12 13 23 -3.5510 0.0113
-12 13 24 -2.4498 -0.1311
-12 14 1 2.5225 -0.0450
-12 14 2 2.1423 -0.0339
-12 14 3 -0.3477 0.0589
-12 14 4 3.0364 -0.0370
-12 14 5 -1.9612 -0.0661
-12 14 6 0.7788 -0.0073
-12 14 7 1.5783 0.0922
-12 14 8 -3.8189 0.0906
-12 14 9 -0.5068 0.0901
-12 14 10 -5.8949 0.0245
-12 14 11 0.0944 0.0510
-12 14 12 0.5971 0.1028
-12 14 13 -3.6783 -0.1104
-12 14 14 6.1344 0.1264
-12 14 15 -3.9136 -0.1277
-12 14 16 -2.3421 0.1250
-12 14 17 2.8735 0.1573
-12 14 18 -0.3789 0.0817
-12 14 19 0.5015 0.1231
-12 14 20 -2.9655 -0.1087
-12 14 21 -3.6565 -0.1516
-12 14 22 -6.3820 -0.1585
-12 14 23 -1.0049 -0.0389
-12 14 24 -1.9440 -0.1507
-12 15 1 -0.0145 0.0513
-12 15 2 -0.4240 -0.1000
-12 15 3 1.4790 -0.0445
-12 15 4 -0.8131 0.0064
-12 15 5 2.7768 0.0208
-12 15 6 0.9122 0.0072
-12 15 7 -1.8981 0.0574
-12 15 8 4.7687 -0.0249
-12 15 9 -0.0650 0.0558
-12 15 10 -5.3018 -0.0891
-12 15 11 3.2401 0.0659
-12 15 12 3.1961 -0.1444
-12 15 13 -2.6775 0.0183
-12 15 14 2.6575 -0.0614
-12 15 15 -0.4863 -0.0900
-12 15 16 -0.2898 0.0275
-12 15 17 1.3280 -0.0485
-12 15 18 5.3612 -0.0347
-12 15 19 0.8005 0.2124
-12 15 20 -1.4670 0.0765
-12 15 21 -6.5290 0.1779
-12 15 22 -2.2165 0.2738
-12 15 23 2.6956 -0.2429
-12 16 1 3.3725 -0.0222
-12 16 2 -1.3208 -0.1161
-12 16 3 -0.5041 -0.1209
-12 16 4 1.9061 0.0106
-12 16 5 1.6138 0.0018
-12 16 6 1.1708 -0.0098
-12 16 7 3.6009 0.0666
-12 16 8 -1.5501 0.0595
-12 16 9 -2.3650 0.1269
-12 16 10 1.8036 0.0594
-12 16 11 0.3245 0.1981
-12 16 12 -5.1323 -0.0786
-12 16 13 -1.5172 0.0677
-12 16 14 6.8636 -0.0114
-12 16 15 2.7930 0.1473
-12 16 16 2.4215 0.0791
-12 16 17 0.9683 -0.0447
-12 16 18 -1.9020 0.1067
-12 16 19 -1.9792 0.0298
-12 16 20 1.1520 0.1016
-12 16 21 -3.9465 -0.0481
-12 16 22 1.2856 0.0798
-12 17 1 4.1681 -0.0247
-12 17 2 1.7359 0.0964
-12 17 3 0.6515 -0.0192
-12 17 4 -2.9811 -0.0294
-12 17 5 -0.1500 0.1228
-12 17 6 -1.2896 -0.0211
-12 17 7 -1.8965 0.0331
-12 17 8 1.8166 0.0820
-12 17 9 4.1164 0.0339
-12 17 10 -0.0083 -0.0345
-12 17 11 -0.2604 -0.0206
-12 17 12 2.6626 -0.0246
-12 17 13 -1.3580 -0.0294
-12 17 14 1.1362 0.0659
-12 17 15 1.4403 0.0364
-12 17 16 5.6535 0.1499
-12 17 17 -2.5208 -0.1299
-12 17 18 -6.7202 0.1369
-12 17 19 5.8896 -0.0905
-12 17 20 0.4372 -0.0760
-12 17 21 1.0626 0.3195
-12 18 1 1.1730 -0.1113
-12 18 2 -2.4025 0.0513
-12 18 3 3.9705 -0.0236
-12 18 4 1.5032 0.0597
-12 18 5 0.4000 0.0229
-12 18 6 -1.5303 0.0387
-12 18 7 2.5771 0.2276
-12 18 8 1.6248 0.0546
-12 18 9 3.2598 0.1587
-12 18 10 -1.9210 -0.0946
-12 18 11 -0.4686 -0.0131
-12 18 12 -1.8753 -0.0666
-12 18 13 5.2632 0.1291
-12 18 14 2.8331 -0.1444
-12 18 15 2.6393 -0.1025
-12 18 16 0.5612 0.1597
-12 18 17 -2.1747 0.1258
-12 18 18 0.4932 0.1211
-12 18 19 6.1931 0.1193
-12 18 20 0.0773 -0.0042
-12 19 1 -1.5191 -0.0735
-12 19 2 -0.0928 -0.0147
-12 19 3 0.7382 -0.0207
-12 19 4 0.7778 0.0611
-12 19 5 -0.2692 -0.1027
-12 19 6 3.6568 0.0769
-12 19 7 2.8621 -0.0438
-12 19 8 -7.8060 -0.0400
-12 19 9 -0.4691 0.0777
-12 19 10 -0.4380 -0.0591
-12 19 11 -2.4189 0.0293
-12 19 12 -1.5149 -0.0470
-12 19 13 4.7026 0.1922
-12 19 14 -1.0859 -0.0295
-12 19 15 -3.1079 0.0142
-12 19 16 -2.0427 -0.0570
-12 19 17 -0.2522 0.0435
-12 19 18 2.9017 -0.0122
-12 19 19 5.0384 -0.3462
-12 20 1 0.3606 -0.0068
-12 20 2 1.0189 0.0332
-12 20 3 2.8633 -0.1271
-12 20 4 -1.4017 0.0825
-12 20 5 0.2825 -0.0910
-12 20 6 3.4225 0.0787
-12 20 7 4.3723 -0.1283
-12 20 8 -0.8857 0.0971
-12 20 9 4.3842 0.0509
-12 20 10 -0.1586 0.0021
-12 20 11 -0.0847 0.0422
-12 20 12 1.7770 0.0790
-12 20 13 -2.7306 -0.1244
-12 20 14 1.8712 -0.1822
-12 20 15 4.6770 -0.1886
-12 20 16 3.5298 0.0180
-12 20 17 2.1773 -0.1182
-12 20 18 -4.5375 0.3477
-12 21 1 -1.1452 -0.0355
-12 21 2 -0.8384 0.0196
-12 21 3 -0.2604 -0.0445
-12 21 4 2.4197 -0.0502
-12 21 5 0.3575 0.0702
-12 21 6 -2.8468 0.0893
-12 21 7 -0.6949 -0.0877
-12 21 8 -1.0317 -0.0372
-12 21 9 -6.1234 -0.0582
-12 21 10 3.0021 0.0050
-12 21 11 1.1906 0.1341
-12 21 12 -0.1654 -0.0802
-12 21 13 -2.0665 0.0903
-12 21 14 -5.1728 0.0192
-12 21 15 -3.6518 0.0884
-12 21 16 6.6221 0.0459
-12 22 1 3.2429 -0.1301
-12 22 2 -0.5714 -0.0049
-12 22 3 2.3140 -0.0789
-12 22 4 -2.7082 -0.1404
-12 22 5 2.3568 -0.0135
-12 22 6 -2.7648 -0.0145
-12 22 7 3.2745 -0.0605
-12 22 8 -2.7546 -0.0565
-12 22 9 -1.3374 -0.0223
-12 22 10 -1.7043 0.1370
-12 22 11 -6.5065 0.1108
-12 22 12 1.0601 -0.2121
-12 22 13 -0.8062 0.0308
-12 22 14 -5.0867 0.0887
-12 22 15 5.2948 0.0777
-12 23 1 6.2937 0.0270
-12 23 2 2.1142 0.1781
-12 23 3 -0.1924 0.0840
-12 23 4 -0.2319 0.0976
-12 23 5 -2.0304 -0.2430
-12 23 6 2.7727 -0.1889
-12 23 7 -5.8964 -0.0807
-12 23 8 1.7190 0.1156
-12 23 9 -2.8816 -0.1227
-12 23 10 0.2719 0.1416
-12 23 11 0.4623 -0.0646
-12 23 12 4.3281 -0.0633
-12 23 13 -2.8185 -0.0509
-12 24 1 3.0162 -0.0640
-12 24 2 -7.4302 -0.2055
-12 24 3 -0.5052 -0.0030
-12 24 4 -8.1139 0.0067
-12 24 5 1.1787 -0.0755
-12 24 6 2.5478 -0.1409
-12 24 7 -1.7472 0.0732
-12 24 8 -2.2266 0.1141
-12 24 9 -0.2601 -0.1097
-12 24 10 -0.0013 -0.0363
-12 25 1 1.5398 0.3997
-12 25 2 2.3339 -0.2387
-12 25 3 0.2627 -0.0631
-12 25 4 -1.3345 -0.0789
-12 25 5 -6.5033 -0.0916
-12 25 6 -0.8382 0.2037
-11 0 2 5.2021 0.6881
-11 0 4 21.2001 0.4116
-11 0 6 -0.2726 -2.0372
-11 0 8 2.8109 0.3788
-11 0 10 0.7533 0.2372
-11 0 12 -4.6661 1.6786
-11 0 14 1.1168 2.3670
-11 0 16 1.8771 0.0040
-11 0 18 1.8524 0.1303
-11 0 20 3.7528 -0.6756
-11 0 22 4.1742 -0.3863
-11 0 24 -1.5422 0.7094
-11 0 26 0.9458 -0.6111
-11 0 28 -5.7494 -0.3684
-11 1 1 -0.3487 1.2689
-11 1 2 -15.1652 -0.8183
-11 1 3 2.3794 0.4083
-11 1 4 0.9971 -0.2775
-11 1 5 7.0478 -0.4047
-11 1 6 -5.5508 -0.9766
-11 1 7 1.9747 -0.2436
-11 1 8 -0.8459 -1.5413
-11 1 9 -1.5117 0.0664
-11 1 10 0.2196 -0.7236
-11 1 11 -2.4425 0.0539
-11 1 12 -2.4578 -1.3246
-11 1 13 -2.7322 0.5397
-11 1 14 2.6134 0.2941
-11 1 15 2.0178 0.2881
-11 1 16 -5.0444 0.5839
-11 1 17 4.1967 0.0666
-11 1 18 -1.8897 0.5791
-11 1 19 6.6138 -0.0644
-11 1 20 0.8727 0.9594
-11 1 21 4.5786 -0.2082
-11 1 22 -3.7919 0.3050
-11 1 23 -0.6539 0.0435
-11 1 24 4.3250 0.6552
-11 1 25 -2.5532 -0.0931
-11 1 26 -1.2448 0.2661
-11 1 27 6.9994 -0.0165
-11 1 28 4.4621 0.2311
-11 2 1 3.3270 0.4880
-11 2 2 -1.9291 0.1431
-11 2 3 2.0794 0.1050
-11 2 4 2.9520 -0.2816
-11 2 5 3.0803 0.5717
-11 2 6 4.5459 0.3022
-11 2 7 5.4259 -0.1565
-11 2 8 -1.1508 -0.1461
-11 2 9 0.5655 0.2854
-11 2 10 -3.0810 0.1596
-11 2 11 6.6429 -0.0902
-11 2 12 -5.6303 0.0408
-11 2 13 0.4410 -0.0839
-11 2 14 -0.9150 -0.0494
-11 2 15 -4.0548 0.0831
-11 2 16 -0.6704 0.2387
-11 2 17 -2.9134 -0.2444
-11 2 18 1.7109 0.0675
-11 2 19 4.7881 0.1527
-11 2 20 1.9226 0.0302
-11 2 21 2.8224 0.0303
-11 2 22 0.7373 0.0653
-11 2 23 1.9045 -0.2224
-11 2 24 1.2465 -0.2173
-11 2 25 -1.1352 0.0603
-11 2 26 -6.6703 0.0178
-11 2 27 1.0706 -0.3003
-11 2 28 1.8290 0.0736
-11 3 1 0.0901 0.1811
-11 3 2 -21.5317 -0.1642
-11 3 3 -1.4274 1.1062
-11 3 4 1.4381 -0.7656
-11 3 5 2.0214 0.1708
-11 3 6 2.2697 -0.7050
-11 3 7 7.1835 -0.2580
-11 3 8 -2.7436 -0.1075
-11 3 9 -0.0262 -0.3193
-11 3 10 3.1036 -0.0434
-11 3 11 1.8365 -0.1201
-11 3 12 -1.3199 0.1223
-11 3 13 1.7448 0.2930
-11 3 14 -0.0251 -0.0214
-11 3 15 2.2161 0.1246
-11 3 16 1.1359 0.1254
-11 3 17 -3.1243 -0.3543
-11 3 18 2.5316 0.1649
-11 3 19 3.6373 -0.4221
-11 3 20 -2.2935 0.3682
-11 3 21 -4.5885 -0.4132
-11 3 22 0.9257 0.4059
-11 3 23 -4.4397 0.0093
-11 3 24 -2.0397 0.2167
-11 3 25 1.5208 0.2813
-11 3 26 1.8296 0.0092
-11 3 27 -1.2001 0.1291
-11 3 28 6.3253 -0.2812
-11 4 1 -2.5590 -0.0466
-11 4 2 -5.5888 0.5765
-11 4 3 -7.0341 0.2984
-11 4 4 -7.5809 0.2123
-11 4 5 0.6381 -0.0374
-11 4 6 1.8801 -0.3970
-11 4 7 0.4784 0.6947
-11 4 8 -1.6351 -0.2008
-11 4 9 0.5838 0.5286
-11 4 10 1.7167 -0.2146
-11 4 11 7.1611 0.8416
-11 4 12 -2.2904 -0.0104
-11 4 13 0.0223 0.3423
-11 4 14 -3.2785 0.2614
-11 4 15 -2.4717 -0.4807
-11 4 16 2.4651 -0.3308
-11 4 17 -2.3895 -0.3574
-11 4 18 -2.0896 -0.1117
-11 4 19 -0.2880 -0.4553
-11 4 20 -0.9924 -0.3254
-11 4 21 2.6276 -0.2372
-11 4 22 0.7674 -0.0904
-11 4 23 -1.7460 0.1302
-11 4 24 -2.5080 0.3079
-11 4 25 -4.5127 -0.2807
-11 4 26 -5.1125 0.2239
-11 4 27 4.0988 -0.2276
-11 4 28 -2.6236 0.0643
-11 5 1 -0.4032 0.0224
-11 5 2 4.1044 0.0419
-11 5 3 2.2000 -0.2293
-11 5 4 -5.2894 0.2393
-11 5 5 -2.2291 0.2901
-11 5 6 5.5443 0.0506
-11 5 7 2.1222 0.1559
-11 5 8 5.4640 0.0890
-11 5 9 0.6742 0.1040
-11 5 10 2.9109 -0.1109
-11 5 11 -1.2986 -0.1199
-11 5 12 3.9558 -0.0560
-11 5 13 0.8801 -0.0788
-11 5 14 -0.8914 0.1292
-11 5 15 3.6400 -0.0821
-11 5 16 -0.1560 0.1943
-11 5 17 -3.4262 0.2469
-11 5 18 5.5485 0.1480
-11 5 19 0.0114 0.2397
-11 5 20 -1.1869 -0.0482
-11 5 21 -2.6428 -0.0274
-11 5 22 0.7570 -0.0963
-11 5 23 -1.3544 -0.1885
-11 5 24 9.3050 -0.0561
-11 5 25 -0.5924 -0.1810
-11 5 26 5.2981 -0.0563
-11 5 27 2.1748 -0.0208
-11 5 28 -7.2936 -0.0205
-11 6 1 -3.4467 0.1266
-11 6 2 3.4849 -0.4511
-11 6 3 -4.7566 0.0055
-11 6 4 -4.4542 0.1286
-11 6 5 -7.5408 0.2757
-11 6 6 -6.6167 0.3716
-11 6 7 2.5943 0.4033
-11 6 8 1.8358 0.2222
-11 6 9 3.8555 0.5597
-11 6 10 -0.7675 -0.0981
-11 6 11 -4.5583 0.4910
-11 6 12 5.6609 -0.1833
-11 6 13 -1.7204 0.0261
-11 6 14 0.5641 -0.2582
-11 6 15 3.1487 -0.1464
-11 6 16 -2.7645 0.1307
-11 6 17 1.4259 -0.4922
-11 6 18 2.3459 0.0571
-11 6 19 -0.5770 -0.1562
-11 6 20 -2.3150 0.1597
-11 6 21 7.6906 -0.1017
-11 6 22 -1.3967 0.1154
-11 6 23 -3.7270 0.0009
-11 6 24 0.9368 -0.1879
-11 6 25 -1.7634 0.1717
-11 6 26 1.8734 0.0105
-11 6 27 -2.0491 -0.1450
-11 7 1 3.4881 -0.0789
-11 7 2 16.5891 -0.0527
-11 7 3 0.6657 -0.0092
-11 7 4 -4.0614 -0.3190
-11 7 5 -6.2546 0.0400
-11 7 6 -4.4091 -0.2034
-11 7 7 -0.0712 -0.0679
-11 7 8 5.9107 -0.1699
-11 7 9 -1.3333 0.0529
-11 7 10 4.0334 0.0222
-11 7 11 -5.1175 0.1509
-11 7 12 0.7789 0.1444
-11 7 13 2.9529 0.2875
-11 7 14 0.9283 -0.0481
-11 7 15 2.5121 0.2344
-11 7 16 2.3180 -0.0542
-11 7 17 0.4372 0.2632
-11 7 18 -0.8500 -0.0730
-11 7 19 0.8713 0.0720
-11 7 20 -2.5353 -0.0081
-11 7 21 2.7255 -0.0855
-11 7 22 4.5214 0.0438
-11 7 23 -2.0190 0.1155
-11 7 24 -1.8608 0.0740
-11 7 25 5.6118 -0.0932
-11 7 26 4.2597 0.2420
-11 7 27 -0.2573 0.0403
-11 8 1 -1.9532 0.0443
-11 8 2 6.3559 0.2609
-11 8 3 4.0414 0.3649
-11 8 4 -2.2860 0.3359
-11 8 5 1.3315 -0.1250
-11 8 6 -7.7581 0.1959
-11 8 7 -2.4749 -0.0946
-11 8 8 -1.3114 0.1616
-11 8 9 3.7488 -0.4359
-11 8 10 1.6872 -0.0355
-11 8 11 1.6452 -0.1734
-11 8 12 2.0509 -0.0788
-11 8 13 -2.9328 0.0708
-11 8 14 4.5136 -0.0854
-11 8 15 2.2483 0.0038
-11 8 16 -2.4529 -0.1249
-11 8 17 4.2896 0.3222
-11 8 18 1.2754 -0.0577
-11 8 19 2.9376 -0.0026
-11 8 20 0.0211 0.1174
-11 8 21 1.0980 0.0754
-11 8 22 0.9583 0.0256
-11 8 23 0.1519 -0.0428
-11 8 24 -0.8578 0.0303
-11 8 25 0.9667 -0.1409
-11 8 26 8.9469 0.0100
-11 8 27 -4.8265 0.2225
-11 9 1 1.8945 -0.0568
-11 9 2 -0.5880 -0.0532
-11 9 3 -0.7883 -0.0375
-11 9 4 5.6410 0.0693
-11 9 5 2.8512 -0.0033
-11 9 6 -2.4492 -0.2252
-11 9 7 -3.8077 0.1062
-11 9 8 -5.0621 -0.1613
-11 9 9 -0.1496 0.1228
-11 9 10 -1.8148 -0.0848
-11 9 11 5.5368 0.1472
-11 9 12 -1.8582 -0.0258
-11 9 13 -3.6499 -0.0774
-11 9 14 0.1002 0.0532
-11 9 15 -1.0822 -0.0616
-11 9 16 4.3159 0.0600
-11 9 17 4.4165 0.1637
-11 9 18 0.3225 -0.0635
-11 9 19 -3.2664 0.0073
-11 9 20 1.5333 0.0257
-11 9 21 -0.7206 0.1826
-11 9 22 1.5785 0.0480
-11 9 23 3.9432 0.0331
-11 9 24 0.0714 0.0062
-11 9 25 -4.4712 0.0573
-11 9 26 -2.1086 -0.0279
-11 10 1 5.5208 0.0409
-11 10 2 -0.6028 -0.0713
-11 10 3 7.0613 0.0747
-11 10 4 2.8514 0.0380
-11 10 5 2.4747 0.0956
-11 10 6 -0.9414 0.0514
-11 10 7 0.1437 -0.1974
-11 10 8 -6.2833 0.0597
-11 10 9 0.5757 -0.0304
-11 10 10 -1.7585 0.1168
-11 10 11 -0.9578 -0.0787
-11 10 12 3.5586 0.0540
-11 10 13 1.6983 -0.1219
-11 10 14 -4.8501 -0.1175
-11 10 15 -1.5864 0.1866
-11 10 16 1.1000 -0.0914
-11 10 17 -1.2944 0.0889
-11 10 18 -2.9967 -0.2476
-11 10 19 0.2656 0.0924
-11 10 20 -5.7476 -0.1378
-11 10 21 -0.7694 0.0508
-11 10 22 2.5206 -0.0389
-11 10 23 -1.6580 -0.0169
-11 10 24 6.2463 0.0006
-11 10 25 -3.7222 -0.1994
-11 10 26 -0.2177 0.0157
-11 11 1 -0.8458 0.0917
-11 11 2 -2.9828 0.0627
-11 11 3 3.1888 0.0113
-11 11 4 4.2366 -0.0447
-11 11 5 0.6899 -0.1591
-11 11 6 1.1019 0.0678
-11 11 7 3.2424 -0.3341
-11 11 8 -6.5359 0.1175
-11 11 9 0.5427 -0.2211
-11 11 10 -2.0409 0.0714
-11 11 11 4.0113 -0.0268
-11 11 12 -0.2441 0.0973
-11 11 13 -3.1308 0.1396
-11 11 14 3.4338 -0.0781
-11 11 15 -0.0415 -0.0168
-11 11 16 3.2510 -0.0153
-11 11 17 -1.6384 0.0053
-11 11 18 4.4406 -0.1231
-11 11 19 -5.9307 -0.0173
-11 11 20 -0.1951 0.0231
-11 11 21 7.0127 -0.0304
-11 11 22 3.2205 0.0714
-11 11 23 -0.5132 0.0092
-11 11 24 -8.5275 -0.0826
-11 11 25 -0.5505 0.1757
-11 11 26 -2.9303 0.3864
-11 12 1 4.4893 0.1451
-11 12 2 -2.9690 0.1090
-11 12 3 -0.6853 0.2645
-11 12 4 -2.1951 -0.0136
-11 12 5 0.4921 0.0354
-11 12 6 4.7909 -0.0321
-11 12 7 0.0062 0.1153
-11 12 8 0.5691 0.0094
-11 12 9 -3.3299 -0.0138
-11 12 10 -3.9890 -0.0210
-11 12 11 -2.3705 0.0618
-11 12 12 -3.7986 0.1201
-11 12 13 4.3528 0.0958
-11 12 14 0.3456 0.0632
-11 12 15 -3.8791 -0.1072
-11 12 16 -3.2492 -0.0671
-11 12 17 1.2056 0.1870
-11 12 18 6.4948 -0.1255
-11 12 19 -0.7996 -0.0031
-11 12 20 -0.4542 -0.0593
-11 12 21 -0.7084 0.0071
-11 12 22 1.9151 -0.0945
-11 12 23 -1.6457 0.0250
-11 12 24 1.8151 -0.1484
-11 12 25 1.2842 -0.2861
-11 13 1 -0.8385 -0.0113
-11 13 2 -0.0206 -0.0651
-11 13 3 2.2451 -0.0608
-11 13 4 2.0384 0.0431
-11 13 5 1.5942 -0.1524
-11 13 6 0.8628 -0.0382
-11 13 7 1.8847 -0.0409
-11 13 8 1.6648 0.0383
-11 13 9 -1.0479 -0.0653
-11 13 10 -2.7633 -0.0093
-11 13 11 -8.4157 -0.0394
-11 13 12 1.8820 0.0268
-11 13 13 -4.1806 0.0402
-11 13 14 -2.3488 -0.0031
-11 13 15 4.7878 -0.1473
-11 13 16 1.4626 -0.0253
-11 13 17 -5.2461 0.0336
-11 13 18 -2.3888 -0.1122
-11 13 19 -1.1308 -0.0505
-11 13 20 4.7654 -0.0270
-11 13 21 0.7634 0.1064
-11 13 22 2.9901 0.0101
-11 13 23 -2.0509 0.2045
-11 13 24 -1.0296 0.1568
-11 14 1 -7.6512 0.1388
-11 14 2 -3.2353 -0.0558
-11 14 3 0.2879 -0.0422
-11 14 4 -0.0216 -0.0854
-11 14 5 1.7835 -0.1342
-11 14 6 3.6379 0.0330
-11 14 7 2.1008 -0.1559
-11 14 8 1.7993 0.0459
-11 14 9 3.7217 -0.0748
-11 14 10 2.7913 0.1212
-11 14 11 -1.2344 0.0243
-11 14 12 -1.4921 0.0473
-11 14 13 -4.3962 0.0002
-11 14 14 -3.5611 0.0782
-11 14 15 6.2959 -0.0171
-11 14 16 -4.4327 0.0729
-11 14 17 -1.2018 -0.0671
-11 14 18 6.6127 0.1378
-11 14 19 7.2778 0.1647
-11 14 20 0.7243 0.0390
-11 14 21 1.2725 -0.0443
-11 14 22 0.9486 -0.0183
-11 14 23 -2.1834 0.2986
-11 14 24 5.9641 -0.3144
-11 15 1 0.2059 0.0551
-11 15 2 3.6960 -0.0434
-11 15 3 -5.6814 0.0923
-11 15 4 -2.1076 -0.1728
-11 15 5 -2.8822 0.0445
-11 15 6 -0.2793 -0.1427
-11 15 7 2.9528 -0.0366
-11 15 8 4.4282 -0.0726
-11 15 9 -1.0976 0.0340
-11 15 10 0.5988 0.0116
-11 15 11 -3.7404 0.0172
-11 15 12 -3.1435 0.0046
-11 15 13 -1.6141 0.1074
-11 15 14 1.6701 0.0976
-11 15 15 -1.5757 0.0420
-11 15 16 -2.6109 0.0117
-11 15 17 -2.3425 -0.1598
-11 15 18 0.4273 -0.0196
-11 15 19 0.4934 -0.0216
-11 15 20 2.3541 -0.0193
-11 15 21 3.4388 -0.0492
-11 15 22 1.6986 0.0278
-11 15 23 1.1037 0.1329
-11 16 1 -1.0678 0.0620
-11 16 2 -0.1954 0.0948
-11 16 3 -2.4349 0.0861
-11 16 4 -2.8454 -0.1141
-11 16 5 -0.3959 -0.0656
-11 16 6 1.5419 -0.0183
-11 16 7 1.9196 0.0639
-11 16 8 2.1547 -0.0589
-11 16 9 3.3574 0.0076
-11 16 10 -0.5533 -0.0531
-11 16 11 -1.2932 -0.0137
-11 16 12 -2.7621 0.0531
-11 16 13 0.5646 -0.0445
-11 16 14 -7.3576 0.0531
-11 16 15 -2.4081 0.0247
-11 16 16 -0.2478 -0.1206
-11 16 17 4.9112 -0.0687
-11 16 18 0.2231 0.1520
-11 16 19 1.8915 -0.0554
-11 16 20 3.6756 0.0396
-11 16 21 4.1398 -0.0739
-11 16 22 -0.9630 0.0778
-11 17 1 1.7973 -0.0229
-11 17 2 0.2683 0.0931
-11 17 3 0.4921 -0.0083
-11 17 4 -0.8884 -0.0121
-11 17 5 1.8282 -0.0289
-11 17 6 0.0385 -0.0385
-11 17 7 -2.7709 0.0551
-11 17 8 0.2982 -0.1322
-11 17 9 -0.7923 0.0884
-11 17 10 -1.8483 0.0132
-11 17 11 2.4329 0.0126
-11 17 12 2.1895 0.0457
-11 17 13 -5.1311 -0.0816
-11 17 14 -4.9937 0.0972
-11 17 15 -1.3584 0.0340
-11 17 16 -1.4932 0.0097
-11 17 17 -1.1833 0.0735
-11 17 18 6.2818 -0.0296
-11 17 19 -2.0348 0.1405
-11 17 20 3.3363 0.1244
-11 17 21 -0.5152 -0.1917
-11 18 1 3.8136 0.0281
-11 18 2 -0.1547 0.0350
-11 18 3 -0.6187 -0.0743
-11 18 4 2.6053 -0.0117
-11 18 5 -3.2930 -0.0178
-11 18 6 -1.7242 -0.0455
-11 18 7 -4.8229 0.0991
-11 18 8 -0.9205 0.0667
-11 18 9 -1.0627 0.2000
-11 18 10 1.3719 0.0302
-11 18 11 1.0537 0.2007
-11 18 12 -1.4090 0.0451
-11 18 13 -4.5801 -0.0355
-11 18 14 -2.0494 0.1090
-11 18 15 -4.5403 0.0101
-11 18 16 -4.1458 -0.0221
-11 18 17 1.9259 -0.1548
-11 18 18 -2.3955 -0.0319
-11 18 19 -0.5985 0.0363
-11 18 20 0.1829 -0.1612
-11 18 21 -5.3602 0.0251
-11 19 1 5.2703 -0.0050
-11 19 2 -2.1163 0.0748
-11 19 3 -3.3559 -0.0138
-11 19 4 -0.7873 -0.0243
-11 19 5 -6.8465 0.0405
-11 19 6 0.5973 -0.0047
-11 19 7 -3.9772 0.0101
-11 19 8 -3.4126 0.0082
-11 19 9 2.7368 0.0363
-11 19 10 7.4585 -0.0547
-11 19 11 1.6955 0.0270
-11 19 12 -4.6310 -0.0567
-11 19 13 -0.3205 0.0449
-11 19 14 -0.7970 -0.1300
-11 19 15 -3.2995 0.1426
-11 19 16 -5.4197 0.0055
-11 19 17 0.6141 -0.0780
-11 19 18 -3.3123 -0.0422
-11 19 19 1.3356 0.0086
-11 20 1 3.9264 0.0722
-11 20 2 3.0927 0.1009
-11 20 3 -1.3716 0.0519
-11 20 4 -3.4462 -0.0749
-11 20 5 -6.9994 0.0715
-11 20 6 0.3048 0.0477
-11 20 7 -1.2354 0.0231
-11 20 8 -1.6810 0.0200
-11 20 9 0.6220 -0.0984
-11 20 10 -4.3197 0.0486
-11 20 11 -3.4208 -0.0837
-11 20 12 -4.6506 -0.0448
-11 20 13 -1.2729 -0.0110
-11 20 14 -1.2062 -0.0784
-11 20 15 5.1313 -0.1279
-11 20 16 2.0274 0.2654
-11 20 17 0.1850 0.0910
-11 20 18 0.2913 0.1279
-11 21 1 -2.9350 -0.1143
-11 21 2 -1.6632 -0.0268
-11 21 3 5.7487 -0.1340
-11 21 4 -0.5989 -0.0055
-11 21 5 -6.7011 -0.1634
-11 21 6 1.4781 -0.0866
-11 21 7 5.5167 0.1112
-11 21 8 1.9324 -0.0010
-11 21 9 -3.8332 0.0231
-11 21 10 -3.4863 0.1084
-11 21 11 4.2873 0.1029
-11 21 12 -0.6864 0.0747
-11 21 13 -3.3823 0.0549
-11 21 14 -5.2477 -0.0053
-11 21 15 8.1816 -0.0817
-11 21 16 -1.9322 0.1279
-11 21 17 -3.0811 0.0701
-11 22 1 -8.6209 -0.0288
-11 22 2 -1.3017 0.0189
-11 22 3 1.1200 -0.1633
-11 22 4 -2.8032 0.0156
-11 22 5 -1.6620 -0.0339
-11 22 6 -0.8284 -0.1714
-11 22 7 2.1939 -0.0562
-11 22 8 -0.3249 -0.0094
-11 22 9 1.5680 -0.0261
-11 22 10 -5.2873 -0.0126
-11 22 11 -4.0110 0.1220
-11 22 12 -5.9084 -0.1783
-11 22 13 3.9238 0.0675
-11 22 14 3.5929 -0.2198
-11 22 15 -3.9255 -0.0813
-11 23 1 5.0737 0.1679
-11 23 2 3.5982 0.0287
-11 23 3 6.7359 -0.1631
-11 23 4 2.3725 0.1741
-11 23 5 1.0756 -0.0408
-11 23 6 -4.5836 0.1072
-11 23 7 -4.6984 -0.1922
-11 23 8 -7.4072 -0.0749
-11 23 9 -2.1827 -0.0080
-11 23 10 -10.2678 0.1196
-11 23 11 2.1461 -0.0757
-11 23 12 11.7693 0.1075
-11 23 13 7.6907 0.1281
-11 24 1 4.2530 0.0873
-11 24 2 5.2702 -0.0597
-11 24 3 1.7630 -0.0599
-11 24 4 5.1843 -0.1081
-11 24 5 -1.8786 -0.1401
-11 24 6 0.4256 0.1133
-11 24 7 1.5832 -0.1819
-11 24 8 -6.7489 -0.0926
-11 24 9 -3.1228 0.1006
-11 24 10 -8.2492 0.0961
-11 24 11 0.6150 -0.0181
-11 25 1 1.9751 -0.0449
-11 25 2 5.4006 0.2181
-11 25 3 5.5579 0.1093
-11 25 4 1.9387 -0.1286
-11 25 5 -0.4535 -0.0947
-11 25 6 0.2771 -0.0569
-11 25 7 -2.3526 -0.1693
-11 25 8 -3.4916 0.3398
-10 0 2 1.3979 -1.9774
-10 0 4 -12.8219 0.4402
-10 0 6 6.6956 2.1901
-10 0 8 0.7025 -0.9062
-10 0 10 4.5835 0.4386
-10 0 12 2.5058 0.4637
-10 0 14 -1.7535 0.9371
-10 0 16 -4.4706 2.2359
-10 0 18 -1.4987 -0.2093
-10 0 20 0.1444 -0.1275
-10 0 22 1.3467 -1.0347
-10 0 24 2.7664 -0.9868
-10 0 26 15.0223 0.4635
-10 0 28 8.8747 -0.4132
-10 1 1 -17.0631 -0.0412
-10 1 2 10.7090 -0.5766
-10 1 3 -16.3303 0.1830
-10 1 4 1.1472 -1.3818
-10 1 5 -0.0480 -0.0454
-10 1 6 -5.5703 -0.4417
-10 1 7 -4.1042 0.1830
-10 1 8 3.2326 -0.4061
-10 1 9 -6.1204 -0.1864
-10 1 10 1.1285 -0.6680
-10 1 11 0.3495 0.3008
-10 1 12 1.4734 0.3618
-10 1 13 3.6260 0.0272
-10 1 14 0.6323 -0.0513
-10 1 15 1.9999 0.6136
-10 1 16 1.3959 1.0414
-10 1 17 -4.6426 0.3457
-10 1 18 2.2669 1.1740
-10 1 19 -1.9804 -0.0554
-10 1 20 -2.4157 0.7586
-10 1 21 2.1660 -0.0837
-10 1 22 3.0985 0.7598
-10 1 23 0.1941 -0.3779
-10 1 24 -3.2678 -0.3961
-10 1 25 0.5567 -0.0776
-10 1 26 -3.3843 -0.0659
-10 1 27 -4.0313 0.0642
-10 1 28 1.3246 0.0365
-10 2 1 11.9469 0.0904
-10 2 2 1.4289 0.1343
-10 2 3 -10.8353 0.6121
-10 2 4 -5.6500 -0.2888
-10 2 5 -4.8713 0.1791
-10 2 6 -4.3303 -0.2407
-10 2 7 -4.4264 0.4676
-10 2 8 0.4335 0.2843
-10 2 9 -5.1675 -0.3429
-10 2 10 -1.4341 0.1782
-10 2 11 -3.0198 0.1787
-10 2 12 1.5122 0.1213
-10 2 13 -3.0731 0.0125
-10 2 14 -0.5224 0.0330
-10 2 15 2.1049 -0.3931
-10 2 16 2.4327 -0.1179
-10 2 17 4.4163 0.1335
-10 2 18 -4.9173 0.0486
-10 2 19 -3.8369 -0.3441
-10 2 20 2.0707 -0.0275
-10 2 21 2.1938 0.2045
-10 2 22 4.3580 -0.1513
-10 2 23 0.0076 0.0673
-10 2 24 -2.9012 -0.0839
-10 2 25 3.0446 0.1252
-10 2 26 0.3346 -0.3877
-10 2 27 1.4201 0.1175
-10 2 28 6.5578 -0.0876
-10 3 1 16.1517 0.2823
-10 3 2 15.3441 -0.4549
-10 3 3 8.1911 0.3113
-10 3 4 0.5402 -0.4601
-10 3 5 -8.0934 0.2590
-10 3 6 -6.8089 -0.7244
-10 3 7 3.6884 -0.0961
-10 3 8 1.3434 -0.2414
-10 3 9 2.8597 -0.4527
-10 3 10 -5.8499 0.1296
-10 3 11 3.0392 -0.4074
-10 3 12 -1.4772 0.4424
-10 3 13 -1.8059 -0.2845
-10 3 14 7.4721 0.4739
-10 3 15 -1.2398 0.1875
-10 3 16 1.4213 0.2744
-10 3 17 2.5394 0.3323
-10 3 18 -5.4075 0.1281
-10 3 19 -0.3439 0.1237
-10 3 20 -4.2947 0.1514
-10 3 21 -0.1922 -0.0717
-10 3 22 4.6580 0.1655
-10 3 23 5.1704 -0.1426
-10 3 24 -0.9181 0.1671
-10 3 25 2.0465 0.0522
-10 3 26 1.9592 0.0103
-10 3 27 -0.3518 0.2642
-10 3 28 3.7549 -0.2999
-10 4 1 7.2979 0.6673
-10 4 2 -4.2853 -0.0719
-10 4 3 2.1940 0.4760
-10 4 4 5.5389 0.3434
-10 4 5 -5.3362 0.5448
-10 4 6 -10.4994 0.2115
-10 4 7 -5.0205 0.0589
-10 4 8 -4.1949 -0.5717
-10 4 9 -1.4636 0.3535
-10 4 10 -0.0106 -0.4462
-10 4 11 -2.3345 0.1957
-10 4 12 -2.4111 -0.4454
-10 4 13 1.7261 0.2895
-10 4 14 0.5913 -0.1348
-10 4 15 4.6844 0.0758
-10 4 16 2.8763 0.2904
-10 4 17 -2.3548 -0.6291
-10 4 18 1.2633 -0.0173
-10 4 19 -2.2039 -0.6001
-10 4 20 -1.8398 0.0961
-10 4 21 -1.7956 -0.5735
-10 4 22 -2.8691 -0.1646
-10 4 23 -4.7148 -0.2343
-10 4 24 11.1528 -0.1989
-10 4 25 -3.6940 0.1459
-10 4 26 6.8453 0.0416
-10 4 27 -2.1572 -0.0042
-10 4 28 3.5857 -0.2280
-10 5 1 13.6962 -0.1197
-10 5 2 -2.1715 -0.0101
-10 5 3 10.0446 -0.0308
-10 5 4 0.5527 -0.0276
-10 5 5 1.5591 0.0820
-10 5 6 -2.0674 0.1373
-10 5 7 0.6542 0.0055
-10 5 8 -8.3519 0.1415
-10 5 9 1.2313 0.2409
-10 5 10 -5.1367 -0.0213
-10 5 11 -0.1425 0.2663
-10 5 12 -2.7747 -0.0751
-10 5 13 1.8881 -0.0316
-10 5 14 -2.6173 -0.0447
-10 5 15 -2.0891 -0.1245
-10 5 16 2.1367 0.1456
-10 5 17 -0.4135 -0.1748
-10 5 18 1.6858 0.1336
-10 5 19 -1.8483 0.0654
-10 5 20 -5.3125 0.1093
-10 5 21 -4.3269 0.2200
-10 5 22 -4.9661 0.0030
-10 5 23 -4.8016 0.1717
-10 5 24 10.1284 -0.2023
-10 5 25 -0.3130 -0.1230
-10 5 26 -0.8934 -0.0970
-10 5 27 9.8215 -0.0382
-10 5 28 -1.1442 -0.0089
-10 6 1 -5.1042 0.3966
-10 6 2 -5.4726 -0.2965
-10 6 3 12.4903 0.4338
-10 6 4 10.2153 -0.4528
-10 6 5 3.6626 -0.0953
-10 6 6 3.7340 -0.0853
-10 6 7 -3.3436 0.1056
-10 6 8 -4.1555 0.2702
-10 6 9 0.3062 0.0450
-10 6 10 -0.5001 0.2294
-10 6 11 1.1598 0.2593
-10 6 12 -1.8750 0.0738
-10 6 13 3.6697 0.2150
-10 6 14 -2.9593 -0.0305
-10 6 15 2.0768 -0.1303
-10 6 16 -0.2370 -0.3049
-10 6 17 -2.6329 -0.1590
-10 6 18 3.6934 -0.0046
-10 6 19 -3.1150 -0.5221
-10 6 20 -2.5128 0.0794
-10 6 21 -2.9357 -0.3179
-10 6 22 3.1304 0.1183
-10 6 23 0.2317 -0.1002
-10 6 24 -5.2873 0.1061
-10 6 25 1.9146 -0.2184
-10 6 26 10.8395 -0.2366
-10 6 27 0.2820 0.1462
-10 7 1 -8.7144 -0.0788
-10 7 2 -10.2796 -0.1218
-10 7 3 0.4136 -0.0624
-10 7 4 4.2000 0.0416
-10 7 5 6.8185 0.1404
-10 7 6 0.2289 -0.1690
-10 7 7 -3.3955 0.1650
-10 7 8 -6.1717 -0.1365
-10 7 9 -3.5943 0.1658
-10 7 10 0.2187 -0.0989
-10 7 11 -1.3055 0.1454
-10 7 12 0.3476 -0.1379
-10 7 13 -1.4500 0.2657
-10 7 14 1.0615 0.2647
-10 7 15 4.2032 0.3187
-10 7 16 -1.9406 0.0009
-10 7 17 1.7706 0.2388
-10 7 18 4.5566 0.1084
-10 7 19 -2.2197 0.1294
-10 7 20 2.7247 -0.0494
-10 7 21 2.0818 -0.0618
-10 7 22 0.1056 0.0232
-10 7 23 -6.1335 -0.1399
-10 7 24 -6.0496 0.1675
-10 7 25 -0.9176 -0.0075
-10 7 26 8.2942 0.0193
-10 7 27 -0.1802 -0.0110
-10 8 1 -3.9489 -0.1042
-10 8 2 4.6205 -0.0569
-10 8 3 -1.2919 -0.1991
-10 8 4 -3.1754 0.1306
-10 8 5 3.8823 0.1647
-10 8 6 7.7019 0.1402
-10 8 7 0.6672 -0.1846
-10 8 8 -0.3014 0.1256
-10 8 9 0.4219 0.0869
-10 8 10 -0.2026 -0.0426
-10 8 11 -0.3819 -0.2323
-10 8 12 1.6945 -0.0865
-10 8 13 2.7580 -0.1300
-10 8 14 -2.7905 -0.0218
-10 8 15 -1.4361 0.1836
-10 8 16 -4.0768 -0.1127
-10 8 17 -2.0770 0.0341
-10 8 18 0.3063 -0.1408
-10 8 19 1.8601 0.3401
-10 8 20 0.7818 -0.0077
-10 8 21 -3.5303 0.1035
-10 8 22 -3.3729 0.0154
-10 8 23 1.8203 -0.2099
-10 8 24 3.2886 0.2010
-10 8 25 -3.7519 -0.2076
-10 8 26 -1.6872 0.1007
-10 8 27 0.8663 -0.2395
-10 9 1 -10.1016 0.0130
-10 9 2 -0.6811 0.0846
-10 9 3 -3.9077 -0.0728
-10 9 4 -2.5997 0.0524
-10 9 5 4.0885 -0.1416
-10 9 6 5.6964 0.0773
-10 9 7 5.3103 -0.0234
-10 9 8 4.2939 -0.1050
-10 9 9 -0.5867 0.1362
-10 9 10 -0.0022 -0.0642
-10 9 11 -3.7128 0.1792
-10 9 12 1.5985 -0.0165
-10 9 13 0.5299 0.1963
-10 9 14 2.9934 0.0564
-10 9 15 8.0105 0.0353
-10 9 16 -2.5496 -0.0045
-10 9 17 1.1600 -0.0435
-10 9 18 1.0897 0.1241
-10 9 19 0.5551 0.0096
-10 9 20 -0.2113 0.0100
-10 9 21 -2.5613 0.0648
-10 9 22 3.1028 -0.0639
-10 9 23 4.1376 0.1764
-10 9 24 0.3480 0.0728
-10 9 25 4.3865 0.1090
-10 9 26 0.0046 -0.0489
-10 9 27 1.2422 0.2852
-10 10 1 -0.2430 0.0208
-10 10 2 -4.6578 0.1282
-10 10 3 -8.6011 -0.0327
-10 10 4 -4.1251 -0.0855
-10 10 5 -3.3461 -0.0097
-10 10 6 2.0692 0.0478
-10 10 7 2.9648 0.0481
-10 10 8 2.9504 -0.0247
-10 10 9 0.6251 -0.0738
-10 10 10 -4.5841 -0.0936
-10 10 11 1.4025 0.1017
-10 10 12 0.0360 -0.0806
-10 10 13 -3.9049 0.1331
-10 10 14 3.7472 -0.0445
-10 10 15 -2.8739 -0.0602
-10 10 16 -1.7550 -0.1319
-10 10 17 5.8585 0.2842
-10 10 18 3.0457 -0.0316
-10 10 19 -0.5274 0.0277
-10 10 20 1.2717 -0.1409
-10 10 21 3.1977 -0.0125
-10 10 22 3.2435 -0.1355
-10 10 23 4.6824 0.0589
-10 10 24 0.0038 -0.0362
-10 10 25 -0.7312 -0.1745
-10 10 26 -1.0591 -0.0147
-10 11 1 4.7168 0.0423
-10 11 2 0.9029 0.0142
-10 11 3 0.4902 0.0705
-10 11 4 -2.1485 0.2891
-10 11 5 -1.6698 -0.0775
-10 11 6 -0.1201 0.2601
-10 11 7 3.8403 -0.1052
-10 11 8 3.9126 0.1507
-10 11 9 3.5027 -0.2773
-10 11 10 0.2659 0.1118
-10 11 11 -0.0076 -0.1464
-10 11 12 -2.5767 -0.0119
-10 11 13 2.2280 -0.0715
-10 11 14 -0.6296 -0.0389
-10 11 15 -0.0018 0.1494
-10 11 16 -2.6272 -0.0522
-10 11 17 -6.7781 0.1569
-10 11 18 -1.8379 -0.0115
-10 11 19 3.0881 0.0072
-10 11 20 1.8808 -0.0206
-10 11 21 3.5421 0.0317
-10 11 22 -0.5312 -0.1867
-10 11 23 -2.4538 -0.0644
-10 11 24 -4.8072 0.1128
-10 11 25 2.0076 0.0079
-10 11 26 -1.3199 -0.0430
-10 12 1 -0.4502 0.0386
-10 12 2 -2.5173 -0.1631
-10 12 3 -2.6045 -0.0328
-10 12 4 -1.2492 0.0656
-10 12 5 -0.8325 0.1649
-10 12 6 -3.7079 0.0429
-10 12 7 -3.7284 -0.0230
-10 12 8 -1.8142 -0.0153
-10 12 9 5.7402 0.0625
-10 12 10 2.9087 0.1339
-10 12 11 2.0639 0.0761
-10 12 12 1.5404 0.0212
-10 12 13 -4.7168 -0.0051
-10 12 14 1.1431 -0.0265
-10 12 15 -1.4913 0.0055
-10 12 16 2.3774 0.0080
-10 12 17 3.3730 -0.0812
-10 12 18 9.4762 -0.0957
-10 12 19 -1.2751 0.1146
-10 12 20 -1.5854 -0.1524
-10 12 21 -3.0822 -0.0235
-10 12 22 0.2072 -0.0513
-10 12 23 2.0278 0.0300
-10 12 24 -0.7122 0.1176
-10 12 25 1.1659 -0.0169
-10 13 1 5.9841 0.1280
-10 13 2 -0.6611 0.0215
-10 13 3 1.8472 0.0423
-10 13 4 -1.2293 0.0356
-10 13 5 -3.9063 0.0418
-10 13 6 -4.0443 0.0675
-10 13 7 -4.3148 -0.0535
-10 13 8 1.8584 0.0920
-10 13 9 1.4216 -0.0220
-10 13 10 1.9085 -0.0158
-10 13 11 5.7957 -0.0732
-10 13 12 0.4151 0.0430
-10 13 13 -0.0528 -0.0375
-10 13 14 -0.1677 0.0143
-10 13 15 -2.8208 0.0369
-10 13 16 1.6244 0.0370
-10 13 17 0.2579 0.0798
-10 13 18 -4.5562 -0.1756
-10 13 19 -5.6188 0.0419
-10 13 20 0.2980 0.0060
-10 13 21 2.6997 -0.0287
-10 13 22 -1.8172 0.0554
-10 13 23 5.6968 0.0101
-10 13 24 -7.6406 -0.1587
-10 13 25 1.7056 -0.1183
-10 14 1 0.1770 0.1034
-10 14 2 2.9959 0.0065
-10 14 3 3.5602 0.1556
-10 14 4 1.4653 0.0637
-10 14 5 -2.9380 -0.1306
-10 14 6 -3.0873 0.0751
-10 14 7 -0.9398 -0.0775
-10 14 8 -4.7699 0.0964
-10 14 9 -2.6371 -0.2828
-10 14 10 7.3344 0.0085
-10 14 11 -1.5998 -0.0460
-10 14 12 3.2545 0.0896
-10 14 13 2.4866 0.0627
-10 14 14 -0.2371 -0.0059
-10 14 15 -0.3590 0.0108
-10 14 16 5.5647 -0.0816
-10 14 17 -2.5500 -0.0215
-10 14 18 -3.4770 -0.0130
-10 14 19 -3.3297 -0.1916
-10 14 20 -0.6418 0.0644
-10 14 21 -1.8211 -0.0050
-10 14 22 7.3366 -0.1087
-10 14 23 -2.6927 0.1680
-10 14 24 -1.4328 -0.1177
-10 15 1 1.4582 -0.0213
-10 15 2 -1.2224 -0.1362
-10 15 3 1.2971 0.1297
-10 15 4 0.7260 -0.0261
-10 15 5 -1.2032 0.0665
-10 15 6 2.1181 -0.1979
-10 15 7 1.4422 0.0180
-10 15 8 -5.1048 -0.1216
-10 15 9 1.9876 -0.0215
-10 15 10 -1.7170 -0.0673
-10 15 11 0.1271 -0.0374
-10 15 12 0.3855 0.0307
-10 15 13 1.3523 0.0364
-10 15 14 -3.8068 0.1957
-10 15 15 -3.0549 0.0476
-10 15 16 -0.4078 0.0106
-10 15 17 -2.7882 0.0995
-10 15 18 1.1435 0.0453
-10 15 19 4.5913 0.0934
-10 15 20 -0.0842 -0.0145
-10 15 21 5.9381 -0.0272
-10 15 22 -3.1046 0.0352
-10 15 23 -1.0379 0.0530
-10 16 1 0.1221 0.0063
-10 16 2 -4.9840 -0.0174
-10 16 3 -1.7917 0.0554
-10 16 4 0.8837 0.0595
-10 16 5 1.7942 0.0966
-10 16 6 0.7660 -0.0882
-10 16 7 -1.5891 -0.0586
-10 16 8 -1.1921 -0.0684
-10 16 9 -3.6190 0.0460
-10 16 10 0.7956 -0.0141
-10 16 11 -2.1042 -0.0746
-10 16 12 1.2390 0.0260
-10 16 13 0.1698 -0.0234
-10 16 14 -0.6283 0.1893
-10 16 15 -3.0244 -0.0628
-10 16 16 4.3822 0.0953
-10 16 17 -1.2016 0.0625
-10 16 18 1.5764 -0.1488
-10 16 19 -0.4688 0.1513
-10 16 20 -4.6583 0.0773
-10 16 21 -2.3529 -0.1716
-10 16 22 -3.6981 -0.0916
-10 16 23 -0.7539 -0.1708
-10 17 1 -1.1495 0.0490
-10 17 2 1.7257 0.0167
-10 17 3 0.4507 -0.0489
-10 17 4 -1.3481 0.0116
-10 17 5 1.3438 0.0187
-10 17 6 0.5589 -0.0239
-10 17 7 0.2494 -0.0924
-10 17 8 0.2663 0.0360
-10 17 9 1.6209 0.0877
-10 17 10 1.9903 0.0140
-10 17 11 0.1259 0.0456
-10 17 12 -7.5100 -0.0478
-10 17 13 4.0161 -0.0570
-10 17 14 -0.0673 -0.0468
-10 17 15 0.8180 0.0074
-10 17 16 1.4812 0.0726
-10 17 17 8.6272 -0.0852
-10 17 18 1.6566 0.0030
-10 17 19 5.8544 -0.0817
-10 17 20 -4.6473 0.0943
-10 17 21 1.1854 -0.1522
-10 17 22 -0.2313 0.1605
-10 18 1 -3.3808 0.0813
-10 18 2 1.2559 0.0803
-10 18 3 -1.5506 0.0723
-10 18 4 -0.9620 -0.0324
-10 18 5 3.5523 0.0298
-10 18 6 2.5112 -0.0465
-10 18 7 -2.4276 0.0137
-10 18 8 -2.4201 -0.0839
-10 18 9 0.8152 -0.0439
-10 18 10 -1.9794 -0.0864
-10 18 11 1.3542 0.0098
-10 18 12 1.7249 -0.0130
-10 18 13 -5.0801 0.0349
-10 18 14 7.7756 0.0042
-10 18 15 5.5118 -0.0943
-10 18 16 -2.8234 0.2194
-10 18 17 0.8127 -0.1731
-10 18 18 -4.1317 0.0074
-10 18 19 -5.9690 -0.0319
-10 18 20 1.7320 -0.1484
-10 18 21 5.2080 0.1025
-10 19 1 1.3064 -0.0692
-10 19 2 1.3675 0.0777
-10 19 3 3.2721 0.1013
-10 19 4 -0.2113 0.0696
-10 19 5 0.6035 -0.0560
-10 19 6 -2.9468 -0.0793
-10 19 7 -0.2946 0.1481
-10 19 8 0.1907 -0.1846
-10 19 9 4.8420 0.0756
-10 19 10 -0.5534 -0.0409
-10 19 11 -3.3164 -0.0391
-10 19 12 0.1522 0.0143
-10 19 13 1.2260 0.0750
-10 19 14 4.9042 0.0068
-10 19 15 9.9714 0.0975
-10 19 16 2.2193 -0.0250
-10 19 17 -0.3247 0.0469
-10 19 18 -4.2809 0.0130
-10 19 19 -5.3392 0.0642
-10 19 20 4.2487 -0.1754
-10 20 1 -4.2892 -0.1114
-10 20 2 -1.7354 0.0841
-10 20 3 -4.5462 -0.0177
-10 20 4 3.1501 0.0641
-10 20 5 0.6553 0.0807
-10 20 6 -1.7265 -0.0920
-10 20 7 1.1184 0.0967
-10 20 8 2.3919 -0.0502
-10 20 9 -1.2319 0.1054
-10 20 10 -0.7874 0.0494
-10 20 11 -3.3403 -0.0593
-10 20 12 2.8814 -0.1470
-10 20 13 -3.1295 -0.0540
-10 20 14 -1.0302 -0.1405
-10 20 15 -1.7901 -0.0296
-10 20 16 -2.1373 -0.2143
-10 20 17 -0.8117 -0.0034
-10 20 18 2.2639 0.1742
-10 20 19 4.9462 0.2575
-10 21 1 5.4471 -0.0673
-10 21 2 -1.3628 0.0093
-10 21 3 -1.5670 -0.2369
-10 21 4 -1.3946 -0.0446
-10 21 5 0.5005 -0.1071
-10 21 6 -1.5037 -0.1029
-10 21 7 -0.2224 -0.0487
-10 21 8 -6.1176 0.0165
-10 21 9 -0.1356 0.0551
-10 21 10 1.2412 -0.0440
-10 21 11 0.1090 0.0433
-10 21 12 2.9140 0.0498
-10 21 13 -4.0264 0.0919
-10 21 14 6.2100 0.3429
-10 21 15 4.8956 0.0126
-10 21 16 3.5126 0.0133
-10 21 17 4.3927 -0.1640
-10 22 1 1.8015 0.0587
-10 22 2 -5.3788 0.1626
-10 22 3 2.5669 0.0735
-10 22 4 -0.8024 -0.0507
-10 22 5 -2.4904 -0.1659
-10 22 6 -2.3821 0.0185
-10 22 7 -3.2960 0.0257
-10 22 8 3.8029 -0.0767
-10 22 9 4.8728 -0.0387
-10 22 10 1.1171 -0.0644
-10 22 11 -4.1629 0.1832
-10 22 12 -2.4078 -0.1083
-10 22 13 -0.6897 0.0511
-10 22 14 6.1039 -0.1651
-10 22 15 -1.9212 -0.1408
-10 22 16 -5.9004 -0.4715
-10 23 1 -2.1130 -0.0432
-10 23 2 -6.5106 0.0647
-10 23 3 -0.5849 0.1575
-10 23 4 -1.1188 -0.0076
-10 23 5 -1.3556 -0.0496
-10 23 6 4.9393 0.0388
-10 23 7 -4.2712 -0.0158
-10 23 8 -5.0532 0.0819
-10 23 9 3.6111 -0.1706
-10 23 10 -5.3615 0.0120
-10 23 11 -3.1475 0.1862
-10 23 12 3.6338 -0.0294
-10 23 13 -6.1658 0.0373
-10 23 14 -7.7946 0.0604
-10 24 1 4.6476 -0.0092
-10 24 2 -4.9329 -0.0145
-10 24 3 -9.7351 -0.1762
-10 24 4 0.0487 -0.0270
-10 24 5 -0.5278 -0.1641
-10 24 6 -1.5264 -0.1186
-10 24 7 -3.1398 -0.2686
-10 24 8 3.6312 0.0666
-10 24 9 2.7750 -0.2345
-10 24 10 2.5569 -0.0548
-10 24 11 0.1644 0.1613
-10 24 12 -1.9591 -0.0374
-10 25 1 -0.6270 0.1354
-10 25 2 -2.6178 0.0543
-10 25 3 -0.3710 0.0799
-10 25 4 -3.0784 0.1154
-10 25 5 -1.0037 0.1772
-10 25 6 -4.6986 -0.1726
-10 25 7 -1.1160 -0.0121
-10 25 8 -6.9453 -0.1191
-10 25 9 -5.9235 -0.4123
-10 26 2 -4.1854 0.1203
-9 0 2 6.1763 -0.9093
-9 0 4 0.0249 -0.1256
-9 0 6 -2.0865 1.3870
-9 0 8 -8.5257 2.6642
-9 0 10 -10.2144 -0.4582
-9 0 12 -6.2578 -0.0273
-9 0 14 -0.3783 -0.1422
-9 0 16 7.2365 -0.0823
-9 0 18 1.6850 1.2666
-9 0 20 -3.3933 -0.6231
-9 0 22 -4.9842 -0.8102
-9 0 24 -1.2410 -1.1294
-9 0 26 -1.6363 -1.0808
-9 0 28 -3.8557 0.6091
-9 1 1 16.7543 0.0200
-9 1 2 3.2141 -1.6851
-9 1 3 22.7165 0.0436
-9 1 4 4.2658 -0.4829
-9 1 5 -2.1954 0.4338
-9 1 6 3.2196 -1.2508
-9 1 7 5.7870 0.7606
-9 1 8 1.9341 -0.0840
-9 1 9 -0.0337 0.4001
-9 1 10 2.2021 0.7778
-9 1 11 -3.6242 -0.2100
-9 1 12 -2.5148 0.2560
-9 1 13 0.5573 -0.1221
-9 1 14 -3.4333 1.2315
-9 1 15 2.2775 -0.3565
-9 1 16 1.5079 0.3585
-9 1 17 0.9280 0.0672
-9 1 18 -0.1813 0.8688
-9 1 19 4.5363 0.0354
-9 1 20 3.7083 0.9018
-9 1 21 -3.3847 -0.0789
-9 1 22 5.8707 0.2893
-9 1 23 -2.9352 -0.1462
-9 1 24 -3.1127 0.4021
-9 1 25 0.5162 -0.2871
-9 1 26 9.4522 -0.5670
-9 1 27 -4.2583 0.1860
-9 1 28 0.4719 -0.5620
-9 2 1 -34.7708 -0.4549
-9 2 2 3.0950 -0.3729
-9 2 3 5.4506 -0.2377
-9 2 4 6.0603 -0.1777
-9 2 5 6.3586 0.4789
-9 2 6 -0.4750 -0.1314
-9 2 7 -10.4266 -0.1414
-9 2 8 -1.0877 -0.3179
-9 2 9 3.5158 0.4032
-9 2 10 -2.0834 0.3653
-9 2 11 -3.8631 -0.3337
-9 2 12 0.5152 0.2736
-9 2 13 2.6834 0.0170
-9 2 14 2.0482 0.0783
-9 2 15 -0.0353 -0.0419
-9 2 16 1.6678 0.0279
-9 2 17 -2.9163 -0.3555
-9 2 18 0.9326 -0.3065
-9 2 19 -1.4651 0.2162
-9 2 20 0.1081 -0.0710
-9 2 21 -1.0582 -0.1393
-9 2 22 -3.9171 -0.1652
-9 2 23 -2.8559 0.0947
-9 2 24 2.9972 0.0163
-9 2 25 -2.1481 0.1606
-9 2 26 6.0586 -0.0026
-9 2 27 5.7070 -0.0343
-9 2 28 -0.2170 0.0244
-9 3 1 -12.5009 -0.1183
-9 3 2 2.1778 0.2647
-9 3 3 -4.8721 0.3066
-9 3 4 1.9484 -0.3979
-9 3 5 7.1322 0.2350
-9 3 6 8.0787 -0.1289
-9 3 7 -8.1078 0.2328
-9 3 8 2.7192 -0.2960
-9 3 9 -1.0974 -0.0343
-9 3 10 0.6440 -0.1476
-9 3 11 -3.7432 -0.6250
-9 3 12 -1.4835 0.4295
-9 3 13 -2.9803 -0.5513
-9 3 14 -2.5379 0.4301
-9 3 15 2.8389 -0.4715
-9 3 16 -4.6390 0.5881
-9 3 17 2.6074 0.1236
-9 3 18 2.6061 0.3762
-9 3 19 -4.1878 0.3448
-9 3 20 -0.0118 0.0610
-9 3 21 2.0975 0.1636
-9 3 22 -0.1167 -0.1257
-9 3 23 0.5481 0.0212
-9 3 24 6.5969 -0.0313
-9 3 25 -2.9483 -0.2339
-9 3 26 5.4637 -0.1065
-9 3 27 2.9404 0.0315
-9 3 28 -7.6124 -0.2069
-9 4 1 -13.1456 0.5865
-9 4 2 -0.1638 -0.4239
-9 4 3 3.0878 0.9575
-9 4 4 9.9604 -0.3076
-9 4 5 8.1435 0.4577
-9 4 6 5.1070 -0.0365
-9 4 7 3.6554 0.2972
-9 4 8 2.9091 0.2386
-9 4 9 0.3711 -0.5682
-9 4 10 3.6063 -0.4147
-9 4 11 0.6794 -0.3410
-9 4 12 4.2685 -0.4025
-9 4 13 -4.3963 -0.4127
-9 4 14 2.2258 -0.2591
-9 4 15 -0.4498 -0.0935
-9 4 16 -4.1937 -0.1271
-9 4 17 1.1149 0.0106
-9 4 18 1.0342 0.4648
-9 4 19 10.1964 -0.5066
-9 4 20 4.2589 0.1247
-9 4 21 -1.3301 -0.3812
-9 4 22 -1.2117 0.1400
-9 4 23 3.1948 -0.3304
-9 4 24 1.1906 0.0107
-9 4 25 4.8225 -0.0766
-9 4 26 6.0640 -0.2622
-9 4 27 -8.2244 0.3561
-9 4 28 2.4159 0.3480
-9 5 1 -5.7461 -0.0713
-9 5 2 -10.3885 -0.4123
-9 5 3 -16.6037 -0.0731
-9 5 4 -2.3858 0.0037
-9 5 5 6.0978 0.0909
-9 5 6 5.7905 0.0550
-9 5 7 4.2856 0.0763
-9 5 8 2.4935 0.1164
-9 5 9 -5.2436 0.1660
-9 5 10 1.4560 0.1151
-9 5 11 5.0760 0.2674
-9 5 12 0.6357 0.1468
-9 5 13 0.6661 0.3523
-9 5 14 0.3972 -0.0318
-9 5 15 -0.2677 -0.0157
-9 5 16 0.2139 -0.1541
-9 5 17 1.0903 -0.0949
-9 5 18 2.1111 -0.0399
-9 5 19 2.1231 -0.2903
-9 5 20 6.5635 -0.0028
-9 5 21 2.8477 0.0216
-9 5 22 -3.9887 0.1806
-9 5 23 3.6174 0.0860
-9 5 24 -4.4697 0.0386
-9 5 25 -5.0242 -0.0188
-9 5 26 1.0536 -0.1762
-9 5 27 -6.9958 0.0361
-9 5 28 6.0324 0.0097
-9 6 1 18.7716 0.2963
-9 6 2 -1.3990 -0.0653
-9 6 3 -12.2225 0.4769
-9 6 4 -10.9002 -0.0421
-9 6 5 2.1306 0.2167
-9 6 6 6.3226 -0.4286
-9 6 7 9.8278 -0.1623
-9 6 8 1.6487 -0.1490
-9 6 9 1.3028 -0.2388
-9 6 10 0.5459 0.1412
-9 6 11 3.6775 -0.3737
-9 6 12 0.8996 0.2076
-9 6 13 -1.1624 -0.1591
-9 6 14 3.6753 0.0548
-9 6 15 0.3032 0.1476
-9 6 16 -1.2772 -0.0781
-9 6 17 1.4553 -0.2296
-9 6 18 -4.0603 -0.2817
-9 6 19 -0.9392 -0.0797
-9 6 20 -1.1477 -0.1189
-9 6 21 -0.5337 -0.3030
-9 6 22 2.7117 0.1070
-9 6 23 2.5431 -0.3233
-9 6 24 7.1235 0.1200
-9 6 25 -0.8131 0.1119
-9 6 26 -1.1110 0.1517
-9 6 27 -7.0472 0.1280
-9 6 28 2.5285 -0.0494
-9 7 1 5.4581 -0.0694
-9 7 2 -6.7981 0.3071
-9 7 3 -1.0128 0.1637
-9 7 4 -2.5108 -0.0130
-9 7 5 -7.2872 0.2892
-9 7 6 0.7065 0.0865
-9 7 7 8.9616 0.2350
-9 7 8 2.0383 -0.2149
-9 7 9 2.5472 0.4075
-9 7 10 -2.1280 -0.1017
-9 7 11 5.0670 0.1368
-9 7 12 -4.7128 -0.1580
-9 7 13 2.8848 0.1372
-9 7 14 0.0882 -0.0783
-9 7 15 0.1878 0.0647
-9 7 16 3.1964 0.1288
-9 7 17 -0.1985 0.1177
-9 7 18 2.0399 0.2120
-9 7 19 0.3159 0.1678
-9 7 20 -3.0254 0.2504
-9 7 21 -0.8502 0.0743
-9 7 22 3.2299 -0.0362
-9 7 23 1.1449 -0.1118
-9 7 24 0.0622 0.0029
-9 7 25 6.8746 0.0107
-9 7 26 -3.5417 0.0978
-9 7 27 7.0028 -0.2300
-9 8 1 7.6582 -0.3417
-9 8 2 -4.9107 -0.0554
-9 8 3 -2.6618 -0.2541
-9 8 4 -5.0988 -0.1925
-9 8 5 -6.8923 -0.3647
-9 8 6 -5.5282 -0.1918
-9 8 7 2.9347 0.0441
-9 8 8 2.9266 0.0306
-9 8 9 0.4574 0.0195
-9 8 10 1.5127 -0.0123
-9 8 11 -0.5397 0.1827
-9 8 12 -0.0204 0.0669
-9 8 13 3.3703 -0.0181
-9 8 14 -0.9838 -0.0651
-9 8 15 4.4605 -0.0389
-9 8 16 0.9970 0.0059
-9 8 17 2.1773 0.0816
-9 8 18 -2.3670 0.0986
-9 8 19 -5.5212 -0.0935
-9 8 20 -0.6761 -0.0911
-9 8 21 1.9778 0.2095
-9 8 22 4.4353 -0.0900
-9 8 23 2.4146 -0.0571
-9 8 24 -5.5809 0.1168
-9 8 25 -0.6138 -0.1171
-9 8 26 -8.8944 0.0227
-9 8 27 -3.2786 0.2154
-9 9 1 0.8132 0.1234
-9 9 2 8.1293 -0.3847
-9 9 3 4.6210 0.0606
-9 9 4 -2.0413 0.0529
-9 9 5 -4.9799 -0.2326
-9 9 6 -6.3284 -0.0281
-9 9 7 -2.0837 -0.0681
-9 9 8 2.5603 0.1219
-9 9 9 4.4837 -0.1083
-9 9 10 -0.9331 0.0024
-9 9 11 2.9260 0.0706
-9 9 12 -1.5397 -0.0911
-9 9 13 -4.7471 0.1585
-9 9 14 0.1719 0.0042
-9 9 15 -2.8455 0.2718
-9 9 16 0.4326 0.0807
-9 9 17 -5.3594 0.0231
-9 9 18 0.2079 0.1555
-9 9 19 -1.3843 -0.0708
-9 9 20 0.4040 0.0819
-9 9 21 -0.7287 0.0466
-9 9 22 -3.4021 0.0722
-9 9 23 -1.8314 -0.0024
-9 9 24 2.4497 -0.0928
-9 9 25 4.2772 -0.0996
-9 9 26 4.4737 0.0212
-9 9 27 -0.8468 0.0012
-9 10 1 -5.4017 -0.1857
-9 10 2 -1.7150 -0.0749
-9 10 3 5.9002 -0.1339
-9 10 4 3.1380 0.0943
-9 10 5 -3.5361 -0.0199
-9 10 6 -1.8714 -0.0721
-9 10 7 -8.5160 -0.1786
-9 10 8 -0.8066 -0.1508
-9 10 9 1.3300 0.1668
-9 10 10 6.6954 -0.1821
-9 10 11 -2.2221 0.0209
-9 10 12 0.0715 -0.1616
-9 10 13 0.9106 0.1093
-9 10 14 -3.2568 -0.1383
-9 10 15 2.5162 0.1989
-9 10 16 0.3614 0.0319
-9 10 17 -3.4023 -0.0498
-9 10 18 1.2022 -0.1000
-9 10 19 -1.3637 0.0595
-9 10 20 -3.4380 -0.0721
-9 10 21 5.6804 -0.1125
-9 10 22 5.5174 0.0017
-9 10 23 -5.3640 -0.0260
-9 10 24 -1.9095 -0.0178
-9 10 25 -8.8263 0.0584
-9 10 26 0.7787 -0.0630
-9 11 1 -0.4376 -0.2043
-9 11 2 6.1906 0.2352
-9 11 3 -1.5811 -0.0705
-9 11 4 -0.0440 0.1661
-9 11 5 3.2021 0.0852
-9 11 6 0.5509 0.2128
-9 11 7 -3.8138 -0.0122
-9 11 8 -2.9070 0.1314
-9 11 9 -3.9000 0.0312
-9 11 10 0.4768 -0.0435
-9 11 11 -3.3510 -0.1380
-9 11 12 6.5900 0.0017
-9 11 13 -2.5688 -0.0246
-9 11 14 -1.0614 -0.1420
-9 11 15 -2.3431 0.0457
-9 11 16 -0.6057 -0.0844
-9 11 17 4.2818 0.1186
-9 11 18 2.9120 -0.1439
-9 11 19 2.7810 0.1803
-9 11 20 1.2478 0.0873
-9 11 21 -6.6044 0.0233
-9 11 22 -2.6099 -0.0525
-9 11 23 -0.3790 -0.0129
-9 11 24 2.0524 0.1257
-9 11 25 1.1940 0.0371
-9 11 26 -1.4807 -0.3930
-9 12 1 -3.2550 0.0262
-9 12 2 3.8592 -0.0804
-9 12 3 3.9464 0.0235
-9 12 4 2.2534 -0.1306
-9 12 5 4.2322 -0.1186
-9 12 6 3.4005 0.0914
-9 12 7 -4.1057 0.0961
-9 12 8 -2.4982 0.0933
-9 12 9 -4.3852 -0.0463
-9 12 10 -1.1685 -0.0346
-9 12 11 4.8940 0.0575
-9 12 12 2.0799 -0.0087
-9 12 13 1.2046 -0.0124
-9 12 14 4.1479 -0.0084
-9 12 15 -1.6059 -0.1343
-9 12 16 -6.4853 -0.0341
-9 12 17 -1.3826 0.0197
-9 12 18 -4.4619 0.0274
-9 12 19 0.7470 -0.1028
-9 12 20 0.2740 -0.1157
-9 12 21 -2.7053 -0.0515
-9 12 22 -1.9771 -0.1995
-9 12 23 -0.8711 -0.0340
-9 12 24 -4.0478 -0.1091
-9 12 25 -2.6465 0.0578
-9 13 1 -1.4215 0.1713
-9 13 2 1.3200 -0.0455
-9 13 3 0.5823 0.1224
-9 13 4 2.7355 0.1273
-9 13 5 4.4454 0.0961
-9 13 6 0.0298 0.0526
-9 13 7 0.4728 0.0916
-9 13 8 -6.0690 0.0176
-9 13 9 -5.5947 -0.0173
-9 13 10 2.1155 -0.0978
-9 13 11 -2.3747 0.0204
-9 13 12 1.8391 -0.0498
-9 13 13 -0.7145 0.0939
-9 13 14 0.7613 -0.0139
-9 13 15 -0.5537 0.0404
-9 13 16 1.6854 -0.0146
-9 13 17 1.1890 0.1195
-9 13 18 4.5651 -0.0443
-9 13 19 -2.7064 0.1012
-9 13 20 0.5305 -0.0472
-9 13 21 5.1154 0.1804
-9 13 22 1.4379 0.0851
-9 13 23 3.3492 -0.0438
-9 13 24 -1.5751 -0.0293
-9 13 25 -0.9547 0.0594
-9 14 1 3.4304 -0.0719
-9 14 2 -0.5645 0.0400
-9 14 3 -2.0934 0.0396
-9 14 4 -0.0956 0.0258
-9 14 5 1.2960 0.0354
-9 14 6 -1.0478 0.0349
-9 14 7 3.7733 -0.1160
-9 14 8 0.0105 0.1221
-9 14 9 1.3345 -0.1530
-9 14 10 -4.9973 0.0306
-9 14 11 -2.2367 -0.1205
-9 14 12 1.0646 0.0638
-9 14 13 1.0500 0.1158
-9 14 14 0.5247 0.0726
-9 14 15 -5.6353 0.0826
-9 14 16 5.1536 -0.0001
-9 14 17 2.3202 -0.0335
-9 14 18 -0.7670 -0.0243
-9 14 19 6.7392 0.1168
-9 14 20 -3.6316 -0.0527
-9 14 21 0.1849 -0.0748
-9 14 22 -1.8167 0.0299
-9 14 23 -0.7731 -0.1532
-9 14 24 -3.4943 0.0588
-9 15 1 1.3365 -0.0495
-9 15 2 -4.5010 0.0099
-9 15 3 2.9769 0.0210
-9 15 4 -0.5742 -0.1225
-9 15 5 -0.3171 0.1210
-9 15 6 3.4542 -0.0131
-9 15 7 1.7817 -0.0206
-9 15 8 6.0261 -0.0105
-9 15 9 1.4514 0.0242
-9 15 10 -2.0639 -0.0414
-9 15 11 -3.2586 -0.0403
-9 15 12 -5.3571 0.0430
-9 15 13 -0.2901 0.0483
-9 15 14 2.0532 0.1252
-9 15 15 -0.0275 -0.0781
-9 15 16 3.6052 0.1324
-9 15 17 0.9391 0.0475
-9 15 18 4.8914 0.0544
-9 15 19 -3.9844 -0.0278
-9 15 20 3.5540 0.0053
-9 15 21 0.2202 -0.1116
-9 15 22 2.8905 -0.2018
-9 15 23 4.8774 0.1880
-9 16 1 0.0734 -0.0706
-9 16 2 -2.2362 -0.0235
-9 16 3 -2.4479 -0.0315
-9 16 4 0.8959 -0.1045
-9 16 5 -2.1104 -0.0250
-9 16 6 2.0041 0.1045
-9 16 7 1.8506 0.1130
-9 16 8 0.6441 0.0077
-9 16 9 2.3045 -0.0467
-9 16 10 2.3360 0.0109
-9 16 11 -2.9333 -0.0000
-9 16 12 -3.6891 -0.0171
-9 16 13 -0.5052 -0.1137
-9 16 14 1.1324 -0.0134
-9 16 15 1.6778 -0.1598
-9 16 16 1.2754 0.0418
-9 16 17 5.6662 0.0189
-9 16 18 0.3748 0.0064
-9 16 19 -1.5574 0.0641
-9 16 20 4.2516 -0.1062
-9 16 21 3.2262 0.0555
-9 16 22 -1.1793 -0.1495
-9 16 23 -3.5121 -0.1105
-9 17 1 2.3554 0.0437
-9 17 2 0.4301 -0.0449
-9 17 3 4.2803 0.0565
-9 17 4 -0.8667 0.0518
-9 17 5 2.4800 -0.0248
-9 17 6 -2.2430 0.0403
-9 17 7 0.8999 0.0126
-9 17 8 4.4868 0.0475
-9 17 9 -0.3662 -0.0565
-9 17 10 -1.8475 0.0082
-9 17 11 -4.2058 0.0168
-9 17 12 -5.0503 0.0979
-9 17 13 2.1192 0.0782
-9 17 14 -0.4949 0.1108
-9 17 15 -6.5439 0.1105
-9 17 16 3.9836 0.1106
-9 17 17 -4.1621 -0.0122
-9 17 18 0.7577 0.0233
-9 17 19 -2.4537 -0.1149
-9 17 20 -3.3420 0.0077
-9 17 21 4.4960 -0.2730
-9 17 22 -5.4971 -0.1512
-9 18 1 -3.3149 0.0284
-9 18 2 -2.1254 0.0132
-9 18 3 0.2255 0.0902
-9 18 4 -0.8730 0.0694
-9 18 5 -1.1917 0.2078
-9 18 6 1.8008 -0.0427
-9 18 7 -1.2859 -0.0527
-9 18 8 0.6317 -0.0717
-9 18 9 0.8355 -0.0892
-9 18 10 0.0219 -0.0469
-9 18 11 2.2428 -0.0405
-9 18 12 -4.4063 -0.0290
-9 18 13 -2.9443 -0.1565
-9 18 14 -0.0344 -0.0153
-9 18 15 -3.5671 -0.0058
-9 18 16 -8.3387 0.0167
-9 18 17 8.1041 -0.1586
-9 18 18 -2.9220 -0.1479
-9 18 19 1.9312 0.0223
-9 18 20 -0.5488 0.3354
-9 18 21 -5.1200 0.0489
-9 19 1 -0.4912 -0.1244
-9 19 2 -1.2405 -0.0071
-9 19 3 -0.8393 -0.0105
-9 19 4 -0.6689 0.0665
-9 19 5 0.2724 0.1362
-9 19 6 0.6662 -0.0232
-9 19 7 0.1874 0.0858
-9 19 8 -0.3247 -0.0527
-9 19 9 0.3713 0.0583
-9 19 10 4.2760 -0.0980
-9 19 11 1.7883 -0.0186
-9 19 12 4.2214 -0.0808
-9 19 13 -6.2382 -0.0699
-9 19 14 2.0112 0.0470
-9 19 15 0.5801 0.0085
-9 19 16 -4.3780 0.1998
-9 19 17 6.0421 0.0389
-9 19 18 -3.6458 -0.0549
-9 19 19 2.2488 0.1317
-9 19 20 1.0751 0.1046
-9 20 1 -2.6178 0.0004
-9 20 2 1.0118 0.0467
-9 20 3 1.6209 -0.0160
-9 20 4 -1.2087 0.0506
-9 20 5 2.5627 -0.0669
-9 20 6 1.7674 -0.0529
-9 20 7 -0.8910 -0.0306
-9 20 8 -1.8533 -0.1054
-9 20 9 0.9422 0.0478
-9 20 10 -1.9397 -0.0347
-9 20 11 2.8735 0.1522
-9 20 12 -0.9538 0.0008
-9 20 13 4.5234 0.0818
-9 20 14 -4.1740 0.1253
-9 20 15 -0.9328 0.0126
-9 20 16 0.1413 0.1805
-9 20 17 -4.2792 -0.0987
-9 20 18 -4.5878 -0.3207
-9 20 19 -4.6044 -0.0342
-9 21 1 -4.5871 0.0221
-9 21 2 -0.9661 0.0527
-9 21 3 -2.4402 -0.0065
-9 21 4 -1.9476 -0.0257
-9 21 5 -1.6668 -0.1358
-9 21 6 -0.7239 -0.0913
-9 21 7 -4.4374 0.0018
-9 21 8 1.4580 -0.0023
-9 21 9 5.5005 -0.0174
-9 21 10 0.5742 -0.0428
-9 21 11 2.2926 0.0345
-9 21 12 -0.9048 -0.1351
-9 21 13 -4.4368 0.0859
-9 21 14 -4.5599 0.0487
-9 21 15 0.8373 -0.0327
-9 21 16 15.0612 0.1918
-9 21 17 2.6467 -0.0475
-9 22 1 12.6323 0.0177
-9 22 2 -1.8638 -0.0796
-9 22 3 0.5451 -0.0237
-9 22 4 0.1636 0.0959
-9 22 5 0.6346 0.0488
-9 22 6 2.4186 0.0415
-9 22 7 -3.9920 -0.0907
-9 22 8 -0.0271 0.0503
-9 22 9 0.0735 0.0865
-9 22 10 -0.6585 -0.0689
-9 22 11 8.7613 -0.0184
-9 22 12 6.1430 -0.0511
-9 22 13 4.6220 0.1065
-9 22 14 3.4244 -0.0151
-9 22 15 0.3843 0.0697
-9 22 16 -1.9753 -0.0635
-9 23 1 8.0439 -0.0969
-9 23 2 -3.1082 -0.0218
-9 23 3 -7.0598 -0.1793
-9 23 4 -4.1444 -0.0631
-9 23 5 -1.5162 -0.0229
-9 23 6 3.1928 -0.0993
-9 23 7 -0.9411 -0.0842
-9 23 8 -4.3767 0.0745
-9 23 9 1.8331 0.0331
-9 23 10 0.1542 -0.0235
-9 23 11 1.9974 -0.0067
-9 23 12 1.8564 -0.1059
-9 23 13 -0.6007 0.1901
-9 23 14 7.7812 -0.0568
-9 24 1 3.0473 0.0258
-9 24 2 1.9670 0.1279
-9 24 3 2.4882 -0.0473
-9 24 4 4.1158 -0.0217
-9 24 5 1.0388 -0.1234
-9 24 6 -0.9108 0.1379
-9 24 7 -0.9072 0.0400
-9 24 8 -3.3356 -0.0743
-9 24 9 6.7826 -0.0064
-9 24 10 0.3492 -0.0413
-9 24 11 -5.4968 -0.0633
-9 24 12 9.2572 0.0489
-9 25 1 3.3716 -0.0525
-9 25 2 7.2195 0.1939
-9 25 3 4.5580 0.0540
-9 25 4 4.9542 0.0310
-9 25 5 -0.3141 -0.0794
-9 25 6 -5.3769 0.1586
-9 25 7 -2.8649 0.0659
-9 25 8 1.4116 -0.0850
-9 25 9 -3.9436 -0.1685
-9 25 10 1.7413 -0.4241
-9 26 1 0.1985 -0.0432
-9 26 2 2.7778 -0.1000
-9 26 3 1.2125 0.1779
-9 26 4 -0.4189 0.1975
-9 26 5 -1.1619 0.2552
-8 0 2 -26.1670 -1.6779
-8 0 4 7.3782 -0.1052
-8 0 6 -4.6453 1.1483
-8 0 8 1.9403 1.2071
-8 0 10 6.9989 2.9095
-8 0 12 1.9863 -0.2875
-8 0 14 3.4975 -0.7091
-8 0 16 -0.6352 -0.8176
-8 0 18 -6.8708 -1.2710
-8 0 20 -2.1612 0.6418
-8 0 22 1.6256 -0.6635
-8 0 24 -2.1746 -0.5591
-8 0 26 -9.1731 -0.5875
-8 0 28 -0.4022 -0.7003
-8 1 1 0.2711 -0.9539
-8 1 2 -22.7014 -0.4759
-8 1 3 -13.9470 -0.2445
-8 1 4 -13.2422 -0.8465
-8 1 5 4.4321 0.4518
-8 1 6 4.8786 0.1285
-8 1 7 6.6669 0.2561
-8 1 8 -10.5440 -0.0177
-8 1 9 1.9952 0.4168
-8 1 10 -2.2623 0.8856
-8 1 11 2.9885 0.3415
-8 1 12 -1.0389 1.5780
-8 1 13 -0.8594 -0.3519
-8 1 14 -1.3276 0.7112
-8 1 15 -1.5000 -0.1780
-8 1 16 1.1251 0.9909
-8 1 17 -4.4100 -0.4324
-8 1 18 -0.3846 -0.0668
-8 1 19 0.7178 0.0786
-8 1 20 5.4762 -0.0872
-8 1 21 3.6349 0.0543
-8 1 22 -6.5824 0.0027
-8 1 23 0.1374 -0.1222
-8 1 24 -5.2373 -0.4548
-8 1 25 5.0126 -0.1086
-8 1 26 3.5405 -0.1302
-8 1 27 4.1306 -0.3431
-8 1 28 -4.0727 -0.5768
-8 2 1 27.3470 0.1042
-8 2 2 -8.4903 0.0089
-8 2 3 -1.0766 -0.2896
-8 2 4 -2.3033 -0.4058
-8 2 5 -2.6407 -0.2435
-8 2 6 4.2389 -0.1191
-8 2 7 12.4186 0.1560
-8 2 8 -0.9508 0.1960
-8 2 9 2.6825 -0.4451
-8 2 10 2.8930 -0.0945
-8 2 11 5.3556 0.2719
-8 2 12 4.0508 0.2188
-8 2 13 4.5753 -0.3133
-8 2 14 -0.9444 0.1456
-8 2 15 -0.8582 0.0017
-8 2 16 -0.1724 -0.0576
-8 2 17 -2.8872 0.1514
-8 2 18 2.0947 -0.0799
-8 2 19 -2.0694 -0.3679
-8 2 20 1.8738 -0.2776
-8 2 21 0.2940 0.2091
-8 2 22 -4.3966 -0.1539
-8 2 23 1.3612 -0.1423
-8 2 24 -3.0618 -0.0523
-8 2 25 -0.2633 0.0251
-8 2 26 2.3067 -0.0631
-8 2 27 -4.4640 0.2876
-8 2 28 2.8534 -0.1460
-8 3 1 -4.1853 -0.0308
-8 3 2 -15.5285 -0.4284
-8 3 3 -3.9718 -0.8548
-8 3 4 -13.7224 0.1405
-8 3 5 -4.3096 -0.2772
-8 3 6 0.8963 0.1533
-8 3 7 -0.0064 0.0204
-8 3 8 -5.5760 0.2898
-8 3 9 0.6295 0.3531
-8 3 10 -0.2569 0.0907
-8 3 11 2.1460 0.2104
-8 3 12 0.8310 0.1111
-8 3 13 2.5639 -0.2501
-8 3 14 1.9491 0.2970
-8 3 15 1.2425 -0.2463
-8 3 16 6.7986 0.4891
-8 3 17 3.8044 -0.1782
-8 3 18 -7.5582 0.4703
-8 3 19 -1.7889 0.2286
-8 3 20 -1.5425 0.1190
-8 3 21 -5.9330 0.3803
-8 3 22 3.7848 -0.1717
-8 3 23 3.0302 0.0902
-8 3 24 2.8008 -0.3947
-8 3 25 3.1375 0.2312
-8 3 26 -0.7939 -0.4527
-8 3 27 6.3731 -0.3574
-8 3 28 -4.9859 -0.0940
-8 4 1 5.8820 0.2348
-8 4 2 15.5914 -0.9119
-8 4 3 2.0158 0.4335
-8 4 4 -15.5977 -0.4232
-8 4 5 -12.8278 0.5709
-8 4 6 -2.9032 -0.1435
-8 4 7 -4.0994 0.1695
-8 4 8 3.2666 0.0263
-8 4 9 2.3684 -0.0602
-8 4 10 -0.2302 0.3516
-8 4 11 -1.2772 -0.9152
-8 4 12 -1.9436 -0.2344
-8 4 13 4.4157 -0.7147
-8 4 14 -2.2580 -0.1735
-8 4 15 2.8459 -0.5584
-8 4 16 -0.4186 -0.1024
-8 4 17 -0.3984 -0.2820
-8 4 18 1.9172 -0.1328
-8 4 19 -4.2040 0.2320
-8 4 20 -3.2372 0.4393
-8 4 21 -2.1884 -0.1701
-8 4 22 6.3492 0.1450
-8 4 23 4.9227 -0.0988
-8 4 24 -1.7447 0.1130
-8 4 25 -4.5566 -0.0649
-8 4 26 2.5691 -0.1096
-8 4 27 5.1096 -0.1148
-8 4 28 2.2038 -0.0741
-8 5 1 -2.9294 0.2893
-8 5 2 16.6166 -0.1063
-8 5 3 12.2753 0.3123
-8 5 4 2.6278 -0.1780
-8 5 5 -6.3732 -0.1114
-8 5 6 -9.1732 -0.0816
-8 5 7 -4.2366 0.0471
-8 5 8 4.0089 -0.1134
-8 5 9 1.2308 -0.0047
-8 5 10 3.2641 0.0911
-8 5 11 -2.5542 -0.0315
-8 5 12 6.0380 0.2057
-8 5 13 -1.0064 0.0858
-8 5 14 0.8573 0.0862
-8 5 15 6.4359 0.1448
-8 5 16 -2.8964 -0.0279
-8 5 17 2.8246 0.0056
-8 5 18 -4.9771 -0.2208
-8 5 19 -4.5542 -0.0582
-8 5 20 -1.5693 -0.1370
-8 5 21 0.3414 -0.2335
-8 5 22 2.6595 -0.0421
-8 5 23 5.8725 -0.0979
-8 5 24 5.1644 0.0122
-8 5 25 5.7749 0.1174
-8 5 26 1.8417 0.0484
-8 5 27 0.2089 0.1434
-8 5 28 2.1327 -0.2140
-8 6 1 -10.1131 0.0823
-8 6 2 8.0656 0.4430
-8 6 3 -1.4388 0.1183
-8 6 4 2.3730 0.0630
-8 6 5 -2.7512 0.2995
-8 6 6 -6.8957 -0.0589
-8 6 7 -9.4040 0.3045
-8 6 8 0.7755 -0.1781
-8 6 9 -1.4383 -0.1933
-8 6 10 -1.0362 -0.2045
-8 6 11 -0.0077 -0.5133
-8 6 12 -1.0582 0.0797
-8 6 13 1.9892 -0.6723
-8 6 14 1.0841 0.2779
-8 6 15 0.7973 -0.4110
-8 6 16 -2.4205 0.1660
-8 6 17 1.9763 0.0058
-8 6 18 -2.7800 0.1197
-8 6 19 8.6488 -0.0020
-8 6 20 1.5537 -0.1977
-8 6 21 -2.1538 0.1053
-8 6 22 -3.3737 -0.0234
-8 6 23 -1.8770 -0.1719
-8 6 24 -1.2356 0.0328
-8 6 25 -1.5753 -0.1459
-8 6 26 -6.1927 0.0279
-8 6 27 -6.0285 -0.0350
-8 6 28 -2.7988 0.1431
-8 7 1 1.8871 0.3009
-8 7 2 15.5439 -0.3355
-8 7 3 9.1097 0.1983
-8 7 4 4.1016 0.0844
-8 7 5 7.7295 0.1600
-8 7 6 -1.8780 0.1156
-8 7 7 -6.4887 0.2752
-8 7 8 0.6995 0.2413
-8 7 9 -3.3454 0.2369
-8 7 10 3.2362 -0.0368
-8 7 11 0.0952 0.1268
-8 7 12 1.4169 -0.0759
-8 7 13 -2.2012 0.0468
-8 7 14 2.6142 -0.0409
-8 7 15 -1.4060 -0.0401
-8 7 16 -5.5490 -0.1052
-8 7 17 0.9542 -0.1792
-8 7 18 -0.3076 0.1651
-8 7 19 -0.5927 -0.0501
-8 7 20 -0.1170 0.1434
-8 7 21 -2.2573 -0.0229
-8 7 22 5.5793 0.0630
-8 7 23 1.0095 -0.1113
-8 7 24 3.8293 0.1523
-8 7 25 -0.9169 -0.0633
-8 7 26 -0.0136 -0.2013
-8 7 27 -8.9223 -0.0731
-8 8 1 -5.2547 -0.2326
-8 8 2 -3.6880 -0.0097
-8 8 3 -1.1647 -0.2720
-8 8 4 10.4640 -0.1166
-8 8 5 7.5464 -0.2521
-8 8 6 -0.6596 -0.2504
-8 8 7 -2.5436 -0.2854
-8 8 8 -6.4528 -0.2568
-8 8 9 -1.0725 0.2746
-8 8 10 -2.0068 -0.0510
-8 8 11 5.2545 0.0447
-8 8 12 1.8785 -0.1482
-8 8 13 -0.9967 0.3892
-8 8 14 4.1162 0.0305
-8 8 15 -3.4839 0.0869
-8 8 16 -2.2790 0.1388
-8 8 17 1.5500 -0.2380
-8 8 18 2.0391 0.0321
-8 8 19 3.0842 -0.0227
-8 8 20 1.1002 0.1399
-8 8 21 0.8228 -0.1905
-8 8 22 -1.3045 0.0803
-8 8 23 -7.3722 0.0375
-8 8 24 2.3615 -0.0233
-8 8 25 -1.7616 0.0238
-8 8 26 -4.5959 -0.0453
-8 8 27 3.0565 -0.2661
-8 9 1 7.6510 -0.0950
-8 9 2 -7.5388 -0.0874
-8 9 3 -2.7725 0.0754
-8 9 4 2.3236 -0.2170
-8 9 5 7.6421 0.1709
-8 9 6 3.4634 -0.0485
-8 9 7 -0.1106 -0.0754
-8 9 8 -4.1768 0.0289
-8 9 9 -8.8769 -0.0328
-8 9 10 -1.1228 0.1550
-8 9 11 0.5425 -0.0362
-8 9 12 -1.2392 0.1421
-8 9 13 -0.0026 0.0788
-8 9 14 -2.8128 0.0268
-8 9 15 1.3819 0.0424
-8 9 16 -0.2126 0.0530
-8 9 17 -1.9349 0.0987
-8 9 18 3.6036 0.0700
-8 9 19 5.9494 0.0154
-8 9 20 0.4649 0.1189
-8 9 21 -0.2064 -0.0294
-8 9 22 -2.2164 0.0332
-8 9 23 0.6902 -0.1322
-8 9 24 3.5154 0.1402
-8 9 25 -2.3462 -0.2018
-8 9 26 -4.2404 -0.0155
-8 9 27 5.3667 -0.2868
-8 10 1 2.6976 -0.0107
-8 10 2 -1.3528 -0.1064
-8 10 3 0.9249 -0.2580
-8 10 4 1.9216 -0.2116
-8 10 5 7.1169 -0.0171
-8 10 6 3.5266 -0.0375
-8 10 7 8.6483 0.0758
-8 10 8 2.7145 -0.1340
-8 10 9 -2.0819 -0.0274
-8 10 10 -3.5037 -0.1911
-8 10 11 -3.2418 0.1704
-8 10 12 -0.1209 -0.1108
-8 10 13 -2.6206 -0.0004
-8 10 14 1.6116 -0.1392
-8 10 15 0.2464 -0.0186
-8 10 16 2.4235 -0.0405
-8 10 17 -3.3475 0.1178
-8 10 18 0.1851 0.0630
-8 10 19 4.1106 -0.0891
-8 10 20 -0.4622 -0.0649
-8 10 21 -0.1517 0.0043
-8 10 22 2.2785 0.0921
-8 10 23 -2.0828 -0.2776
-8 10 24 -3.3032 0.1382
-8 10 25 1.6840 -0.0756
-8 10 26 4.0431 -0.0372
-8 11 1 -1.8527 -0.1579
-8 11 2 -10.2134 0.0209
-8 11 3 -5.9430 -0.1908
-8 11 4 -1.0711 0.3133
-8 11 5 -0.7707 -0.0938
-8 11 6 2.8661 0.0366
-8 11 7 1.7165 0.0634
-8 11 8 2.0838 0.0039
-8 11 9 -0.8091 0.0744
-8 11 10 -2.7984 -0.0390
-8 11 11 -1.7122 0.1788
-8 11 12 -5.0423 -0.1361
-8 11 13 0.7685 -0.0647
-8 11 14 2.1913 -0.1616
-8 11 15 -2.0655 -0.0443
-8 11 16 8.5566 -0.0442
-8 11 17 0.3314 -0.0539
-8 11 18 4.6890 -0.0880
-8 11 19 -0.9677 0.1489
-8 11 20 2.0672 -0.0532
-8 11 21 -0.6131 0.0450
-8 11 22 5.5121 0.0220
-8 11 23 1.9378 0.1322
-8 11 24 -1.2355 0.0502
-8 11 25 8.2320 -0.2826
-8 11 26 -0.1555 0.1928
-8 12 1 -1.0342 -0.1114
-8 12 2 -0.8158 -0.1123
-8 12 3 2.9337 -0.0718
-8 12 4 -2.8666 -0.0201
-8 12 5 -0.5441 -0.0407
-8 12 6 -0.2561 -0.0363
-8 12 7 4.5323 -0.0977
-8 12 8 5.3781 0.0151
-8 12 9 0.7441 -0.0260
-8 12 10 1.6187 0.0627
-8 12 11 -8.2172 -0.1184
-8 12 12 -1.1625 -0.1721
-8 12 13 3.5065 0.0045
-8 12 14 -7.3681 -0.1098
-8 12 15 1.2223 -0.0537
-8 12 16 -1.2734 0.0291
-8 12 17 -0.5063 -0.1027
-8 12 18 2.7813 -0.0554
-8 12 19 -4.0393 0.0007
-8 12 20 3.7771 0.0577
-8 12 21 0.6169 -0.0298
-8 12 22 3.8124 -0.0117
-8 12 23 0.1498 0.0680
-8 12 24 8.2644 -0.0808
-8 12 25 -1.6118 0.0406
-8 13 1 -4.6589 -0.0320
-8 13 2 3.2244 0.1098
-8 13 3 0.1433 0.0800
-8 13 4 -1.4512 0.0508
-8 13 5 -3.4523 0.1109
-8 13 6 3.7127 0.0874
-8 13 7 2.0815 -0.0176
-8 13 8 1.6525 0.0140
-8 13 9 5.6941 0.0585
-8 13 10 0.4064 -0.0702
-8 13 11 0.3164 0.0014
-8 13 12 -5.1731 0.0051
-8 13 13 0.8317 0.0105
-8 13 14 4.1339 -0.1872
-8 13 15 -0.1934 0.1231
-8 13 16 -0.4265 0.0811
-8 13 17 -0.0311 0.0162
-8 13 18 0.4680 -0.0633
-8 13 19 0.8231 0.0516
-8 13 20 1.0148 0.0615
-8 13 21 -4.7113 0.1005
-8 13 22 2.8146 0.0051
-8 13 23 0.2369 0.0855
-8 13 24 -0.3080 -0.2144
-8 13 25 1.9168 0.1884
-8 14 1 -3.0225 -0.1101
-8 14 2 1.0867 0.0704
-8 14 3 -2.9045 -0.0827
-8 14 4 -5.9212 0.0289
-8 14 5 0.3393 -0.0860
-8 14 6 -3.0321 -0.0154
-8 14 7 -0.7709 0.0583
-8 14 8 2.7092 0.0183
-8 14 9 -0.3765 -0.0292
-8 14 10 2.2560 0.0412
-8 14 11 -0.7250 0.0012
-8 14 12 -0.8438 0.0422
-8 14 13 -0.2481 -0.0502
-8 14 14 -3.1173 -0.0299
-8 14 15 2.0698 -0.0182
-8 14 16 -2.5742 -0.0376
-8 14 17 -3.1142 0.1768
-8 14 18 4.4030 -0.0872
-8 14 19 10.3897 -0.0602
-8 14 20 1.4023 -0.0733
-8 14 21 -2.0991 -0.0027
-8 14 22 3.6758 -0.0221
-8 14 23 1.8729 -0.1586
-8 14 24 4.4312 -0.1887
-8 15 1 -2.6956 -0.0229
-8 15 2 3.0938 -0.0902
-8 15 3 -0.5506 0.0150
-8 15 4 1.0426 0.0201
-8 15 5 -3.3900 -0.0447
-8 15 6 -2.9419 0.0316
-8 15 7 -1.2394 0.0273
-8 15 8 -5.0214 0.0674
-8 15 9 2.3014 0.0074
-8 15 10 -2.2373 0.0384
-8 15 11 0.9958 -0.1158
-8 15 12 3.9840 0.0790
-8 15 13 -1.1082 0.0157
-8 15 14 -1.7324 0.0656
-8 15 15 4.1781 0.0314
-8 15 16 -1.6249 0.1781
-8 15 17 -1.4883 0.0476
-8 15 18 -2.9308 0.0755
-8 15 19 1.6817 -0.0703
-8 15 20 -4.2105 0.0692
-8 15 21 5.1735 0.1214
-8 15 22 -8.2458 0.0774
-8 15 23 -2.0075 -0.0616
-8 15 24 -0.1661 -0.3817
-8 16 1 -1.0740 0.0193
-8 16 2 -1.5343 -0.0892
-8 16 3 -0.6212 -0.0430
-8 16 4 -1.4112 -0.0450
-8 16 5 0.1511 -0.0227
-8 16 6 2.1477 -0.0145
-8 16 7 -3.6628 -0.0355
-8 16 8 -0.5326 0.0817
-8 16 9 -0.3506 0.1380
-8 16 10 1.5021 -0.0007
-8 16 11 3.0975 -0.0620
-8 16 12 -2.0498 -0.0357
-8 16 13 -2.3937 0.0126
-8 16 14 3.7420 0.0105
-8 16 15 0.3421 -0.0485
-8 16 16 3.0100 -0.0689
-8 16 17 5.3444 -0.1164
-8 16 18 2.0075 -0.1414
-8 16 19 -3.6148 0.0635
-8 16 20 6.5402 -0.1015
-8 16 21 2.5610 -0.0562
-8 16 22 -7.0608 0.0805
-8 16 23 0.1985 -0.0634
-8 17 1 0.7927 0.0727
-8 17 2 -3.0594 0.0392
-8 17 3 -4.2902 0.0314
-8 17 4 3.1053 -0.0922
-8 17 5 0.6596 0.0335
-8 17 6 -1.5008 0.0099
-8 17 7 -2.6003 0.0145
-8 17 8 1.6562 0.0808
-8 17 9 -3.7061 -0.0021
-8 17 10 2.3478 -0.0245
-8 17 11 1.2833 -0.1329
-8 17 12 3.9088 0.0192
-8 17 13 1.8656 -0.0959
-8 17 14 1.6471 0.0380
-8 17 15 0.0151 0.0103
-8 17 16 -2.3770 -0.0168
-8 17 17 2.5805 0.0648
-8 17 18 -6.2615 -0.0152
-8 17 19 -7.6525 -0.0367
-8 17 20 2.5072 0.0594
-8 17 21 4.5560 0.0476
-8 17 22 6.3803 -0.0468
-8 18 1 3.8167 0.0392
-8 18 2 -0.3897 -0.0092
-8 18 3 -1.1141 0.1040
-8 18 4 1.9339 -0.0162
-8 18 5 -3.9726 0.0936
-8 18 6 0.3177 -0.0215
-8 18 7 0.4646 0.0755
-8 18 8 -1.0095 -0.0579
-8 18 9 -2.7882 -0.1422
-8 18 10 -3.1742 -0.0722
-8 18 11 1.7235 -0.1034
-8 18 12 4.4688 0.0196
-8 18 13 4.4096 -0.1719
-8 18 14 3.7683 -0.0592
-8 18 15 -4.4086 -0.1428
-8 18 16 0.3963 0.0636
-8 18 17 2.8680 0.0455
-8 18 18 8.7209 0.0628
-8 18 19 -1.7465 -0.0969
-8 18 20 -5.5727 0.0823
-8 18 21 -0.9513 0.0425
-8 19 1 -1.9639 -0.0541
-8 19 2 -1.0270 -0.0192
-8 19 3 2.1853 -0.0046
-8 19 4 3.7994 -0.0198
-8 19 5 -3.3271 -0.0490
-8 19 6 3.6778 0.0254
-8 19 7 -1.9227 0.1699
-8 19 8 -4.4299 -0.0222
-8 19 9 0.0036 0.0013
-8 19 10 -4.4398 -0.0169
-8 19 11 2.9991 0.0821
-8 19 12 -1.5119 -0.0364
-8 19 13 3.3415 0.0230
-8 19 14 6.0742 0.0206
-8 19 15 -6.3201 -0.1575
-8 19 16 0.3344 0.2147
-8 19 17 -3.7153 -0.0629
-8 19 18 0.6168 -0.0349
-8 19 19 1.0522 0.1531
-8 19 20 5.1502 -0.1824
-8 20 1 0.6735 0.0033
-8 20 2 -0.0444 -0.0391
-8 20 3 1.7835 -0.0558
-8 20 4 -2.5817 0.0498
-8 20 5 -0.3445 0.0049
-8 20 6 -2.8115 0.0244
-8 20 7 0.7891 -0.0277
-8 20 8 1.6587 -0.1051
-8 20 9 -0.3702 0.0072
-8 20 10 -2.3510 -0.0251
-8 20 11 -2.9887 0.0145
-8 20 12 -1.3851 -0.0497
-8 20 13 3.6820 0.1163
-8 20 14 6.5726 0.0416
-8 20 15 5.6921 0.0498
-8 20 16 8.8454 -0.0290
-8 20 17 2.0152 0.0718
-8 20 18 -3.6546 -0.0996
-8 20 19 1.5988 -0.2332
-8 21 1 4.9121 -0.0217
-8 21 2 0.1516 -0.0255
-8 21 3 1.9489 0.0838
-8 21 4 -4.2473 -0.0087
-8 21 5 -1.9813 0.1079
-8 21 6 -3.4185 0.0102
-8 21 7 -2.2271 -0.1001
-8 21 8 1.3488 -0.0760
-8 21 9 0.2326 0.0127
-8 21 10 1.8839 -0.0445
-8 21 11 2.9455 -0.0976
-8 21 12 0.8411 0.0482
-8 21 13 -3.0367 -0.1196
-8 21 14 -0.5682 -0.0905
-8 21 15 2.3102 0.0573
-8 21 16 -8.3602 0.2531
-8 21 17 0.4480 -0.0741
-8 21 18 3.1701 0.1672
-8 22 1 -10.4171 -0.1377
-8 22 2 -1.0767 0.1565
-8 22 3 -0.1132 0.0348
-8 22 4 -0.7648 0.0257
-8 22 5 3.1956 0.0116
-8 22 6 -0.8051 0.0687
-8 22 7 -5.1995 0.1246
-8 22 8 2.3129 0.0271
-8 22 9 0.2168 0.1042
-8 22 10 -5.1170 0.0996
-8 22 11 -2.6061 0.0939
-8 22 12 1.3466 0.0352
-8 22 13 -1.6946 -0.0378
-8 22 14 -3.8350 -0.0354
-8 22 15 4.2731 -0.0441
-8 22 16 1.5053 0.1683
-8 23 1 -2.2857 0.0036
-8 23 2 2.9153 0.0529
-8 23 3 1.1882 -0.1695
-8 23 4 -5.1297 -0.1572
-8 23 5 -3.1476 -0.1723
-8 23 6 -8.6181 -0.1507
-8 23 7 2.8871 0.0283
-8 23 8 1.9987 -0.1314
-8 23 9 0.1773 0.0007
-8 23 10 0.8071 -0.0272
-8 23 11 0.7397 0.0526
-8 23 12 1.7779 -0.1498
-8 23 13 1.9420 -0.0591
-8 23 14 -3.6280 0.0747
-8 23 15 4.6401 0.2180
-8 24 1 -3.5543 -0.1584
-8 24 2 3.0930 0.0370
-8 24 3 -1.2142 -0.0597
-8 24 4 2.6355 0.1627
-8 24 5 -0.6399 -0.1189
-8 24 6 -0.4720 -0.0160
-8 24 7 -4.4806 -0.0800
-8 24 8 -8.6565 0.1493
-8 24 9 0.7574 0.0841
-8 24 10 0.2573 -0.0415
-8 24 11 -1.2810 0.0113
-8 24 12 -0.5780 -0.0745
-8 24 13 -5.3756 0.1003
-8 25 1 -1.8091 -0.1326
-8 25 2 -12.7521 -0.1157
-8 25 3 -6.1864 -0.3293
-8 25 4 -0.4718 0.1313
-8 25 5 3.5549 -0.0345
-8 25 6 -13.4718 0.0814
-8 25 7 0.4793 -0.1387
-8 25 8 2.0662 0.0743
-8 25 9 -1.0950 -0.0931
-8 25 10 8.5768 -0.1067
-8 26 1 -2.9449 0.2417
-8 26 2 -3.7206 -0.0139
-8 26 3 -3.8219 -0.0603
-8 26 4 -4.3373 -0.0293
-8 26 5 0.5759 0.0515
-8 26 6 -3.4056 0.0888
-7 0 2 46.4050 3.0966
-7 0 4 -2.7241 -0.0655
-7 0 6 1.0134 -0.5109
-7 0 8 7.1773 0.6931
-7 0 10 -1.9763 0.0385
-7 0 12 7.1388 1.6864
-7 0 14 3.2922 -0.6647
-7 0 16 -3.1997 -1.6034
-7 0 18 1.7845 -1.2598
-7 0 20 -1.4957 -1.5779
-7 0 22 5.1250 0.6732
-7 0 24 0.4937 0.2619
-7 0 26 7.0412 0.0599
-7 0 28 4.5966 0.2675
-7 1 1 1.1775 0.6365
-7 1 2 20.1041 0.1479
-7 1 3 -7.7098 -0.6531
-7 1 4 7.7249 0.7571
-7 1 5 -2.4123 -0.4009
-7 1 6 -8.5265 -0.3160
-7 1 7 -12.8746 -0.0848
-7 1 8 7.8474 1.2421
-7 1 9 -9.4252 -0.2014
-7 1 10 -0.6097 0.6892
-7 1 11 -2.7860 0.2283
-7 1 12 0.2854 1.0286
-7 1 13 2.5560 0.2539
-7 1 14 2.2201 1.6082
-7 1 15 2.6456 -0.2617
-7 1 16 1.2241 0.3273
-7 1 17 4.5170 -0.1225
-7 1 18 -4.8638 0.4596
-7 1 19 -4.3427 -0.3582
-7 1 20 2.3949 -0.5907
-7 1 21 -6.6551 -0.1177
-7 1 22 1.1918 -0.6368
-7 1 23 5.7308 0.2211
-7 1 24 -0.3981 -0.3595
-7 1 25 -0.0648 0.0290
-7 1 26 -4.9065 -0.5984
-7 1 27 -2.7064 -0.0644
-7 1 28 -1.6366 -0.2101
-7 2 1 20.0514 0.5338
-7 2 2 10.4113 -0.8688
-7 2 3 10.0336 0.2654
-7 2 4 -2.3101 0.4538
-7 2 5 -1.0184 -0.1068
-7 2 6 -7.2186 0.0913
-7 2 7 7.5696 -0.1556
-7 2 8 -1.2094 0.0971
-7 2 9 -2.0485 -0.1005
-7 2 10 -4.2816 0.1266
-7 2 11 -5.8263 -0.4156
-7 2 12 0.4787 -0.2513
-7 2 13 -5.0779 0.0939
-7 2 14 2.4609 -0.1418
-7 2 15 -2.1873 -0.0709
-7 2 16 2.6332 0.0175
-7 2 17 7.8859 0.0521
-7 2 18 -3.4945 -0.1985
-7 2 19 0.8439 0.3790
-7 2 20 -5.2922 -0.1316
-7 2 21 -8.1520 -0.2981
-7 2 22 3.9451 -0.2659
-7 2 23 0.3178 0.1158
-7 2 24 5.9363 0.0280
-7 2 25 5.2796 -0.1881
-7 2 26 -0.3933 0.1625
-7 2 27 -6.0310 0.0270
-7 2 28 10.4887 0.0610
-7 3 1 11.5796 0.0685
-7 3 2 16.0241 -0.7283
-7 3 3 20.8721 -0.5736
-7 3 4 19.2888 -0.3434
-7 3 5 0.2352 -0.7579
-7 3 6 -2.7715 0.6302
-7 3 7 2.2710 -0.5589
-7 3 8 -0.7368 0.5944
-7 3 9 -1.9786 -0.2849
-7 3 10 -0.3105 0.7105
-7 3 11 5.1843 0.2253
-7 3 12 -4.1854 0.4017
-7 3 13 1.8071 0.4455
-7 3 14 1.4241 0.0618
-7 3 15 2.5864 0.0268
-7 3 16 2.9534 0.0398
-7 3 17 -1.7227 -0.0439
-7 3 18 -0.3733 -0.1019
-7 3 19 3.2558 -0.2023
-7 3 20 -2.5068 0.0127
-7 3 21 -1.1736 0.0277
-7 3 22 -4.3376 -0.1360
-7 3 23 1.3594 0.4511
-7 3 24 -0.1265 -0.1775
-7 3 25 1.9109 0.2564
-7 3 26 6.6268 -0.3339
-7 3 27 2.6500 0.1532
-7 3 28 -1.9540 -0.0031
-7 4 1 -2.3243 -0.0060
-7 4 2 -24.6448 -0.1588
-7 4 3 5.7277 -0.6709
-7 4 4 9.7281 -0.6617
-7 4 5 16.8853 -0.1926
-7 4 6 -4.2871 -0.4066
-7 4 7 1.3130 -0.2817
-7 4 8 -6.2807 -0.0756
-7 4 9 -3.4610 -0.1373
-7 4 10 2.0264 -0.0489
-7 4 11 -0.9236 -0.1210
-7 4 12 -4.7880 0.6389
-7 4 13 0.3179 -0.8281
-7 4 14 2.0676 0.0938
-7 4 15 -5.0795 -0.6826
-7 4 16 0.2231 -0.0300
-7 4 17 3.5517 -0.2294
-7 4 18 -1.7907 -0.1009
-7 4 19 2.9593 0.0421
-7 4 20 2.0700 -0.1851
-7 4 21 -2.1497 0.5973
-7 4 22 -1.5647 0.2565
-7 4 23 -2.7610 0.2397
-7 4 24 0.3883 0.0702
-7 4 25 -0.6914 0.1292
-7 4 26 0.3814 0.1462
-7 4 27 7.2183 -0.0020
-7 4 28 -4.0477 0.2481
-7 5 1 1.2640 0.3892
-7 5 2 -8.8955 0.2156
-7 5 3 7.0048 0.2720
-7 5 4 8.6084 0.1012
-7 5 5 8.2603 0.2040
-7 5 6 10.5924 -0.0956
-7 5 7 4.5022 0.1975
-7 5 8 -6.8902 -0.1934
-7 5 9 4.0838 -0.0733
-7 5 10 1.3848 -0.0842
-7 5 11 1.8564 -0.2140
-7 5 12 -4.6511 -0.0175
-7 5 13 2.4920 -0.1715
-7 5 14 -3.0128 0.1498
-7 5 15 -2.6613 -0.0351
-7 5 16 1.6471 0.0580
-7 5 17 -3.0817 0.2867
-7 5 18 -0.1208 -0.0974
-7 5 19 2.9964 -0.0344
-7 5 20 -0.1776 -0.1470
-7 5 21 -1.9782 -0.0213
-7 5 22 3.3181 -0.1140
-7 5 23 -1.6501 -0.3004
-7 5 24 -1.6876 -0.0145
-7 5 25 8.9993 -0.0164
-7 5 26 -4.3765 0.1349
-7 5 27 5.7864 -0.0796
-7 5 28 0.1483 0.2964
-7 6 1 -13.3277 -0.3440
-7 6 2 -16.3651 -0.1106
-7 6 3 1.7887 -0.1641
-7 6 4 4.3844 0.3736
-7 6 5 7.1698 -0.1649
-7 6 6 10.3286 0.1407
-7 6 7 -0.2107 0.0256
-7 6 8 1.9175 0.0001
-7 6 9 -1.2399 -0.0468
-7 6 10 7.1954 -0.1305
-7 6 11 -0.2795 -0.4154
-7 6 12 2.3841 -0.3680
-7 6 13 2.5189 -0.3371
-7 6 14 -4.7647 -0.0399
-7 6 15 3.6645 -0.5561
-7 6 16 -1.9257 0.1652
-7 6 17 -0.7628 -0.2496
-7 6 18 0.5357 0.1415
-7 6 19 -1.5196 0.1747
-7 6 20 5.9617 0.0805
-7 6 21 5.3091 0.1148
-7 6 22 5.5210 -0.0302
-7 6 23 2.6954 0.3283
-7 6 24 -2.9980 -0.1446
-7 6 25 -1.6357 0.1432
-7 6 26 2.2282 -0.0193
-7 6 27 4.4804 0.0250
-7 6 28 4.2411 0.1152
-7 7 1 -7.6736 0.3642
-7 7 2 -9.0835 0.0479
-7 7 3 -14.3180 0.4761
-7 7 4 -10.5874 -0.2710
-7 7 5 2.1606 0.0551
-7 7 6 9.0518 -0.0212
-7 7 7 6.6912 0.0643
-7 7 8 1.0652 0.1001
-7 7 9 1.3720 0.0215
-7 7 10 -2.4263 0.2955
-7 7 11 0.3949 0.1718
-7 7 12 -1.6109 0.1415
-7 7 13 -4.1466 0.1060
-7 7 14 1.2452 0.0752
-7 7 15 0.3495 -0.0618
-7 7 16 0.2221 0.0678
-7 7 17 0.5018 -0.1314
-7 7 18 -0.9768 -0.0204
-7 7 19 -1.5220 -0.3151
-7 7 20 -2.1911 -0.0291
-7 7 21 3.9734 -0.2279
-7 7 22 1.7596 0.0990
-7 7 23 -1.9624 -0.0217
-7 7 24 -1.9080 -0.0171
-7 7 25 -6.5105 0.0102
-7 7 26 -3.1068 0.0464
-7 7 27 5.7036 -0.1579
-7 8 1 -4.6844 0.1253
-7 8 2 6.5234 0.2623
-7 8 3 -2.5571 -0.0692
-7 8 4 -10.8802 -0.0515
-7 8 5 -6.6299 -0.1031
-7 8 6 9.3701 -0.1485
-7 8 7 4.8319 -0.0031
-7 8 8 8.2748 -0.2036
-7 8 9 -2.8582 -0.0760
-7 8 10 1.9808 -0.1546
-7 8 11 -0.5197 0.2851
-7 8 12 2.1227 0.0228
-7 8 13 2.8982 0.0203
-7 8 14 0.4503 -0.0608
-7 8 15 2.0041 0.2630
-7 8 16 -1.2654 0.0522
-7 8 17 -1.5935 0.0619
-7 8 18 1.9494 0.1068
-7 8 19 0.0717 -0.2872
-7 8 20 -0.4453 0.0413
-7 8 21 -0.3974 0.0158
-7 8 22 -0.1633 0.0627
-7 8 23 -2.6097 -0.2703
-7 8 24 6.1270 -0.1151
-7 8 25 1.9314 0.1322
-7 8 26 5.4154 -0.0388
-7 8 27 -4.3071 0.0803
-7 9 1 -6.4553 -0.1694
-7 9 2 1.2625 0.1031
-7 9 3 -5.6026 -0.0503
-7 9 4 -8.3467 0.0382
-7 9 5 -4.0246 0.0786
-7 9 6 -6.0620 -0.1249
-7 9 7 1.6504 0.2010
-7 9 8 2.8750 0.0068
-7 9 9 5.4028 0.1202
-7 9 10 0.9953 0.2088
-7 9 11 -1.3700 -0.0509
-7 9 12 3.6873 0.1794
-7 9 13 0.4431 -0.1810
-7 9 14 4.5192 0.1523
-7 9 15 1.5882 -0.0324
-7 9 16 6.5266 0.0463
-7 9 17 -3.0072 -0.0223
-7 9 18 -0.8552 0.0033
-7 9 19 -3.8025 0.0626
-7 9 20 1.5964 0.0458
-7 9 21 -0.4237 0.1563
-7 9 22 2.3244 -0.0546
-7 9 23 0.2525 -0.2026
-7 9 24 2.3006 -0.0169
-7 9 25 3.5720 -0.1901
-7 9 26 -2.3542 -0.0217
-7 9 27 1.3562 -0.0883
-7 10 1 2.1529 -0.0987
-7 10 2 5.3888 -0.2279
-7 10 3 -4.1281 -0.0352
-7 10 4 -4.3796 -0.1470
-7 10 5 -6.7301 -0.0892
-7 10 6 -7.9560 -0.1714
-7 10 7 -1.3156 -0.0470
-7 10 8 4.6753 -0.0343
-7 10 9 2.5334 0.0827
-7 10 10 -1.5160 0.0441
-7 10 11 6.6209 -0.0244
-7 10 12 -4.9499 -0.1256
-7 10 13 -1.6419 0.1246
-7 10 14 1.6782 -0.0561
-7 10 15 1.5761 0.0047
-7 10 16 0.3790 -0.0117
-7 10 17 -2.8924 -0.0661
-7 10 18 1.9479 -0.1113
-7 10 19 3.1500 0.0761
-7 10 20 -0.6971 0.1666
-7 10 21 -5.0412 -0.1508
-7 10 22 -0.6008 0.0051
-7 10 23 -0.2155 0.0016
-7 10 24 2.4564 0.0371
-7 10 25 -2.4385 -0.0777
-7 10 26 -3.4702 0.1626
-7 11 1 1.3149 0.0269
-7 11 2 6.0361 0.1584
-7 11 3 6.6673 -0.1236
-7 11 4 -0.9871 -0.0775
-7 11 5 0.0229 -0.1254
-7 11 6 -5.0144 -0.0228
-7 11 7 -1.3837 -0.1449
-7 11 8 -0.5268 -0.1034
-7 11 9 4.3861 0.1015
-7 11 10 4.8265 -0.1189
-7 11 11 -1.8163 0.1924
-7 11 12 -0.6965 -0.0863
-7 11 13 1.5392 0.1981
-7 11 14 1.2993 -0.1052
-7 11 15 0.6042 -0.0002
-7 11 16 -2.2518 -0.0584
-7 11 17 -2.6250 -0.0528
-7 11 18 6.2520 0.0290
-7 11 19 4.2955 -0.1326
-7 11 20 -0.3780 0.0811
-7 11 21 0.8244 -0.0596
-7 11 22 -2.0888 0.0824
-7 11 23 -3.4255 0.0799
-7 11 24 -8.2213 0.0995
-7 11 25 -0.8125 0.0841
-7 11 26 7.0796 -0.1847
-7 12 1 2.7260 0.0598
-7 12 2 -4.3377 0.2138
-7 12 3 -2.0702 -0.0169
-7 12 4 2.8319 -0.0970
-7 12 5 -0.6172 -0.0349
-7 12 6 -5.2217 0.0191
-7 12 7 -3.3875 0.0522
-7 12 8 -3.4186 -0.0708
-7 12 9 1.9869 -0.1880
-7 12 10 -0.9708 -0.1469
-7 12 11 5.3239 -0.0656
-7 12 12 3.9385 -0.0165
-7 12 13 -0.3361 -0.2200
-7 12 14 -2.6376 -0.0892
-7 12 15 1.4581 0.0196
-7 12 16 5.5524 -0.1228
-7 12 17 2.9614 -0.0688
-7 12 18 -1.2333 0.0403
-7 12 19 0.6594 -0.1076
-7 12 20 -4.0161 0.1492
-7 12 21 3.3762 0.0901
-7 12 22 4.0280 -0.0419
-7 12 23 1.3563 -0.0267
-7 12 24 0.1403 0.0390
-7 12 25 -1.3758 -0.0486
-7 13 1 9.0174 -0.0405
-7 13 2 0.3419 0.0598
-7 13 3 3.3154 -0.1195
-7 13 4 -1.0295 -0.0380
-7 13 5 2.1968 -0.0092
-7 13 6 -0.9074 -0.0041
-7 13 7 -1.4290 -0.0047
-7 13 8 0.3512 -0.0242
-7 13 9 -5.9922 0.0298
-7 13 10 -0.9820 0.0165
-7 13 11 1.4419 0.0136
-7 13 12 -1.3915 0.0022
-7 13 13 2.7237 0.0074
-7 13 14 -2.5111 -0.0394
-7 13 15 0.0187 -0.0142
-7 13 16 4.7886 -0.0356
-7 13 17 0.4853 0.0979
-7 13 18 -0.6594 -0.0934
-7 13 19 0.4316 0.0509
-7 13 20 1.4930 0.0294
-7 13 21 0.8314 0.0304
-7 13 22 -4.8994 0.0895
-7 13 23 -5.3176 0.0604
-7 13 24 -3.5763 0.0622
-7 13 25 -0.7847 -0.3369
-7 14 1 -1.9968 -0.1126
-7 14 2 2.5444 0.0694
-7 14 3 1.4925 -0.1574
-7 14 4 4.4908 0.1386
-7 14 5 1.7793 -0.1229
-7 14 6 2.4439 0.0181
-7 14 7 -0.2673 -0.0127
-7 14 8 -3.6174 0.0490
-7 14 9 -0.6279 0.1515
-7 14 10 0.8676 -0.0318
-7 14 11 -0.9075 0.0505
-7 14 12 0.0840 -0.0174
-7 14 13 5.2916 0.0707
-7 14 14 -0.9016 -0.0562
-7 14 15 0.3521 -0.0308
-7 14 16 -3.5606 -0.0237
-7 14 17 -1.2102 0.1218
-7 14 18 3.4826 -0.2003
-7 14 19 -4.4228 0.1206
-7 14 20 -0.1242 -0.0493
-7 14 21 -3.4107 -0.2336
-7 14 22 -3.6211 0.1577
-7 14 23 -0.0722 0.0871
-7 14 24 1.2201 -0.0933
-7 15 1 -1.5049 0.0859
-7 15 2 -1.3014 -0.0065
-7 15 3 -0.9669 0.0270
-7 15 4 -1.4046 -0.1151
-7 15 5 1.4450 -0.0274
-7 15 6 2.4963 0.1721
-7 15 7 0.5367 -0.0206
-7 15 8 1.6170 0.1669
-7 15 9 -2.2334 -0.0281
-7 15 10 -3.1408 0.1849
-7 15 11 0.5031 -0.0148
-7 15 12 1.0067 0.0937
-7 15 13 4.1570 -0.0591
-7 15 14 -1.2485 -0.0155
-7 15 15 -0.9492 -0.0381
-7 15 16 2.0471 -0.0035
-7 15 17 -0.8400 0.0177
-7 15 18 3.8283 -0.0419
-7 15 19 1.8893 -0.1201
-7 15 20 -3.9615 -0.0512
-7 15 21 0.4652 0.0427
-7 15 22 -4.5529 0.0665
-7 15 23 -0.0928 0.1956
-7 15 24 1.7849 0.0577
-7 16 1 -2.6228 0.1886
-7 16 2 5.7859 -0.0384
-7 16 3 3.2164 0.0055
-7 16 4 0.9260 -0.0587
-7 16 5 2.1161 -0.0194
-7 16 6 2.1144 0.0227
-7 16 7 0.8816 -0.1197
-7 16 8 3.0374 -0.0511
-7 16 9 -2.4280 -0.1539
-7 16 10 -1.9356 -0.0019
-7 16 11 -4.9547 -0.0147
-7 16 12 0.9524 -0.0134
-7 16 13 3.1087 -0.0192
-7 16 14 1.9105 -0.1027
-7 16 15 4.0267 -0.0314
-7 16 16 -5.1435 -0.0601
-7 16 17 1.7045 0.0754
-7 16 18 0.7470 0.0975
-7 16 19 -0.9290 0.0428
-7 16 20 -6.6284 -0.0809
-7 16 21 -5.2934 -0.0510
-7 16 22 1.0679 -0.0788
-7 16 23 0.9113 0.1438
-7 17 1 -4.2818 -0.0474
-7 17 2 -0.9354 -0.0229
-7 17 3 0.3575 -0.0744
-7 17 4 -1.9213 0.0163
-7 17 5 6.0313 -0.0025
-7 17 6 1.7219 -0.0917
-7 17 7 3.6607 0.0768
-7 17 8 -1.8224 0.0040
-7 17 9 -0.2757 0.0336
-7 17 10 -1.4271 0.1077
-7 17 11 -3.5454 0.0563
-7 17 12 -0.9621 0.0169
-7 17 13 -3.2976 0.0264
-7 17 14 7.2830 0.0069
-7 17 15 4.9288 -0.0499
-7 17 16 -6.8487 -0.0074
-7 17 17 2.4303 0.0347
-7 17 18 -3.1048 -0.0259
-7 17 19 3.9848 0.0707
-7 17 20 -4.0145 -0.1209
-7 17 21 3.1834 0.0443
-7 17 22 -7.0368 0.0017
-7 18 1 0.0611 -0.0275
-7 18 2 0.8960 -0.1324
-7 18 3 0.2325 -0.0392
-7 18 4 2.2411 -0.0425
-7 18 5 2.5986 -0.0595
-7 18 6 2.4350 -0.0235
-7 18 7 5.1782 -0.0051
-7 18 8 -2.4858 0.0125
-7 18 9 -3.3208 -0.0170
-7 18 10 5.3130 0.0792
-7 18 11 -3.3243 -0.2020
-7 18 12 0.5667 0.0034
-7 18 13 0.9569 -0.1725
-7 18 14 0.6715 -0.1096
-7 18 15 1.7548 -0.2201
-7 18 16 -5.1544 -0.1610
-7 18 17 -2.0952 -0.0339
-7 18 18 2.3007 0.0042
-7 18 19 -2.5595 0.1559
-7 18 20 8.4784 0.1683
-7 18 21 -1.3666 -0.0551
-7 19 1 0.5356 0.0386
-7 19 2 2.2451 -0.0919
-7 19 3 -1.1667 0.0851
-7 19 4 1.5109 -0.0592
-7 19 5 -1.3211 0.0403
-7 19 6 0.0725 -0.0676
-7 19 7 2.9404 -0.0385
-7 19 8 0.7638 0.0197
-7 19 9 -1.8864 0.0080
-7 19 10 0.3294 0.0118
-7 19 11 2.1605 0.0178
-7 19 12 -1.0178 0.0686
-7 19 13 -2.8896 -0.0513
-7 19 14 -1.2624 0.0509
-7 19 15 2.2900 0.1035
-7 19 16 5.6066 -0.0950
-7 19 17 -4.6143 0.0845
-7 19 18 -7.9290 0.1396
-7 19 19 0.5321 -0.0917
-7 19 20 -9.5697 -0.0705
-7 20 1 1.2512 0.0810
-7 20 2 0.6558 0.0021
-7 20 3 -2.1755 0.0968
-7 20 4 0.1142 -0.0829
-7 20 5 -2.0616 0.0172
-7 20 6 -4.3992 0.0313
-7 20 7 1.2246 -0.0285
-7 20 8 6.6135 -0.0422
-7 20 9 -2.4739 -0.0139
-7 20 10 -0.3145 -0.0250
-7 20 11 5.2070 -0.0275
-7 20 12 -0.8511 0.0745
-7 20 13 -8.0388 -0.0750
-7 20 14 -6.6286 -0.0391
-7 20 15 -2.1726 0.0203
-7 20 16 9.4005 0.0120
-7 20 17 -0.0900 0.0096
-7 20 18 -0.7533 -0.2401
-7 20 19 -0.5183 -0.1136
-7 21 1 3.6845 0.0191
-7 21 2 -7.3778 0.0143
-7 21 3 -2.7595 0.0394
-7 21 4 0.1341 -0.0027
-7 21 5 5.1791 0.1453
-7 21 6 3.4787 -0.0266
-7 21 7 -0.5818 0.1504
-7 21 8 1.4538 0.0174
-7 21 9 1.4918 -0.0179
-7 21 10 -3.8626 0.0171
-7 21 11 5.2327 -0.0265
-7 21 12 9.8442 -0.0808
-7 21 13 6.5278 -0.1278
-7 21 14 -3.5645 -0.1180
-7 21 15 -5.5616 -0.1223
-7 21 16 0.1058 0.0437
-7 21 17 1.6806 0.2283
-7 21 18 1.7995 -0.0709
-7 22 1 -3.3085 -0.1190
-7 22 2 -0.3060 0.0166
-7 22 3 0.3535 -0.1010
-7 22 4 -0.4579 0.0760
-7 22 5 -2.2453 0.0355
-7 22 6 2.0965 -0.1278
-7 22 7 -4.6927 0.1205
-7 22 8 3.9302 0.0068
-7 22 9 11.7016 0.0104
-7 22 10 1.4359 -0.0502
-7 22 11 -14.4894 -0.0299
-7 22 12 0.0538 -0.0003
-7 22 13 -4.4654 -0.0030
-7 22 14 -6.8784 0.1442
-7 22 15 0.7805 -0.1969
-7 22 16 -6.3717 0.1958
-7 23 1 -2.5234 -0.0244
-7 23 2 2.3382 -0.0342
-7 23 3 -1.8332 -0.0926
-7 23 4 -3.1357 0.0056
-7 23 5 3.9976 0.0024
-7 23 6 -4.6792 -0.0942
-7 23 7 0.3523 -0.1292
-7 23 8 2.9180 -0.1632
-7 23 9 0.1182 0.1013
-7 23 10 9.5101 -0.0157
-7 23 11 1.9183 0.1023
-7 23 12 4.3574 -0.1343
-7 23 13 -4.0977 0.1471
-7 23 14 -4.2039 -0.1330
-7 23 15 5.5800 -0.3055
-7 24 1 1.3850 0.1560
-7 24 2 3.1644 0.1413
-7 24 3 -5.8546 0.0093
-7 24 4 -3.8110 -0.0372
-7 24 5 -3.3723 0.0451
-7 24 6 -2.0138 0.0372
-7 24 7 5.1733 0.0844
-7 24 8 -0.7442 -0.0400
-7 24 9 -8.6573 0.0289
-7 24 10 7.6128 0.1209
-7 24 11 9.4866 0.1671
-7 24 12 2.6079 -0.0869
-7 24 13 5.4454 0.0306
-7 25 1 0.2602 -0.2549
-7 25 2 3.8365 0.0749
-7 25 3 0.2814 -0.0941
-7 25 4 -5.8688 -0.2155
-7 25 5 -2.4736 -0.3070
-7 25 6 4.4235 0.0744
-7 25 7 -0.8059 0.0485
-7 25 8 -1.7208 -0.0765
-7 25 9 -0.7077 -0.0268
-7 25 10 -5.2178 -0.0121
-7 25 11 1.1022 0.1742
-7 26 1 6.8188 -0.2346
-7 26 2 -2.1010 0.0752
-7 26 3 -6.0481 0.1818
-7 26 4 0.7561 -0.0105
-7 26 5 0.6515 -0.1232
-7 26 6 -1.3901 -0.0801
-7 26 7 1.6221 -0.1845
-6 0 2 -17.0890 1.5457
-6 0 4 6.2350 3.6500
-6 0 6 0.8310 -0.1161
-6 0 8 -0.7365 -1.3470
-6 0 10 3.5946 -0.3612
-6 0 12 -8.6445 -1.3525
-6 0 14 -3.0379 0.9038
-6 0 16 0.5845 -0.6870
-6 0 18 -0.8685 -1.3875
-6 0 20 7.1789 -0.7654
-6 0 22 3.5506 -1.2336
-6 0 24 2.7527 0.9299
-6 0 26 -3.3138 0.7535
-6 0 28 0.4365 0.2836
-6 1 1 -25.3804 0.5875
-6 1 2 -0.6758 0.2173
-6 1 3 21.2986 0.2751
-6 1 4 9.0053 0.5871
-6 1 5 6.2573 0.2406
-6 1 6 3.1684 1.7109
-6 1 7 -0.3487 -0.6326
-6 1 8 5.4860 0.6769
-6 1 9 13.0694 -0.3000
-6 1 10 7.4616 1.1515
-6 1 11 2.4721 -0.1939
-6 1 12 1.9351 0.3435
-6 1 13 0.7027 0.1406
-6 1 14 0.5214 0.0769
-6 1 15 0.1315 0.2993
-6 1 16 0.8371 0.5707
-6 1 17 -4.7941 -0.4157
-6 1 18 -3.5884 -0.4948
-6 1 19 -1.0150 -0.2324
-6 1 20 -0.7035 -0.4166
-6 1 21 -4.3260 -0.4255
-6 1 22 0.9224 -0.8959
-6 1 23 4.3926 -0.1683
-6 1 24 1.3619 -0.9934
-6 1 25 -0.3643 0.0994
-6 1 26 1.0908 -0.1888
-6 1 27 3.5360 -0.0519
-6 1 28 5.7768 0.0240
-6 2 1 -61.4942 -0.0536
-6 2 2 -9.5742 -0.2585
-6 2 3 -22.2152 0.1016
-6 2 4 1.2103 -0.4883
-6 2 5 10.6782 -0.0516
-6 2 6 10.0804 0.3767
-6 2 7 -18.6599 -0.1669
-6 2 8 5.2679 0.3239
-6 2 9 0.8549 -0.3277
-6 2 10 0.5456 -0.0590
-6 2 11 2.3088 0.2963
-6 2 12 3.6545 -0.0821
-6 2 13 3.5738 -0.4583
-6 2 14 -0.1660 -0.3851
-6 2 15 3.4244 0.1155
-6 2 16 -3.2470 -0.2997
-6 2 17 -1.2872 0.0003
-6 2 18 -0.3071 0.0278
-6 2 19 -1.6685 0.0408
-6 2 20 5.1095 -0.0187
-6 2 21 8.3163 0.4164
-6 2 22 0.7365 0.1285
-6 2 23 1.9668 -0.2045
-6 2 24 -2.4898 -0.0123
-6 2 25 -3.6081 0.0558
-6 2 26 -0.7187 0.0568
-6 2 27 -2.9679 -0.0660
-6 2 28 -6.9668 0.0785
-6 3 1 7.7296 0.1433
-6 3 2 -1.1761 -0.2239
-6 3 3 -20.5655 -0.1153
-6 3 4 -10.4920 -0.1179
-6 3 5 5.0266 -0.1264
-6 3 6 7.2603 0.3334
-6 3 7 6.2734 -0.3933
-6 3 8 8.7808 0.7322
-6 3 9 -6.2682 -0.2837
-6 3 10 4.2325 0.6586
-6 3 11 -0.4822 -0.0406
-6 3 12 5.4745 0.5495
-6 3 13 -3.8425 0.3334
-6 3 14 1.9180 0.1459
-6 3 15 -1.4361 0.6738
-6 3 16 -4.6844 -0.2925
-6 3 17 3.3217 0.1779
-6 3 18 -4.0319 -0.4348
-6 3 19 0.5559 -0.1528
-6 3 20 5.9326 -0.3025
-6 3 21 4.1709 -0.3093
-6 3 22 1.3272 -0.2215
-6 3 23 -3.4213 -0.2592
-6 3 24 4.2837 -0.2178
-6 3 25 0.2135 0.1232
-6 3 26 -0.1368 -0.1651
-6 3 27 1.0255 -0.0453
-6 3 28 -0.7948 -0.0865
-6 4 1 -4.3956 -0.3081
-6 4 2 4.8372 -0.1117
-6 4 3 -10.8373 -0.5479
-6 4 4 -3.2242 0.2736
-6 4 5 -4.6731 -0.9810
-6 4 6 0.3227 -0.2930
-6 4 7 3.5041 -0.9200
-6 4 8 6.7083 -0.3972
-6 4 9 2.0261 -0.5844
-6 4 10 -0.0642 -0.0103
-6 4 11 13.0744 -0.1880
-6 4 12 4.6620 -0.0575
-6 4 13 2.5208 0.1587
-6 4 14 2.0989 0.5695
-6 4 15 -0.4833 -0.3798
-6 4 16 0.9464 0.2900
-6 4 17 -1.9136 -0.2577
-6 4 18 3.5005 0.0364
-6 4 19 5.9609 0.0093
-6 4 20 -3.2894 0.0298
-6 4 21 -2.2304 0.1568
-6 4 22 -3.3567 -0.2098
-6 4 23 0.8090 0.6993
-6 4 24 0.2280 0.1223
-6 4 25 -1.2507 0.5320
-6 4 26 4.2149 0.1518
-6 4 27 4.6979 0.0667
-6 4 28 5.4643 -0.1214
-6 5 1 14.7883 0.3283
-6 5 2 -5.1494 0.0715
-6 5 3 -20.0079 -0.0275
-6 5 4 -19.8964 -0.1320
-6 5 5 -4.3497 0.0417
-6 5 6 -4.7353 0.0254
-6 5 7 2.3023 0.2247
-6 5 8 0.1948 0.0206
-6 5 9 -6.7538 0.1192
-6 5 10 -1.2564 -0.1021
-6 5 11 -1.1008 -0.0592
-6 5 12 1.0194 -0.1579
-6 5 13 -2.7057 -0.2380
-6 5 14 1.1054 -0.0459
-6 5 15 -3.7100 -0.2160
-6 5 16 -0.1146 0.1032
-6 5 17 2.9587 -0.1202
-6 5 18 0.0130 0.0882
-6 5 19 -4.6565 0.1726
-6 5 20 0.7324 0.0422
-6 5 21 3.8917 0.1840
-6 5 22 1.3701 -0.1439
-6 5 23 -0.4626 0.0022
-6 5 24 -1.9049 -0.0835
-6 5 25 -1.5386 -0.1179
-6 5 26 1.4140 -0.1007
-6 5 27 -2.9204 -0.2373
-6 5 28 7.4842 -0.1784
-6 6 1 33.4666 0.1425
-6 6 2 14.8120 -0.0883
-6 6 3 8.6761 -0.5372
-6 6 4 0.1131 -0.1223
-6 6 5 -14.8929 -0.4503
-6 6 6 -13.4508 0.3521
-6 6 7 8.6000 -0.6028
-6 6 8 -0.9614 0.2463
-6 6 9 5.1278 -0.3655
-6 6 10 -0.6321 0.0759
-6 6 11 3.8711 0.0472
-6 6 12 -5.0855 -0.0400
-6 6 13 -0.4238 -0.1491
-6 6 14 3.1755 -0.2444
-6 6 15 -5.8408 -0.0571
-6 6 16 4.9684 -0.1511
-6 6 17 -0.9445 -0.1953
-6 6 18 -2.2658 0.0721
-6 6 19 -2.1102 -0.1300
-6 6 20 -3.1190 0.0762
-6 6 21 3.2709 0.2573
-6 6 22 -0.6947 0.3225
-6 6 23 0.6266 0.2899
-6 6 24 -2.1403 -0.0952
-6 6 25 2.5449 0.3570
-6 6 26 1.3861 -0.0812
-6 6 27 -3.9205 0.1006
-6 6 28 -4.9673 -0.1426
-6 7 1 5.4684 0.1509
-6 7 2 -1.4457 0.0019
-6 7 3 11.6967 0.1496
-6 7 4 5.3350 0.1337
-6 7 5 -9.6542 0.1695
-6 7 6 -12.4924 -0.1486
-6 7 7 -7.4329 -0.0124
-6 7 8 1.5499 0.0634
-6 7 9 2.7553 -0.1007
-6 7 10 4.0860 -0.1010
-6 7 11 0.2629 -0.1182
-6 7 12 -1.8943 0.2393
-6 7 13 5.8191 -0.0454
-6 7 14 -2.3180 0.1046
-6 7 15 1.1101 0.0023
-6 7 16 3.1299 0.0580
-6 7 17 -3.6053 -0.1452
-6 7 18 3.8687 0.0161
-6 7 19 -2.3153 -0.2594
-6 7 20 -4.1389 -0.1587
-6 7 21 -0.1875 -0.2620
-6 7 22 -3.6981 -0.0193
-6 7 23 0.7313 -0.1311
-6 7 24 -4.5470 -0.2087
-6 7 25 -1.4661 -0.0242
-6 7 26 1.5065 -0.0779
-6 7 27 0.5248 0.0194
-6 8 1 4.7118 -0.2851
-6 8 2 1.1069 -0.0911
-6 8 3 2.5655 0.1648
-6 8 4 2.5693 0.0120
-6 8 5 1.0633 0.1778
-6 8 6 -7.3093 -0.0556
-6 8 7 -4.8603 0.2468
-6 8 8 -4.2190 -0.0853
-6 8 9 -0.0708 0.1138
-6 8 10 1.2538 0.0986
-6 8 11 -1.6138 -0.2008
-6 8 12 -1.7034 -0.1263
-6 8 13 -2.6602 0.1134
-6 8 14 -2.1292 0.0696
-6 8 15 -2.1591 -0.0663
-6 8 16 -1.8290 -0.0620
-6 8 17 0.8063 0.0742
-6 8 18 1.0330 -0.0125
-6 8 19 -4.1746 0.0451
-6 8 20 -2.9313 0.0637
-6 8 21 -5.4664 -0.1986
-6 8 22 2.3239 -0.0208
-6 8 23 -0.3809 0.0174
-6 8 24 -1.6833 0.1337
-6 8 25 -1.8820 -0.1160
-6 8 26 -1.6363 -0.0635
-6 8 27 -3.6479 0.0272
-6 9 1 -1.3821 -0.0649
-6 9 2 2.2448 0.2112
-6 9 3 14.4368 -0.1825
-6 9 4 10.7182 0.2191
-6 9 5 -0.0039 0.1338
-6 9 6 2.6752 0.0666
-6 9 7 -3.3918 0.0241
-6 9 8 -2.0494 0.0156
-6 9 9 -2.5508 0.2238
-6 9 10 -0.0092 0.0678
-6 9 11 1.7546 0.1488
-6 9 12 -4.2042 0.1008
-6 9 13 2.4670 -0.0692
-6 9 14 -1.9629 0.0948
-6 9 15 0.6926 -0.2628
-6 9 16 -1.2212 -0.0141
-6 9 17 0.3627 -0.0305
-6 9 18 -1.8846 0.0507
-6 9 19 1.6899 -0.0898
-6 9 20 0.5274 -0.0139
-6 9 21 -0.5271 -0.0368
-6 9 22 3.9470 -0.0280
-6 9 23 -2.0658 -0.0497
-6 9 24 -1.4261 -0.0030
-6 9 25 -1.7352 -0.0318
-6 9 26 5.8556 -0.0289
-6 9 27 -0.5917 0.1429
-6 10 1 -13.2250 0.0486
-6 10 2 -3.6363 -0.0848
-6 10 3 1.0809 -0.0469
-6 10 4 0.8222 -0.1628
-6 10 5 4.5996 0.0822
-6 10 6 5.0100 -0.1008
-6 10 7 -1.9706 0.0416
-6 10 8 -4.5849 -0.1338
-6 10 9 -4.8714 -0.0356
-6 10 10 4.9759 -0.1166
-6 10 11 -2.6278 0.1998
-6 10 12 2.6036 0.0733
-6 10 13 1.1227 -0.1146
-6 10 14 -1.6095 0.0248
-6 10 15 6.5028 0.0144
-6 10 16 -0.9151 0.0062
-6 10 17 2.0377 -0.0361
-6 10 18 1.6075 0.1799
-6 10 19 3.8569 -0.1368
-6 10 20 0.4664 -0.0018
-6 10 21 -0.5110 0.0423
-6 10 22 -0.0023 0.0764
-6 10 23 -1.2803 -0.1552
-6 10 24 3.1119 0.1245
-6 10 25 0.3555 0.0754
-6 10 26 4.7872 -0.0003
-6 11 1 -2.2365 -0.0193
-6 11 2 2.9087 0.0636
-6 11 3 -4.3310 0.0738
-6 11 4 -2.2671 0.0573
-6 11 5 4.4838 0.0266
-6 11 6 6.0915 -0.2666
-6 11 7 1.5507 -0.0710
-6 11 8 -1.4633 -0.1942
-6 11 9 -4.6158 -0.0344
-6 11 10 -9.1068 -0.1699
-6 11 11 3.0928 0.0364
-6 11 12 1.3707 -0.1327
-6 11 13 -0.4346 0.1574
-6 11 14 -0.7519 -0.0416
-6 11 15 -1.5381 0.1596
-6 11 16 -1.9438 0.0357
-6 11 17 0.5085 0.0397
-6 11 18 0.5304 0.0369
-6 11 19 3.3674 -0.0241
-6 11 20 1.6716 0.0407
-6 11 21 -2.1732 -0.1090
-6 11 22 0.1260 0.2099
-6 11 23 1.1669 -0.0878
-6 11 24 8.0949 0.0868
-6 11 25 4.8992 0.0014
-6 11 26 2.1273 -0.0430
-6 12 1 -5.1735 -0.2160
-6 12 2 -1.6689 0.0800
-6 12 3 0.7528 0.0095
-6 12 4 0.7311 0.1389
-6 12 5 3.2941 -0.0268
-6 12 6 6.3219 -0.0388
-6 12 7 2.1446 -0.0594
-6 12 8 3.0458 -0.0841
-6 12 9 -2.8637 0.0118
-6 12 10 -2.8120 -0.0902
-6 12 11 -1.5057 -0.1419
-6 12 12 -1.5161 -0.0822
-6 12 13 0.6007 0.0156
-6 12 14 1.3802 0.0646
-6 12 15 7.2806 -0.0875
-6 12 16 0.3847 -0.0491
-6 12 17 -0.6468 0.0391
-6 12 18 2.1970 -0.0992
-6 12 19 -0.7489 0.0731
-6 12 20 -3.4069 0.0806
[truncated: 344,542 more chars]
